# Supplementary material for: Physics-based evolution of transmembrane helices reveals mechanisms of cholesterol attraction
Source: Nat Commun. 2025 Oct 20;16:9275. doi: 10.1038/s41467-025-63769-5 (PMC12537875; doi:10.1038/s41467-025-63769-5)
Supplement: Supplementary file 4 — Source Data [file 41467_2025_63769_MOESM4_ESM.xlsx]

## Sheet: Fig. 2C
r (nm)	518	382	250	WALP20
0				0
0.1		0		0
0.15		0	0	0
0.2	0	0	0	0.062
0.25	0	0.078	0.066	0.034
0.3	0.367	0.15	0.086	0.048
0.35	0.559	0.311	0.22	0.105
0.4	0.679	0.515	0.288	0.134
0.45	0.817	0.586	0.393	0.215
0.5	0.838	0.705	0.5	0.322
0.55	0.861	0.74	0.542	0.383
0.6	0.869	0.753	0.586	0.421
0.65	0.866	0.737	0.571	0.428
0.7	0.849	0.71	0.543	0.39
0.75	0.809	0.665	0.489	0.36
0.8	0.73	0.604	0.446	0.317
0.85	0.601	0.537	0.386	0.285
0.9	0.464	0.457	0.358	0.261
0.95	0.354	0.371	0.321	0.247
1	0.274	0.308	0.3	0.239
1.05	0.225	0.269	0.282	0.236
1.1	0.206	0.238	0.279	0.237
1.15	0.19	0.222	0.268	0.241
1.2	0.193	0.225	0.264	0.244
1.25	0.186	0.225	0.252	0.242
1.3	0.194	0.216	0.243	0.243
1.35	0.196	0.221	0.251	0.246
1.4	0.204	0.223	0.256	0.252
1.45	0.216	0.227	0.259	0.268
1.5	0.235	0.231	0.264	0.287
1.55	0.254	0.242	0.275	0.294
1.6	0.271	0.261	0.286	0.311
1.65	0.287	0.272	0.289	0.312
1.7	0.295	0.289	0.293	0.316
1.75	0.304	0.301	0.294	0.318
1.8	0.302	0.303	0.294	0.312
1.85	0.305	0.303	0.293	0.313
1.9	0.302	0.293	0.288	0.309
1.95	0.292	0.287	0.294	0.306
2	0.29	0.286	0.289	0.3
2.05	0.285	0.285	0.292	0.302
2.1	0.283	0.281	0.289	0.298
2.15	0.279	0.285	0.291	0.297
2.2	0.281	0.292	0.293	0.297
2.25	0.282	0.287	0.288	0.294
2.3	0.284	0.288	0.293	0.298
2.35	0.273	0.289	0.296	0.293
2.4	0.278	0.282	0.291	0.297
2.45	0.278	0.277	0.292	0.296
2.5	0.276	0.281	0.3	0.298
2.55	0.277	0.281	0.295	0.304
2.6	0.278	0.284	0.298	0.302
2.65	0.282	0.288	0.295	0.302
2.7	0.281	0.286	0.299	0.301
2.75	0.28	0.287	0.294	0.307

## Sheet: Fig. 2D-E
4																				8																				16
Iteration 0:					Iteration 0:					Iteration 0:					Iteration 0:					Iteration 0:					Iteration 0:					Iteration 0:					Iteration 0:					Iteration 0:					Iteration 0:
	CHSFKNICVQ	292.509	n_run=1			IFNYCVPTHK	219.902	n_run=1			ENMPHSKVSL	293.575	n_run=1			DEWCVEDNCV	254.435	n_run=1			YLRKDKSPKG	335.006	n_run=1			HYYEALPDDM	210.678	n_run=1			KYSPELNDKV	291.439	n_run=1			SDKSDSAMEA	244.167	n_run=1			KYDVEDVMVP	353.589	n_run=1			QNAGCQPPLP	324.998	n_run=1
	MILGTILASV	267.078	n_run=1			QGGVNGYQPY	158.155	n_run=1			SCMPQSKLSL	292.254	n_run=5			YKIPPIDEVN	232.132	n_run=1			FFPTCKKRCP	303.236	n_run=1			WPGYQRVRWP	209.997	n_run=1			MCPSDKVISD	276.122	n_run=1			SPKWRLPYYR	242.567	n_run=1			WTGDPDRISK	322.766	n_run=1			NDVAMRVYII	304.366	n_run=1
	VRFIGRMEMS	251.213	n_run=1			YLWASMFCHP	132.943	n_run=1			SCMLQSKLSL	281.229	n_run=1			DLHAVIDMEA	216.494	n_run=1			ETGCRRWLYP	254.701	n_run=1			NDMHNAYNNK	201.69	n_run=1			MQHIKVLGLS	261.724	n_run=1			IQIPLWAVGN	205.741	n_run=1			DKMEGWRIMK	256.852	n_run=1			LRQLQLRCVD	300.24	n_run=1
	EIWAMSWQIY	195.191	n_run=1			YMDTDHGTET	21.6377	n_run=1			ENMPHSKLSL	272.686	n_run=3			ETYEIDYWKH	157.003	n_run=1			EYVSRFPPEY	246.696	n_run=1			NSDFWKCETE	188.167	n_run=1			GQPMSAKGTA	257.159	n_run=1			WELYAFGMCK	201.925	n_run=1			MKVAYTRIWP	236.253	n_run=1			MPDDHDKGMC	258.219	n_run=1
																					GMWEDIESYI	220.248	n_run=1			LGRSYGFVGA	182.699	n_run=1			RGDSSDTDGG	214.813	n_run=1			EHYKRTYYME	188.271	n_run=1			RKTFNLNIFA	198.846	n_run=1			QSYPAPLKMF	252.728	n_run=1
Iteration 1:					Iteration 1:					Iteration 1:					Iteration 1:						ENVKYVANWY	182.582	n_run=1			CATRCCYFKE	174.672	n_run=1			TWAKVLEFSW	184.302	n_run=1			RWLTMQQMFM	154.746	n_run=1			MQMDDFPLGR	195.222	n_run=1			RICGHKWIRV	240.395	n_run=1
	CHSFKILASV	283.583	n_run=1			IFNYCVPTHK	176.385	n_run=2			SCMLQKKLSL	355.198	n_run=1			DEIPPIDEVN	322.575	n_run=1			DEDNNDHYNM	181.118	n_run=1			DYDMNDHVFY	168.115	n_run=1			GHGYSEKFHM	155.655	n_run=1			GQHPGAEADA	154.532	n_run=1			CPFPCFCLAF	191.267	n_run=1			KSCIWDFICD	231.054	n_run=1
	CHSFKNICVQ	270.681	n_run=2			QGGVEGYQPY	168.623	n_run=1			SCMPQSKLSP	318.61	n_run=1			YPIPPIDECV	292.876	n_run=1			VWPCGEWRHK	136.994	n_run=1			NCMCDSVKER	146.654	n_run=1			GIAFWAQIRW	73.0695	n_run=1			SIFNTFTSEF	133.982	n_run=1			FGMQCQINQV	175.533	n_run=1			TRSPFKYRKQ	218.008	n_run=1
	CHSFKNICVA	270.113	n_run=1			IFNYCIPTHK	143.65	n_run=1			SCMPQSKLSL	293.274	n_run=6			DEWCVEDNCV	261.447	n_run=2																							NWTVFVELAW	173.13	n_run=1			LPMRGIWPDW	208.068	n_run=1
	MLDGTNICVQ	228.535	n_run=1			IFNYCVGTHK	119.964	n_run=1			ENMPHSKVSL	293.08	n_run=2			YKWCVEDNCV	256.605	n_run=1		Iteration 1:					Iteration 1:					Iteration 1:					Iteration 1:						VGPMNCPARD	162.91	n_run=1			GEWYPNGTYI	179.616	n_run=1
																					NLRKDKPPLG	387.391	n_run=1			WPGYQRVRWP	232.637	n_run=2			KCPSDKVISD	328.028	n_run=1			SDKSDSALPL	353.539	n_run=1			FAVQGEQCFC	162.364	n_run=1			NEHDEHDGRK	179.085	n_run=1
Iteration 2:					Iteration 2:					Iteration 2:					Iteration 2:						ALRKDKSRCP	356.849	n_run=1			WPGYQRVIWP	221.009	n_run=1			KYSPELNDKV	305.757	n_run=2			SDKSDSIMVA	304.611	n_run=1			HPLGQAAWNP	155.031	n_run=1			SGKWMMWENT	176.424	n_run=1
	CHSFKNICVQ	267.833	n_run=3			QGRYCVPTHK	235.402	n_run=1			SCMLQKKLSL	346.575	n_run=2			DEIPMIVEVN	337.086	n_run=1			YLRKDKSPKG	349.122	n_run=2			HYYEALPDDM	209.11	n_run=2			MCPSDKIDKV	297.027	n_run=1			SPKWRSAMIA	262.116	n_run=1			YILTNDEIRR	107.323	n_run=1			QAFVTQRILW	175.421	n_run=1
	CHSFKILASV	266.043	n_run=2			IFNYCVPTHK	149.609	n_run=3			SCMPQSKLSL	289.989	n_run=7			DEVPPIDEVN	305.934	n_run=1			FFPCEKKPKG	329.206	n_run=1			EYYLQRVRWP	207.469	n_run=1			KYSPDEVISD	295.464	n_run=1			SDKSDGAMEA	241.458	n_run=1			MPGIHFGYNK	106.4	n_run=1			YVEVSCNYFQ	155.807	n_run=1
	CHSFKILCVQ	263.515	n_run=1			IFNVLGYQPY	145.788	n_run=1			YCMPSSHLSP	236.088	n_run=1			DEWCVEDNCV	259.443	n_run=3			FFPTCKKRCP	315.073	n_run=2			HYGYQRVRWP	201.545	n_run=1			KYSPELVISD	268.099	n_run=1			SDKSDSAMEA	240.335	n_run=2			MFMCSHEDAS	101.337	n_run=1			AINYFYPWWT	127.363	n_run=1
	CHSFKKEASE	136.536	n_run=1			IFEYEGGQAY	145.235	n_run=1			WCMPQAFLFP	174.472	n_run=1			DEIPPIDEVN	251.619	n_run=2			FFPYCKKRCV	312.759	n_run=1			WPGYADPDDM	143.45	n_run=1			MCLSELNDKV	191.142	n_run=1			SDKSDLPYYR	226.327	n_run=1			FWHMMAFYLC	91.1567	n_run=1			GSPQNNHLDY	93.9225	n_run=1
																					YLRKDKSGKG	289.802	n_run=1			WPYEALPDDG	129.112	n_run=1			MYSPELNDQV	170.09	n_run=1			SPKSDSGFEA	212.143	n_run=1
Iteration 3:					Iteration 3:					Iteration 3:					Iteration 3:						FFQTCKKRCP	289.118	n_run=1			HYYEALPDDE	122.67	n_run=1			MYSPELNDKV	152.602	n_run=1			SDKWRLPYYR	208.718	n_run=1		Iteration 1:					Iteration 1:
	CHSDKILAVQ	282.175	n_run=1			QGRYCVPTHK	235.522	n_run=2			SCMLQKKLSL	339.636	n_run=3			DEIPMIVVVN	351.262	n_run=1																							KYDVEDVMVP	341.315	n_run=2			LRQLQLRPLP	325.362	n_run=1
	CHSFKNICVQ	260.07	n_run=4			IFNYCVPTQA	207.278	n_run=1			SCMPQSKLSL	290.06	n_run=8			DEIPMIVEVN	343.73	n_run=2		Iteration 2:					Iteration 2:					Iteration 2:					Iteration 2:						MKVAYTRIVP	339.826	n_run=1			MPDDHDPPLP	315.408	n_run=1
	CHSFKKICGQ	240.718	n_run=1			IFNYCVPTHK	156.177	n_run=4			SCMLQKKLWF	246.784	n_run=1			DECPMIVEVC	293.48	n_run=1			NLRKDKPPLG	402.107	n_run=2			WPGYQVVRYP	273.969	n_run=1			KYPSDKVISS	327.635	n_run=1			SDKSDSCLPL	381.891	n_run=1			DKMDPDRIFK	334.587	n_run=1			QNASCQPPLP	311.696	n_run=1
	CHSFKGICST	235.07	n_run=1			IFNYCVPTMK	144.888	n_run=1			NCMLQKKYSL	230.395	n_run=1			DEWCVEDNCV	253.786	n_run=4			ALRRDKSRCP	390.726	n_run=1			FPCYQRVRWP	236.433	n_run=1			KCSPELNIKV	321.711	n_run=1			SDKSDKALIL	370.639	n_run=1			KYDVEWRIMK	330.951	n_run=1			QNAGCQPPLP	305.646	n_run=2
																					ALRKDKSRCP	361.969	n_run=2			WPGYQRVRWP	230.532	n_run=3			KCPSDLNVRV	321.316	n_run=1			SDKSDSALPL	358.906	n_run=2			MKVNYTVVVP	311.811	n_run=1			QNKGGQPPLP	304.833	n_run=1
Iteration 4:					Iteration 4:					Iteration 4:					Iteration 4:						YLRKDKSPKG	344.731	n_run=3			WPGYQRVIWP	218.743	n_run=2			KCPSDKVISD	314.91	n_run=2			SDKSDSMLPL	346.995	n_run=1			MRQVEDVMAP	299.477	n_run=1			QNEGCQPPII	304.173	n_run=1
	CHSDKILAVQ	286.135	n_run=2			QGRYCVPTQA	240.3	n_run=1			SCMLQKKLSL	341.987	n_run=4			DEIPMIVVVN	338.087	n_run=2			NYRKDKPPLG	339.446	n_run=1			WPGFQRVIWP	215.685	n_run=1			KCPGDKVIMD	305.101	n_run=1			SDVCDSIMVA	322.409	n_run=1			KYDVEDVMWP	298.968	n_run=1			ALQGCQPPLP	300.036	n_run=1
	CHSFKNICVQ	255.266	n_run=5			QGRYCVPTHK	239.175	n_run=3			SCMMQSKLSL	293.078	n_run=1			DEIPMIVIVN	334.33	n_run=1			ALRKDKSRCQ	324.324	n_run=1			WPGYQRVPWP	206.741	n_run=1			KYSPELNDKV	294.535	n_run=3			SDKSDSIMVA	314.992	n_run=2			MKVAYDVMVP	285.11	n_run=1			NDVAMRVYII	296.54	n_run=2
	CHSFDNICVQ	252.317	n_run=1			QFNYCVPTQA	212.2	n_run=1			SCMPQCKLST	284.027	n_run=1			DEIPMIVEVN	333.12	n_run=3			SLRKDQSRCP	316.358	n_run=1			WQGYQRVYWP	162.895	n_run=1			KCPMDCVISD	246.343	n_run=1			SDKSDSIMDA	294.974	n_run=1			KYDVEDRIWP	274.531	n_run=1			LRQLQLRCII	286.214	n_run=1
	CHIFTNKWVQ	99.2867	n_run=1			LINYCIPTHK	156.307	n_run=1			SCMPQSYLSL	229.532	n_run=1			DEIPFIEVVN	311.689	n_run=1			NLRKDQPPLY	302.931	n_run=1			WPGYQQVIWP	160.748	n_run=1			KYYPEGNDKV	170.045	n_run=1			SDKSDSAMEA	239.303	n_run=3			DKYEGDVMVP	272.643	n_run=1			NDVAMRVYIR	260.027	n_run=1
																																									KKVAYTRIWP	257.853	n_run=1			LRQDHDKGMC	244.876	n_run=1
Iteration 5:					Iteration 5:					Iteration 5:					Iteration 5:					Iteration 3:					Iteration 3:					Iteration 3:					Iteration 3:						MKVAYTRIMK	250.232	n_run=1			NDVAMNVYVD	226.988	n_run=1
	CHSDKILAVS	297.591	n_run=1			QGRVCVPTHK	283.714	n_run=1			SCMLQKKLSL	327.763	n_run=5			DEIPMIVVVN	339.222	n_run=3			SLRKDKSRCP	394.185	n_run=1			WPCDQRVRWP	279.91	n_run=1			KGSPERNIKV	356.98	n_run=1			SDKSDSCLPL	373.755	n_run=2			DKEEGWEIWP	248.532	n_run=1			NDVAMRVYLE	221.896	n_run=1
	CHSDKILAVQ	275.86	n_run=3			QGRYCVPTHK	240.756	n_run=4			HCMLQKKLSL	304.224	n_run=1			DEVGMYVVVN	260.633	n_run=1			NLRKDKPPLG	387.55	n_run=3			FPGYQVVRYP	262.871	n_run=1			KYPSDKVISS	346.477	n_run=2			SDKSDKAVIL	366.113	n_run=1			KYDAEWRIMK	246.411	n_run=1			QNALQLRCVD	159.495	n_run=1
	CHTCKILNVQ	263.348	n_run=1			QGRYCVPTQA	238.222	n_run=2			SCMMQSKLSL	286.938	n_run=2			DEIPMIVVYE	252.429	n_run=1			ALRRDKSRSP	379.297	n_run=1			WPGYQVVRYP	253.279	n_run=2			KCPSDKVISD	325.672	n_run=3			SDKSDKALIL	354.65	n_run=2			WTGEGWRIMK	223.261	n_run=1			MPDLQLRCVD	155.532	n_run=1
	CHSDKILAAQ	224.733	n_run=1			QGRYCVWTHT	175.573	n_run=1			PCNMQSKLSL	267.068	n_run=1			DEIHMIVIVM	235.62	n_run=1			NLCKDKPPLG	366.589	n_run=1			WPGYQVVRFP	235.743	n_run=1			KCSPEKVISS	322.535	n_run=1			SDKSDSALPL	351.709	n_run=3			KYDNCTRHWP	195.387	n_run=1			QNAGCQKCVD	123.775	n_run=1
																					ALRMDKSRCP	363.241	n_run=1			WPGYQRVRWP	234.768	n_run=4			RCSPELFIKV	304.382	n_run=1			GDKSDTCLPL	350.765	n_run=1
Iteration 6:					Iteration 6:					Iteration 6:					Iteration 6:						NLRKMKPPLG	353.901	n_run=1			FPCYQMVRYP	231.033	n_run=1			KCQPELNIKV	283.513	n_run=1			SDKSDECLPL	345.608	n_run=1		Iteration 2:					Iteration 2:
	CHSDKILAVS	305.19	n_run=2			QGRVCVPTHK	300.772	n_run=2			SCMLQKKLSL	325.527	n_run=6			DEIPMAVVVL	357.242	n_run=1			ALRAPKPPLG	339.273	n_run=1			FPCYQRVRWP	230.014	n_run=2			IWSPELNIKK	227.594	n_run=1			SDKSTSCYPL	309.08	n_run=1			MKVVEDVKNP	353.052	n_run=1			QNRGKDPPLP	360.142	n_run=1
	CHSDKILAVQ	271.998	n_run=4			QGRVCVKTHK	263.389	n_run=1			HCMLQKKLSL	315.753	n_run=2			DEIPMIVVVN	340.106	n_run=4			ALRRDKSRLG	320.693	n_run=1			FPCYQRVRNP	193.49	n_run=1			KYPSDLNIHV	225.393	n_run=1			SDWSQSCLPL	239.044	n_run=1			DKMDPVRMVP	349.004	n_run=1			LRQLQLRPLP	330.245	n_run=2
	MHSDKVLAVQ	265.656	n_run=1			QGRGCVPTHK	251.01	n_run=1			SHMLQKKLSL	312.043	n_run=1			DEIFMIVVVN	293.108	n_run=1																							KYDVEDVMVP	342.685	n_run=3			LRQLQLPPMP	323.432	n_run=1
	CQSDNWLAVQ	225.746	n_run=1			QGRYCVPTHK	240.792	n_run=5			SCMLQHKLSL	276.515	n_run=1			DYIPMIAVVN	253.223	n_run=1		Iteration 4:					Iteration 4:					Iteration 4:					Iteration 4:						KSDGDTRIVP	333.933	n_run=1			QRVLQLRPLP	317.769	n_run=1
																					NLRKDKPPLG	394.516	n_run=4			WPCDQRVRPP	342.131	n_run=1			KGSPERNIKV	351.221	n_run=2			SDKSLKAVVL	375.512	n_run=1			MKVAYTRIVP	330.805	n_run=2			QQASCQPPLP	310.12	n_run=1
Iteration 7:					Iteration 7:					Iteration 7:					Iteration 7:						NLRKDKNPLG	387.514	n_run=1			WPRYQVVRYP	339.163	n_run=1			KYPSDKVISS	344.393	n_run=3			SDKSDKACIL	375.082	n_run=1			DKVAYTTIVP	298.147	n_run=1			MPDTHDNPLP	305.317	n_run=1
	CHADKILKVQ	312	n_run=1			QGRVCRKTHK	336.146	n_run=1			SCMLQKKLSL	323.991	n_run=7			DEIPMAVVVL	352.979	n_run=2			SLRKDKSRCP	386.115	n_run=2			WPCDQRVRWP	272.541	n_run=2			KYPSDKVISA	332.172	n_run=1			SDKSDSCLPL	358.487	n_run=3			KYDVPDRIFK	296.432	n_run=1			QNAGCQPPLP	304.233	n_run=3
	CHSDKILAVS	308.353	n_run=3			QGRVCVPTHK	297.279	n_run=3			WCMSIKKLSL	314.402	n_run=1			DKIPMIVVVN	346.864	n_run=1			SLIKDKSRCC	326.257	n_run=1			WPGYQVVRYP	258.32	n_run=3			KYPSDKYISS	318.577	n_run=1			KDKSDKAVGL	356.894	n_run=1			DKMDEDNMVP	293.022	n_run=1			QNAGCDPPLP	302.73	n_run=1
	CHSDKILEVQ	296.099	n_run=1			QGRVCVKTWK	276.08	n_run=1			SCMLGAKLSL	301.257	n_run=1			DEIPMIVVVN	342.468	n_run=5			VKRKDYSRCP	323.681	n_run=1			PPEYQVVGHP	258.016	n_run=1			KWPSDKVISS	315.071	n_run=1			SDKSDKAVIL	348.338	n_run=2			FKNAYTRIMK	271.571	n_run=1			QNYGCLRPLP	301.754	n_run=1
	CHSDYILAVS	266.716	n_run=1			QCRVCVSTHK	252.897	n_run=1			HCSLQKKLSL	288.64	n_run=1			DAIPVASVVL	310.598	n_run=1			NLRFDKPVLG	316.458	n_run=1			APGDQRVRWT	247.287	n_run=1			KYSPERNIKQ	314.556	n_run=1			SDKSDSCAPL	332.795	n_run=1			KYDVQDVFFK	261.782	n_run=1			QNASCQRPLP	301.279	n_run=1
																					LLEKDKSKLG	316.163	n_run=1			WPCQQVVRYP	242.958	n_run=1			KYPSDIVISS	303.985	n_run=1			SDYSLSCLPL	315.238	n_run=1			DKMDEWRIMK	258.862	n_run=1			MPDDCQPPLD	286.433	n_run=1
Iteration 8:					Iteration 8:					Iteration 8:					Iteration 8:						FLRKDCSWCP	272.599	n_run=1			FPPYQRVRWP	232.058	n_run=1			KYPSDKVISQ	301.197	n_run=1			FDYSEKAVIL	305.178	n_run=1			KYDVPDRIEK	251.686	n_run=1			LRWLAQPPLP	277.075	n_run=1
	CHADKILKVQ	318.51	n_run=2			QGRVCRKTHK	310.32	n_run=2			SCMSEKKLSL	343.156	n_run=1			DEIPMAVVVL	351.344	n_run=3																							MKMDPHRIFK	248.007	n_run=1			SNAGCQMPLP	256.781	n_run=1
	CHADKILKDV	315.392	n_run=1			QGRVCVPTHK	299.177	n_run=4			SCMLQKKLSL	323.859	n_run=8			DKIPMIVVVN	347.495	n_run=2		Iteration 5:					Iteration 5:					Iteration 5:					Iteration 5:						KYDAYTRIYP	241.695	n_run=1			QNAHCQPSLP	253.929	n_run=1
	CHSDKILAVS	307.879	n_run=4			QGRVCRKTHT	254.114	n_run=1			WCMGQKKLSK	311.073	n_run=1			DKIPIAVVVH	318.159	n_run=1			QLRKDKPPLG	406.037	n_run=1			WPCDDRVRPP	398.45	n_run=1			KGDSDKVISS	377.598	n_run=1			SDKSLKAVVL	383.857	n_run=2			MKVAYTRYVA	240.47	n_run=1			LNAGCQPPYP	252.082	n_run=1
	CHSDKILAYS	266.569	n_run=1			QGRVCMKTHK	225.53	n_run=1			WCMSIKWLIL	256.857	n_run=1			DQIPMIRVVN	289.894	n_run=1			NLRKDKPPVG	402.985	n_run=1			WPCDQRVRPP	347.529	n_run=2			KYPSDKVISS	361.335	n_run=4			SDKSDKFCCL	373.372	n_run=1			MMVAYDVMGP	231.289	n_run=1			QLASCQPNLP	232.344	n_run=1
																					NLRKDKPPLG	392.828	n_run=5			WPCDQRIRPP	343.745	n_run=1			KYPSDKVISK	359.277	n_run=1			SDKSDKAVIL	368.36	n_run=3
Iteration 9:					Iteration 9:					Iteration 9:					Iteration 9:						NLRKDKNPLG	355.936	n_run=2			WPRTQRVRPP	334.535	n_run=1			KGSPERNIKV	349.619	n_run=3			SDKSDSCLPL	364.482	n_run=4		Iteration 3:					Iteration 3:
	CHADKILKDV	326.272	n_run=2			SGRVCKKTHK	303.007	n_run=1			SCMSEKKLSL	325.579	n_run=2			DKIPMTVVVN	377.816	n_run=1			NLRKDKEPLG	318.178	n_run=1			WPRYQVVRYP	326.977	n_run=2			KYPSDKTISS	346.726	n_run=1			SDKSEKACIL	329.713	n_run=1			KSDGDPVKNP	369.52	n_run=1			QNRGKLRPLP	433.831	n_run=1
	CHADKILKVQ	314.087	n_run=3			QGRVCRKTHK	301.503	n_run=3			SCMLQKKLSL	323.58	n_run=9			DEIPMAVVVL	347.341	n_run=4			NLWKDKNPLG	295.688	n_run=1			MPCDQVVRYP	297.851	n_run=1			KGSMERNIKV	343.292	n_run=1			SFKSDKACIL	315.914	n_run=1			DKMVEDVMVP	367.742	n_run=1			RERGKDIPLP	371.802	n_run=1
	CHHHIILVDV	254.985	n_run=1			QGRVCVPTHK	295.914	n_run=5			SCMLQKKLST	310.878	n_run=1			DEIPMAVVKL	318.879	n_run=1			CLRKPKNSNG	278.078	n_run=1			WPCDQRVRWP	272.565	n_run=3			KYPPERNFKV	312.447	n_run=1			SDKSLKAVYL	309.85	n_run=1			MKVVEDRIVP	361.029	n_run=1			QNRHKDPPLP	370.719	n_run=1
	CHADWYLKDV	204.025	n_run=1			QGRVIRKTHK	292.865	n_run=1			SCSLQKKLSL	307.18	n_run=1			VEIPMAVHVL	290.685	n_run=1			NLRGDKNWLG	222.493	n_run=1			WPRYWVVRYP	265.832	n_run=1			KYPSDLVISS	301.225	n_run=1			SDKSLKACIN	294.53	n_run=1			KYDDPVRMVP	359.879	n_run=1			QRDLGLRPLP	369.824	n_run=1
																																									KSDGDTRIVP	355.874	n_run=2			QNRGKLRLLP	368.706	n_run=1
Iteration 10:					Iteration 10:					Iteration 10:					Iteration 10:					Iteration 6:					Iteration 6:					Iteration 6:					Iteration 6:						KYDKEDVMVP	346.869	n_run=1			LRQLGDPPLP	360.797	n_run=1
	CHPDKILKVQ	336.862	n_run=1			SGRVCKKTHK	304.637	n_run=2			SCVSKKQLSL	351.73	n_run=1			DEIPMAVVVL	349.256	n_run=5			QLRKDKPPLG	395.5	n_run=2			WPCDDRVRPP	370.109	n_run=2			KYPSDKVSSS	372.301	n_run=1			SDKSDKAVVL	411.724	n_run=1			KYDVEDVMVP	342.682	n_run=4			QRVLQDPPLP	352.785	n_run=1
	CHADKILKDV	323.89	n_run=3			QGRVCRKLHE	298.128	n_run=1			SCMSEKKLSL	333.128	n_run=3			DKIPMTVVVN	333.224	n_run=2			QLGKDKPPLG	393.953	n_run=1			WPCDQRVRPP	340.404	n_run=3			KGDSDKVISS	368.366	n_run=2			SDKSLKAVVL	376.73	n_run=3			KYDTPDVMVP	339.771	n_run=1			QNRGKDPPLP	349.909	n_run=2
	CHADKILVDV	314.536	n_run=1			QGRVCRKTHK	295.193	n_run=4			SAMSEKKLFL	321.511	n_run=1			DKIPMHVVVN	314.677	n_run=1			NLRKDKPPLG	391.385	n_run=6			WCCDVRVRPP	337.001	n_run=1			KYPSDKVISS	361.566	n_run=5			SDKSDKFCCL	346.274	n_run=2			MKVVEDVIVP	338.256	n_run=1			LRQLQLRPLP	332.707	n_run=3
	CHAGKILKVQ	264.281	n_run=1			SGRWCKKTHC	232.151	n_run=1			SCMFEKKLSL	300.856	n_run=1			DLIHMTVVVF	228.258	n_run=1			NLRKDKPPVG	387.488	n_run=2			WPCCQRVRPP	329.983	n_run=1			KMPSDKVISS	360.086	n_run=1			SDESLKAVCL	342.294	n_run=1			CSEGDTRKNP	329.692	n_run=1			RNRLQLPPMP	331.616	n_run=1
																					NERKDPPPVG	373.983	n_run=1			WPCWDRVTPP	317.25	n_run=1			KGCSDKVISS	358.165	n_run=1			STKSDKFCCL	326.677	n_run=1			KYDVETRIVI	328.467	n_run=1			QNRLQLPPEV	323.298	n_run=1
Iteration 11:					Iteration 11:					Iteration 11:					Iteration 11:						QQRKDKPPLG	358.353	n_run=1			WPCDDRQRPP	313.09	n_run=1			KYDSDKVISS	353.366	n_run=1			SVKSDKFCCL	318.795	n_run=1			KSDGDDVMVP	321.555	n_run=1			QRVLQLRPLP	308.479	n_run=2
	CHPDKILKDV	363.613	n_run=1			SGRVCKKTHK	311.347	n_run=3			SCMSELKLSV	342.536	n_run=1			DEIPMTVVKN	359.727	n_run=1			QLRKDMPPLG	351.556	n_run=1			WPCDGRVRPV	300.871	n_run=1			KYPSDKVISY	337.198	n_run=1			SDTSLKFQCL	286.517	n_run=1			KSDGDQPMVP	308.262	n_run=1			QNRGADPPLP	305.937	n_run=1
	CHPDKILKVQ	342.879	n_run=2			SGRVCKKTHE	276.496	n_run=1			SCVSKKQLSL	339.208	n_run=2			DKIPMAVVVL	359.445	n_run=1			QFFKDKPPTG	294.505	n_run=1			WPCDQRYHPP	235.777	n_run=1			KYPSDSVFSS	283.545	n_run=1			SDMSDKFCGL	255.026	n_run=1			DKMDWVRMVP	302.521	n_run=1			LRQGKDPHLP	299.703	n_run=1
	CHADKILKDV	331.956	n_run=4			QGRVCRKGHD	261.785	n_run=1			SCMSEKKLSL	338.776	n_run=4			DEIPMAVVVL	349.04	n_run=6																							KYDVETRIQP	293.5	n_run=1			LRQRYDGPLP	295.568	n_run=1
	KHADKHLKVQ	271.234	n_run=1			SGRVCRKLHE	255.896	n_run=1			SCMSEFKLSL	281.598	n_run=1			DKIPMAVVIL	327.107	n_run=1		Iteration 7:					Iteration 7:					Iteration 7:					Iteration 7:						MKVVEDVKNP	288.958	n_run=2			QNRYQLRPLC	292.215	n_run=1
																					KLRKDKPPLG	427.667	n_run=1			WPCRDRVRPP	401.792	n_run=1			KGDSDKVISS	376.191	n_run=3			SDKPDKAVVL	453.542	n_run=1
Iteration 12:					Iteration 12:					Iteration 12:					Iteration 12:						QLRKDKPPLG	384.533	n_run=3			WPCDMRVRPP	370.896	n_run=1			KYPSDKVSSS	365.956	n_run=2			SDKSDKAVVL	407.865	n_run=2		Iteration 4:					Iteration 4:
	CHPDKILKVQ	351.21	n_run=3			SGRTCKKIFR	328.298	n_run=1			SCMSELKLSV	342.553	n_run=2			DEIPMTVVKN	349.374	n_run=2			QLGKDKPPLG	369.159	n_run=2			WPCDDRVRPP	368.62	n_run=3			KYPEDKVSSS	355.126	n_run=1			SDKRDCAVVL	382.099	n_run=1			DKMDPVRVVP	421.076	n_run=1			RERGKKIPLP	411.429	n_run=1
	CHPDKILKDV	350.784	n_run=2			SGRVCKKTHK	312.039	n_run=4			SCVSKKQLSL	340.483	n_run=3			DEIPMAVVVL	348.995	n_run=7			ELGKDKPPLG	346.692	n_run=1			WPCRQLVRPP	366.114	n_run=1			KGDSDKVIMS	349.275	n_run=1			SDKSLKAVVL	381.099	n_run=4			KKVVEDRIVP	395.192	n_run=1			QNRGKLRPLP	410.373	n_run=2
	CHLDKNLKVQ	273.002	n_run=1			SGRVWKKTHK	269.606	n_run=1			SCVSKKQISV	339.377	n_run=1			DEMPMTAVKN	304.975	n_run=1			QLGKDCPPLG	318.038	n_run=1			WPCDQRVRPP	345.121	n_run=4			KGDSDKVSSS	348.457	n_run=1			SDKGDKAVVL	347.378	n_run=1			KSDGDPVKNP	367.234	n_run=2			RERGKDIPLP	380.62	n_run=2
	THPDAILKDQ	191.333	n_run=1			SGRVCKKTHE	266.09	n_run=2			SCMSEEKLSL	316.663	n_run=1			DEIPHTVVVL	300.015	n_run=1			QVGKDDPPLC	308.486	n_run=1			WPCQDRVRPP	339.299	n_run=1			KGDSDIVISS	328.273	n_run=1			SQRSLNAVVL	320.584	n_run=1			KYDDPVRMVP	366.255	n_run=2			RERGEDIPLP	380.102	n_run=1
																					QHGFDKPPLG	302.383	n_run=1			WPCDQRFRPK	259.982	n_run=1			KHPSDHVISS	293.307	n_run=1			SDFSYKAVVL	320.218	n_run=1			DKMVEDVMVP	362.468	n_run=2			QRDLGLRPLP	376.863	n_run=2
Iteration 13:					Iteration 13:					Iteration 13:					Iteration 13:						QLRKDKNPNG	293.93	n_run=1			WPCDDRVRRP	207.41	n_run=1			KGDSDWVISS	291.28	n_run=1			IWKSLKANVL	300.706	n_run=1			KYDDPVVMVP	361.263	n_run=1			RTRGKDIPLP	376.671	n_run=1
	MHPDKILKDV	379.057	n_run=1			SGRVCKKTHK	304.44	n_run=5			SCMSELKLSV	349.241	n_run=3			DEIPMTVVVL	382.387	n_run=1																							KSDGDPVMVP	355.708	n_run=1			RERGKLRPLP	366.039	n_run=1
	CHPDKIMKDV	369.494	n_run=1			SGRVCRKTHK	280.41	n_run=1			SCVSKKQLSL	341.75	n_run=4			DEIPMTVVKN	344.643	n_run=3		Iteration 8:					Iteration 8:					Iteration 8:					Iteration 8:						MKVVEDVMVP	353.407	n_run=1			QNRGKDPPLP	355.422	n_run=3
	CHPDKILKVQ	350.519	n_run=4			SGRCCKKTHK	262.197	n_run=1			SCMSELKLSL	326.027	n_run=1			DENPMTVVKN	328.923	n_run=1			LLRKDKPPLG	401.636	n_run=1			WPCRDRVRPP	395.335	n_run=2			DYPSDKVSSS	381.008	n_run=1			SDKPDKAVVL	436.459	n_run=2			MSDGDPVKTC	349.318	n_run=1			QRDHKDPPLP	349.376	n_run=1
	CHPDKILKDV	348.613	n_run=3			SGRTCKKIFR	247.915	n_run=2			SGMSNLKLSV	300.621	n_run=1			DEIPMAVVKN	323.789	n_run=1			KLRKDKPPLG	398.931	n_run=2			WPCDMRVRPP	376.856	n_run=2			KGDSDKVISS	378.502	n_run=4			SDKSDKAVVL	400.498	n_run=3			DKMVEDRIVP	346.764	n_run=1			QNRHILRPLP	346.806	n_run=1
																					QPRKDKPPLG	395.874	n_run=1			WPCDDRVRPP	368.261	n_run=4			KYPSDKVSSS	360.993	n_run=3			SDKLDKAVVL	392.541	n_run=1			KSDGDTRIVP	345.114	n_run=3			QNRHKDPPLR	334.594	n_run=1
Iteration 14:					Iteration 14:					Iteration 14:					Iteration 14:						QLRKDKPPLG	380.026	n_run=4			WPCRDRVAPP	354.501	n_run=1			KYPSDKVISS	359.644	n_run=6			SEKSDKAVVL	379.134	n_run=1			DKMVETRMVP	343.769	n_run=1			QNRGKDFPLP	330.053	n_run=1
	MHPDKILKDV	377.151	n_run=2			SGPVCRKTRK	374.817	n_run=1			SCMSELKLSV	344.914	n_run=4			DEIPMTVVVL	381.483	n_run=2			KLRKYKVPLI	377.778	n_run=1			WPCPDRVRSP	329.472	n_run=1			KYPSDMVKSS	355.748	n_run=1			SDKPDKAVSL	369.056	n_run=1			MKVVEQRIVP	342.837	n_run=1			QNDLGLRPLM	328.822	n_run=1
	CHPDKILKVQ	357.274	n_run=5			SGNVRRKTHK	305.605	n_run=1			SCVSKKQLSL	342.78	n_run=5			DEIPMTVVKN	336.219	n_run=4			KLRKDKPQLG	353.688	n_run=1			APCDMRVRPP	326.195	n_run=1			KGDSDKVSSS	350.764	n_run=2			SDKSDKAAVL	360.773	n_run=1			HKMVEIVKQP	311.156	n_run=1			QNRLGLRPLP	314.455	n_run=1
	CVPDKIMGDV	326.206	n_run=1			SGRVCKKTHK	301.086	n_run=6			SCVEKKQLML	320.603	n_run=1			DRIPMTVVKN	314.633	n_run=1			KLRYDKPPFG	326.331	n_run=1			WPCRMRVRPP	323.456	n_run=1			KGLKDKVISH	314.162	n_run=1			SIRSDKAVVL	359.622	n_run=1			KYMVEDVMVP	308.842	n_run=1			QRRHKDFPLP	302.818	n_run=1
	CHKDKIMHDV	319.697	n_run=1			SGQVTKKTHK	290.686	n_run=1			KCMSELKLSI	318.909	n_run=1			DEIPMTDVKV	299.077	n_run=1			QLRTDKPPYG	270.159	n_run=1			WPCDWRVRPP	307.19	n_run=1			TYFSDKVSSS	296.929	n_run=1			SDVPDKAVVS	349.603	n_run=1			DYMVEDVKNP	286.225	n_run=1			QHDFGLRPLP	301.289	n_run=1
Iteration 15:					Iteration 15:					Iteration 15:					Iteration 15:					Iteration 9:					Iteration 9:					Iteration 9:					Iteration 9:					Iteration 5:					Iteration 5:
	MHPDKILKDV	359.977	n_run=3			SGRVCKKTHK	302.632	n_run=7			PCQSKKPLSL	370.391	n_run=1			DKIPMTVVVL	375.067	n_run=1			KLRKDKPPLG	411.684	n_run=3			KPCRDKVRPP	399.037	n_run=1			KGDSDKVISS	373.436	n_run=5			VDKPDKAVVL	425.149	n_run=1			KKVVDPVKNP	454.668	n_run=1			RERGKKIPLP	428.236	n_run=2
	CHPDKPLSFL	290.658	n_run=1			SGNVERKTHK	268.539	n_run=1			SCVSKKQLSL	342.925	n_run=6			DEIPMTVVVL	368.75	n_run=3			KLRKDKPTLG	390.614	n_run=1			WPCRDRVRPP	381.644	n_run=3			KGDRDKVISS	363.149	n_run=1			SDKPDKAVVL	421.649	n_run=3			DKMDPVRVVP	415.44	n_run=2			QNRGKLIPLP	415.503	n_run=1
	MHPWYILKDV	183.856	n_run=1			SGPVCRKTRK	266.599	n_run=2			SCMSELKLSV	341.674	n_run=5			GEIPMTVVVL	363.349	n_run=1			LLRKDKPPLG	382.973	n_run=2			WPCDMRVRPP	369.44	n_run=3			KGDSDKVIAS	360.835	n_run=1			SDKSDKAVVL	395.406	n_run=4			KYDDPVRIVP	412.218	n_run=1			QNRGKKIPLP	414.337	n_run=1
	MHPDKIGKDV	171.747	n_run=1			SGPVFRKTRK	166.529	n_run=1			SCMSEWILSV	261.352	n_run=1			DEIPMTVVKN	340.257	n_run=5			LLRKDAPPLY	349.02	n_run=1			WPCRERVRPP	364.515	n_run=1			DYPSDKVSSS	353.988	n_run=2			SDKSDKAVKL	386.486	n_run=1			RLDDPVRMVP	402.031	n_run=1			RERGKKCPLP	407.174	n_run=1
																					LLRKDKAPLG	331.582	n_run=1			WCCDMRVRPP	352.583	n_run=1			KYPSDKVMSS	352.678	n_run=1			SDKPDKGVSL	385.901	n_run=1			MYDDPVRMVP	391.128	n_run=1			RESGKKIPLP	404.394	n_run=1
Iteration 16:					Iteration 16:					Iteration 16:					Iteration 16:						KLRKDNPPLG	324.648	n_run=1			WPCRDRVTPP	348.332	n_run=1			DGDSDKVISS	344.618	n_run=1			SDKPKKAVML	379.468	n_run=1			KYDDPVRVVP	390.472	n_run=1			QNRGKLRPLP	401.217	n_run=3
	CHPDKGLKDV	373.169	n_run=1			SGRVCKKTHK	301.349	n_run=8			PCQSKKPLSL	372.662	n_run=2			DEIPMRVVVL	395.468	n_run=1			LLRKWKPPLG	311.984	n_run=1			WPCDMRNRPP	315.938	n_run=1			KGDSDKVISC	339.986	n_run=1			SDKSDKARVL	362.086	n_run=1			KYDDPVRKVP	383.613	n_run=1			RELGKKIPLP	393.434	n_run=1
	MHPDKILKDV	347.334	n_run=4			GGNVCKKTHK	275.464	n_run=1			SCVSKKQLSL	342.713	n_run=7			DEIPMTVVVL	364.232	n_run=4			LLRKHKPPLG	306.861	n_run=1			WVCWMRVRPP	301.508	n_run=1			KGDSDMVCSQ	263.519	n_run=1			SDKPAKAVVL	328.285	n_run=1			KSDGDPVKNI	374.178	n_run=1			RERGKLAPPP	391.552	n_run=1
	RHPDSILKDV	343.851	n_run=1			SGRVERGQHK	246.606	n_run=1			PCVYKKQLSL	316.55	n_run=1			DKIPMTVVVL	360.349	n_run=2																							RSDGDPVKNP	369.193	n_run=1			REKGKDIPLP	386.77	n_run=1
	MHPDKILSFL	297.927	n_run=1			SGNVCIKTHD	113.879	n_run=1			PCQSNKPKNL	213.687	n_run=1			LKIRMTVVNL	323.144	n_run=1		Iteration 10:					Iteration 10:					Iteration 10:					Iteration 10:						KSDGDPVKNP	363.511	n_run=3			RERGKLRPLP	373.866	n_run=2
																					KLRKDKPPLG	407.443	n_run=4			KPCRDKVRPC	429.322	n_run=1			KGDRDKVISS	376.089	n_run=2			SDKPDKAVVL	413.49	n_run=4			DKMDPVRMYP	351.529	n_run=1			RERGKDRPLP	370.767	n_run=1
Iteration 17:					Iteration 17:					Iteration 17:					Iteration 17:						KLRKMKPTLG	392.205	n_run=1			KPCRDKVRPP	414.902	n_run=2			KGDSDKVISS	375.509	n_run=6			VDKPDKAVVL	413.248	n_run=2			WKMDPVRVVP	350.605	n_run=1			QNRGEDIPLP	325.314	n_run=1
	MHPDKILKDV	348.422	n_run=5			SGEVCKKTHK	339.86	n_run=1			SCVSKKRLSL	377.513	n_run=1			DEIPMRVVVL	379.784	n_run=2			KLRKDKPWLG	369.532	n_run=1			WPCRDKVRPP	401.179	n_run=1			KDDSDKVISS	369.97	n_run=1			SDNPRKAVVL	389.367	n_run=1			KYSDPVRMVP	336.052	n_run=1			QNRGSDIPLP	311.019	n_run=1
	CHPDKGLKDV	347.053	n_run=2			SGRVCKKTHK	300.012	n_run=9			PCQSKKPLSL	374.056	n_run=3			DECPMTVVVL	375.826	n_run=1			KLRKDKPTLG	368.854	n_run=2			KPCRDRVRPP	398.097	n_run=1			KGDPDKNISS	368.876	n_run=1			SDKMDKAVVT	382.52	n_run=1			DKVVEDRIWP	332.002	n_run=1			QNRFKPRQLP	307.095	n_run=1
	GHPDKISKDV	327.129	n_run=1			GVRVCLKTHK	269.975	n_run=1			PCQSKKILSL	359.46	n_run=1			DEIPMTVVVL	357.709	n_run=5			KLRVDKPPLG	364.005	n_run=1			WPCRDRVRPP	390.334	n_run=4			KGDSDKVTSS	349.048	n_run=1			SDKPDKAEVL	380.63	n_run=1			RYDDPVFGVP	307.956	n_run=1			REFGEDIPLP	297.027	n_run=1
	MHPDMILKDV	282.255	n_run=1			GGRVCKKTKK	154.256	n_run=1			PCQSKKHLSL	315.254	n_run=1			DEIPFTVVVD	291.532	n_run=1			PLRKDKPTLG	350.784	n_run=1			KPCRSKGRPP	335.509	n_run=1			KGDYDKVISS	337.174	n_run=1			SDKPVKAVML	351.288	n_run=1			KLDGEDRIVW	296.634	n_run=1			QNRGEDIFLP	272.867	n_run=1
																					KWTKDKPTLG	347.683	n_run=1			WPCIDRVRGP	333.692	n_run=1			KGCRDKVISS	334.334	n_run=1			SNKYDKASVL	319.787	n_run=1
Iteration 18:					Iteration 18:					Iteration 18:					Iteration 18:						KLWKDPPPLG	333.708	n_run=1			WPCRDRVRFP	303.362	n_run=1			GGDRQKVISS	331.948	n_run=1			SDKPDYAVVL	285.811	n_run=1		Iteration 6:					Iteration 6:
	MHPDKILKDV	351.055	n_run=6			SKRVCKKTHK	358.315	n_run=1			PCQSKTPLSL	368.621	n_run=1			DEIPMRVVVL	371.243	n_run=3																							KKVVDPVKNP	449.046	n_run=2			RERPKLIPLP	439.709	n_run=1
	CHPDKILKDV	346.327	n_run=4			SGEVCKKTHK	313.333	n_run=2			PCQSKKPLSL	368.352	n_run=4			DDCAMTVVVL	360.047	n_run=1		Iteration 11:					Iteration 11:					Iteration 11:					Iteration 11:						DKMDPVRVVP	414.971	n_run=3			RERGKKIPLP	413.974	n_run=3
	MHPDKGLKDV	299.529	n_run=1			SGRVCKKTHK	296.275	n_run=10			SCVSKKRLSL	367.224	n_run=2			DEIPMTVVVL	359.342	n_run=6			KLRKDKPPLG	402.057	n_run=5			KPCRDKVRPV	422.447	n_run=1			KGSSDKVIVS	389.043	n_run=1			VDPPDKMVVL	465.12	n_run=1			KAEDPVRIVP	410.922	n_run=1			QPRGKKIPLP	413.768	n_run=1
	MHTAKILKDV	265.017	n_run=1			WGRVCKKTHK	255.529	n_run=1			ACQSKEPLSL	317.59	n_run=1			VECPMTVVVL	345.155	n_run=1			KNRKDKPPLG	393.242	n_run=1			KPCRDKVRPP	414.124	n_run=3			KGDRDKVISS	376.983	n_run=3			SDKPDKPVVP	448.727	n_run=1			TKDVDPVKNP	409.342	n_run=1			RERGKKCPLP	399.323	n_run=2
																					KLRKDKPNLG	389.121	n_run=1			KPCRDKVRPC	410.065	n_run=2			KGDRDKVISM	369.457	n_run=1			CDKPDKAVVL	416.251	n_run=1			KKIVQPVKNP	405.717	n_run=1			QNRGKKIPLP	395.138	n_run=2
Iteration 19:					Iteration 19:					Iteration 19:					Iteration 19:						KLDKDKPPLG	375.638	n_run=1			APQRDKVRPP	398.551	n_run=1			KGDSRKVISG	364.086	n_run=1			VDKPDKAVVL	413.896	n_run=3			RLDDPVRIVP	404.664	n_run=1			QERGKKGPLP	394.737	n_run=1
	MHPDKILKDV	354.205	n_run=7			SGEVCKKTLK	364.371	n_run=1			PCQSKKPLSL	370.122	n_run=5			DDCTMTVVVV	374.589	n_run=1			KLRKMKPTLG	371.116	n_run=2			KPCRDKVRPT	390.636	n_run=1			KHDSDKVISS	349.613	n_run=1			SDKPDKAVVL	410.559	n_run=5			KYDDPVRIVP	401.575	n_run=2			TNRGKLIPLP	381.467	n_run=1
	MHPDHILKDV	302.283	n_run=1			SKRVCKKTHK	337.514	n_run=2			PCQSKTPLSL	346.452	n_run=2			DEIPMRVVVL	367.872	n_run=4			KLRKDKPTLG	362.073	n_run=3			WPCEGKVRPP	381.373	n_run=1			KGDMDKVISS	325.919	n_run=1			VVKPDKAVVL	389.665	n_run=1			KAVVDPVKNP	397.184	n_run=1			RERGKKDPLP	377.736	n_run=1
	MHPDKILGDV	275.99	n_run=1			SERVCKKTHK	326.511	n_run=1			PCNVKEETSL	318.494	n_run=1			DEIPMRVVNC	345.557	n_run=1			KLRKDWPPSG	290.499	n_run=1			KKCRDQVRPC	355.732	n_run=1			KGKRDKVISS	325.916	n_run=1			SDKPDVAVVL	379.674	n_run=1			RLDDPVRVVP	396.736	n_run=1			EENGKKCPLD	361.68	n_run=1
	CHPGCILKDV	238.783	n_run=1			SGEVCKKTHK	302.415	n_run=3			PCQSFKPLAL	276.41	n_run=1			DEIPMRVVVE	335.712	n_run=1			KLRKMHPTLG	283.707	n_run=1			KPCRHKVSPC	350.555	n_run=1			KGASDKVISS	304.277	n_run=1			SYKPDKAVVL	374.646	n_run=1			KYDDPVREVP	376.806	n_run=1			RNRGKLIPLP	360.337	n_run=1
																																									ILDDPVRMVP	368.142	n_run=1			RERGPKCPLP	349.837	n_run=1
Iteration 20:					Iteration 20:					Iteration 20:					Iteration 20:					Iteration 12:					Iteration 12:					Iteration 12:					Iteration 12:						RLHDPVRMVP	343.989	n_run=1			PNRGKWIPLP	333.369	n_run=1
	MHPDKILKDV	353.049	n_run=8			SGEVCKKTLK	367.235	n_run=2			PVQSKKPMSL	403.183	n_run=1			DDIPMRVVVL	426.102	n_run=1			KNRKDKPKLG	429.911	n_run=1			KPCRDKVRSV	437.072	n_run=1			KGSSDKKIVS	413.086	n_run=1			VDPPDKPVVP	470.394	n_run=1			RYLDPVRIVP	342.792	n_run=1			RNRGKKIPAP	327.267	n_run=1
	MHPDHILKDV	296.562	n_run=2			SKRVCKKTLG	340.35	n_run=1			PCQSKKPLSL	371.797	n_run=6			DDCTMTVVVV	378.979	n_run=2			KLRKDKPPLG	399.374	n_run=6			KPCRDKVRPP	412.524	n_run=4			KGSSDKVIVS	386.935	n_run=2			VDKPDKPVVP	455.634	n_run=1			KYDDPVRIVQ	315.605	n_run=1			QERGKKINLP	317.808	n_run=1
	MHPDKITKDV	266.021	n_run=1			SKRVCKKTHK	336.92	n_run=3			PCQSKTPLSL	359.194	n_run=3			DEIPMRVVVL	366.948	n_run=5			KNRKDKPPLG	396.236	n_run=2			KPCRDKVRPS	411.829	n_run=1			KGDRDKVISS	374.477	n_run=4			SDVPDKMVVL	433.939	n_run=1			DKMDPVRMVY	312.399	n_run=1			QNRGCLIPLP	310.104	n_run=1
	MHPDTILKDV	222.303	n_run=1			SGMVEKKTLK	175.174	n_run=1			ACQSKKPLSR	344.169	n_run=1			DECTMTVAVV	341.248	n_run=1			LNRKDKPPLG	380.476	n_run=1			KPCRDKVRPV	408.72	n_run=2			PGDRDKVIVS	358.154	n_run=1			VDPPDKMVVL	426.387	n_run=2			KYGDPVRIVH	292.699	n_run=1			QNMGWKIPLP	298.247	n_run=1
																					KLRKNKPPLG	377.274	n_run=1			KPCRDKVLPP	393.571	n_run=1			KGDRDKVIVS	354.642	n_run=1			VDKPDKAVVL	419.139	n_run=4
Iteration 21:					Iteration 21:					Iteration 21:					Iteration 21:						KLRKDKMPLG	373.971	n_run=1			MPCRDKVRPV	383.197	n_run=1			KLSSDSVISS	319.697	n_run=1			FDKPDKPVVL	393.424	n_run=1
	MGPDKILKDV	358.843	n_run=1			SKRVCKKTLK	359.661	n_run=1			PCKSKKPLSL	402.136	n_run=1			DDIPMRVVVL	416.367	n_run=2			KLRSDKPPSG	363.274	n_run=1			KPCRDYVRPP	371.72	n_run=1			DGSSDKFIVS	297.882	n_run=1			SDGPDKMVVC	363.133	n_run=1
	MHPDKILKDV	353.246	n_run=9			SGEVCKKTLK	352.127	n_run=3			PVQSKKPMSL	390.267	n_run=2			DDCTMTVVVV	370.986	n_run=3			KLCKDPEPLG	340.013	n_run=1			KPCEDKTRPM	346.352	n_run=1			KGGSTDVIDS	277.381	n_run=1			VDPPDKMWVP	347.813	n_run=1
	MHPDKIDKDV	316.231	n_run=1			SKRVCKKTNG	322.225	n_run=1			PCQSKKPLSL	376.751	n_run=7			DDCTMTIVVL	342.344	n_run=1
	MHPDHILKDV	303.899	n_run=3			TKRVCKKTLG	288.616	n_run=1			PVQSKKPMSD	168.601	n_run=1			DDIPMHVVVV	291.221	n_run=1		Iteration 13:					Iteration 13:					Iteration 13:					Iteration 13:
																					KNRKDKPKLG	418.351	n_run=2			SPCRDKVRPP	429.355	n_run=1			KGSSDKKIVS	391.205	n_run=2			VRPPCKPVVP	474.525	n_run=1
Iteration 22:					Iteration 22:					Iteration 22:					Iteration 22:						KLRKDKPPLG	397.77	n_run=7			KPCRDKTRSV	429.141	n_run=1			KGSSDKVIVS	378.84	n_run=3			VDPPDKPVVP	468.81	n_run=2
	MGPDKILKDV	358.269	n_run=2			SKRVCKKTLK	377.667	n_run=2			PVKSKKPLSL	432.2	n_run=1			DDIPMRVVVL	405.342	n_run=3			KNRKDKPPLG	391.634	n_run=3			KPCRDKVRSV	426.004	n_run=2			KGSYDKKIVF	377.942	n_run=1			VDKPDKPVVP	456.341	n_run=2
	MHPDKILKDV	338.763	n_run=10			SKRVCPKTLK	370.671	n_run=1			PCKSKKPLSL	412.988	n_run=2			DDSPMTVVVV	367.252	n_run=1			KNRDDKPPLG	390.01	n_run=1			KPCRDKVRPP	421.647	n_run=5			KASSDKKIVA	364.294	n_run=1			VDPPCKPVVP	439.674	n_run=1
	MGPDYILKDV	296.462	n_run=1			YKRVLKKTLK	357.043	n_run=1			PVQSKKPMSL	384.061	n_run=3			DDCTMRVVVL	346.884	n_run=1			KLRKDKPKLG	382.177	n_run=1			KPCRDRVLSV	369.922	n_run=1			KGFSDKVIVS	362.026	n_run=1			VDPPDKMVVL	431.96	n_run=3
	MGPDKHQKDA	166.679	n_run=1			SGEVCKKTLK	350.272	n_run=4			PCKSTKPLSL	364.365	n_run=1			DDCPMGVVVL	323.507	n_run=1			KNFKDKPPLG	349.956	n_run=1			KPCRDEVRSV	362.73	n_run=1			KGSSAKKIVS	324.059	n_run=1			VDKPDKPLVP	431.828	n_run=1
																					KNRHDKPKLG	325.006	n_run=1			KPCRQKVRSV	356.988	n_run=1			KGSSDLVIGS	312.338	n_run=1			RDSPDTPVTS	391.381	n_run=1
Iteration 23:					Iteration 23:					Iteration 23:					Iteration 23:						KWRKDNPKLG	316.748	n_run=1			KFCHDKVRSV	345.389	n_run=1			KGSSDNKIYS	274.792	n_run=1			VDFPDKPVMP	378.062	n_run=1
	MGPDKILKDV	364.383	n_run=3			SKRACKKTLK	410.57	n_run=1			PDKSKKPLSL	442.861	n_run=1			DDIPMRVVVL	400.429	n_run=4
	MHPDKILKDN	278.766	n_run=1			SKRVCKKTLK	372.313	n_run=3			PVKSKKPLSL	417.889	n_run=2			DDIPMRMVVL	347.193	n_run=1		Iteration 14:					Iteration 14:					Iteration 14:					Iteration 14:
	MGPDKDLKDV	209.345	n_run=1			SKRVCPKTLK	366.209	n_run=2			PCKSKKPLSL	399.798	n_run=3			DIIPMQVVVL	314.135	n_run=1			KNRKDKPKLG	413.819	n_run=3			SPCRDKVRPP	425.373	n_run=2			KGSSDKKIVS	402.61	n_run=3			VRPPCKPVVP	459.231	n_run=2
	MSGDKILKDD	118.605	n_run=1			SKRVCKKTDK	326.9	n_run=1			PTRPKKPLSL	376.912	n_run=1			DPIPMRVVVL	305.44	n_run=1			KNRKDKPPLR	403.463	n_run=1			KPCRDKVRSV	425.17	n_run=3			KGSSDKVIVS	385.331	n_run=4			VDPPDKPVVP	457.407	n_run=3
																					KLRKDKPPLG	399.463	n_run=8			SPCRDKVRSV	391.603	n_run=1			KGRSDKKIVS	370.517	n_run=1			VSPDDKPVVP	421.083	n_run=1
Iteration 24:					Iteration 24:					Iteration 24:					Iteration 24:						KLRKDKPKLG	397.45	n_run=2			SPPRDKRRPP	381.103	n_run=1			KDSIDKVIVS	361.883	n_run=1			VGPPCKPVVP	417.327	n_run=1
	MGPDKILKDV	370.135	n_run=4			SKRACKKTLK	390.817	n_run=2			PDKSKKPLSL	441.122	n_run=2			DDIPMRVVVL	398.724	n_run=5			CNRKDKPPLG	391.207	n_run=1			RPCRDKNRIP	378.021	n_run=1			KGSSDKKIVC	347.523	n_run=1			VRPLCCPVVP	400.906	n_run=1
	MGPDKICKDI	342.714	n_run=1			SKRVCKKTLK	378.621	n_run=4			PVLSKKPLSL	419.712	n_run=1			DDIPMDPVVL	369.21	n_run=1			KLRGDKPPLG	379.405	n_run=1			KPARDKVCPP	370.671	n_run=1			KGYSDKKIKS	342.903	n_run=1			VRTPCKPVVP	384.92	n_run=1
	MHPDKILKDV	338.352	n_run=11			NKRACKKTLK	355.576	n_run=1			PVKSKKPLSL	415.933	n_run=3			DDIPMRMVVL	347.558	n_run=2			KLRKEKPKLG	375.478	n_run=1			KPCRDGTRPP	359.471	n_run=1			KNSSDGKIVP	340.486	n_run=1			VDPPCKQVVP	382.24	n_run=1		Iteration 0:					Iteration 0:
	YHPDKILKDN	293.792	n_run=1			SKRACKITLK	331.961	n_run=1			PVKSKKPYSL	383.297	n_run=1			DDIPMSVEVL	313.009	n_run=1			YLRKDKPPLG	311.615	n_run=1			SPCRDKTRSV	358.372	n_run=1			KGSSAKAIVS	315.343	n_run=1			VTPPQKPVAP	345.604	n_run=1			KAEDPVRRVP	447.359	n_run=1			REDGKKCPIP	443.558	n_run=1
																																									KKVVDPVKNP	439.251	n_run=3			RERCKKIPLP	439.882	n_run=1
Iteration 25:					Iteration 25:					Iteration 25:					Iteration 25:					Iteration 15:					Iteration 15:					Iteration 15:					Iteration 15:						KAEDPVRVVP	416.856	n_run=1			RERPKLIPLP	434.688	n_run=2
	MGPDKILKDI	376.896	n_run=1			SKRACKKTLK	386.857	n_run=3			PDKSKKPLSL	437.81	n_run=3			DDIPMRVVVL	395.282	n_run=6			KNIKDKPPLR	433.412	n_run=1			KDCKDKVRPP	448.088	n_run=1			KGSSDKVIVL	404.357	n_run=1			VRPPCKPVVP	456.712	n_run=3			KNVVDPVKNP	401.958	n_run=1			QPTGKKIPLP	431.803	n_run=1
	MGPDKILKDV	367.751	n_run=5			SKRCCKKTLK	355.195	n_run=1			KDKSKKPLSL	431.611	n_run=1			DDIPMDPVVL	371.947	n_run=2			KNRKDKPKLG	414.267	n_run=4			SPCRDKVRPP	424.545	n_run=3			KGSSDKKIVS	393.001	n_run=4			VDPPDKPVVP	450.349	n_run=4			TKDVDPVKNP	401.555	n_run=2			RERGKKIPLP	407.254	n_run=4
	MGPDKICKDV	355.344	n_run=1			TMRACKKTLK	336.598	n_run=1			PEDSKKPLSL	426.271	n_run=1			IDIPMRVVVL	339.32	n_run=1			KNRLDKPKLG	404.19	n_run=1			KPCSDKVRPP	403.357	n_run=1			ITSSDKKIVS	388.33	n_run=1			VEPPDKPRVP	444.708	n_run=1			TKDVDPVKVP	401.361	n_run=1			RERGKKCPLP	406.215	n_run=3
	MGPDKICKDI	276.921	n_run=2			SKKVCKFTLK	316.996	n_run=1			PDKSKKPHST	350.141	n_run=1			DDIDTDPVVL	333.12	n_run=1			KNRVDKPPNR	393.577	n_run=1			KPCRDKCRSV	394.704	n_run=1			KGGSDKVIVS	368.082	n_run=1			VDPPDKPHVV	416.644	n_run=1			KKMDPVRVVP	399.871	n_run=1			NSRGKKCPLP	403.83	n_run=1
																					KNRKDKPPLR	391.226	n_run=2			EPCRDKVRSV	385.483	n_run=1			KDSSDEKIVV	367.221	n_run=1			VRPPCKPYVP	405.969	n_run=1			DKMDPVRIVP	397.598	n_run=1			RERGKKRPLP	402.26	n_run=1
Iteration 26:					Iteration 26:					Iteration 26:					Iteration 26:						KNRPDFPPLR	365.068	n_run=1			KPQRDKVRSV	374.753	n_run=1			DESSDKVIVS	337.582	n_run=1			VRPPCKMVVP	398.623	n_run=1			TAEDPVRVVP	391.555	n_run=1			RIRGVKCPLP	389.136	n_run=1
	MGPDKILKDV	368.059	n_run=6			SKRACKKTLK	383.011	n_run=4			PDKSKKPLSL	440.217	n_run=4			DDIPMRVVVL	391.209	n_run=7			KNRKDKAKLG	356.506	n_run=1			KPCRDKARSV	362.428	n_run=1			KGSSDFKIVS	300.616	n_run=1			VRDQCKPVVP	397.535	n_run=1			TKDNVPVKNP	378.747	n_run=1			REGGKKIPLP	387.082	n_run=1
	MGPDKILKDI	363.24	n_run=2			SKRCCKKTLK	367.769	n_run=2			KDKSKKPLSL	429.201	n_run=2			DDIPMDPVVL	370.591	n_run=3			KNWKDKPPLR	327.15	n_run=1			SPCRDKVGSV	328.654	n_run=1			KGSEDKVIQA	269.27	n_run=1			VRPPMKPVVP	395.177	n_run=1			TAEDPVRIVP	366.168	n_run=1			RERGKKIPLT	382.655	n_run=1
	MGPDKILKDF	278.987	n_run=1			SKRCCKQTLK	338.587	n_run=1			KQKSKKPLSL	428.432	n_run=1			DDIPMRVAVL	330.679	n_run=1																							DKMDPVRINP	360.924	n_run=1			REHPKLIPLP	373.089	n_run=1
	PGPDIILKDM	165.471	n_run=1			PKRPCSKTLF	297.168	n_run=1			PDKSKKPFSL	392.989	n_run=1			DDIPMDPVDL	325.391	n_run=1		Iteration 16:					Iteration 16:					Iteration 16:					Iteration 16:						KAEDPVRWVP	324.371	n_run=1			FERGKKCPLP	372.646	n_run=1
																					KNIKDKPPLR	408.123	n_run=2			KRCKDKVRPP	440.653	n_run=1			KGSSDKKIVP	407.198	n_run=1			RRPPCKPVVP	462.076	n_run=1			DKMDAVRVNP	319.035	n_run=1			QPRGKKIPRP	371.837	n_run=1
Iteration 27:					Iteration 27:					Iteration 27:					Iteration 27:						KNRKDKPKLG	407.684	n_run=5			SPCRDKVRPP	420.151	n_run=4			KNSSDKVIVL	404.942	n_run=1			VDPPDKPVVP	459.376	n_run=5			DKMDPDYVVP	306.706	n_run=1			WERGKKIPMP	339.64	n_run=1
	MGPDKIPKDI	387.913	n_run=1			HKRACKKTPK	404.037	n_run=1			PDKSKKPLSL	443.01	n_run=5			DDIPMRVVVL	391.143	n_run=8			KNRKDKPKLY	397.156	n_run=1			KDCKDKVRPP	408.235	n_run=2			KGSSDKKIVL	401.848	n_run=1			VRPPCKPVVP	457.332	n_run=4			DAEDPVTIVW	292.643	n_run=1			RERGKECFLP	337.712	n_run=1
	MGPDKILKDV	370.261	n_run=7			SKRACKKTLK	380.774	n_run=5			PEKSKKPLSL	430.458	n_run=1			DDIPMNVVVL	346.403	n_run=1			KYRKDKPKLG	392.766	n_run=1			KDHKDKVRPP	406.478	n_run=1			KGSSDKKIVS	391.241	n_run=5			VDPPDKPCVP	442.503	n_run=1
	MGPDKILKDI	325.99	n_run=3			SKKCSKKTLK	376.031	n_run=1			KDKSKKPLSL	424.172	n_run=3			DDIPMRDVVL	333.884	n_run=1			KNLKDKPKLG	385.352	n_run=1			KDCRDKVRPP	403.582	n_run=1			KGSSDKVIVL	378.75	n_run=2			VRCPCKPVNP	410.104	n_run=1		Iteration 1:					Iteration 1:
	MGSAKILKDV	295.391	n_run=1			SKRAMKKTLK	339.122	n_run=1			PDKSKKYLSL	360.771	n_run=1			DDIPMDPVHL	318.303	n_run=1			KNIKDTPPLR	383.342	n_run=1			SPCKRKGRPP	370.13	n_run=1			KGSSDKKIVK	373.408	n_run=1			VRPPDKPVRP	408.85	n_run=1			KAEDPVRVVI	430.665	n_run=1			QPDGKKCPIP	458.716	n_run=1
																					KNRKDKSKLG	355.77	n_run=1			SPCRNKVAPP	364.497	n_run=1			LGSSDKVIAL	340.08	n_run=1			VDPWCKPVVP	392.377	n_run=1			KKVDPVRRVP	429.595	n_run=1			RERCKKCPIP	454.605	n_run=1
Iteration 28:					Iteration 28:					Iteration 28:					Iteration 28:						KNRKDKYKLG	295.607	n_run=1			KDCWDKVRDP	320.543	n_run=1			KGSSDKKWVS	312.552	n_run=1			FRPPCKPVCP	345.952	n_run=1			KKVVDPVKNP	428.058	n_run=4			REDGKKCPIP	439.654	n_run=2
	MGPDKILKDV	371.275	n_run=8			SKRACKKTLK	372.879	n_run=6			PDKSKKPLSL	448.489	n_run=6			DDIPMRVVVL	388.178	n_run=9																							KAEDPVRVVP	413.644	n_run=2			RERPKKIPLP	436.265	n_run=1
	MGPDKIPKDI	362.506	n_run=2			HKRACKKTPK	366.211	n_run=2			PYKSKKPLSL	443.629	n_run=1			DDIPMNVVVL	366.674	n_run=2		Iteration 17:					Iteration 17:					Iteration 17:					Iteration 17:						KKEDPVRRVP	411.078	n_run=1			RERPKLIPLP	433.434	n_run=3
	MRYDKILKDW	291.586	n_run=1			HKRACKLTPK	327.74	n_run=1			PDKWKKPLSL	408.934	n_run=1			ADIPMCVVVL	348.446	n_run=1			KNTKDKPKLG	421.486	n_run=1			KVCKDKVRPP	454.087	n_run=1			KNSSDKKIVP	411.512	n_run=1			RRPPDKPVVP	465.043	n_run=1			KKVVDPRVVP	409.251	n_run=1			RERTKKIVLP	431.419	n_run=1
	MGPPKILKDV	274.619	n_run=1			HKRTCKKTDK	251.968	n_run=1			PEKSKKPLQL	367.37	n_run=1			DGIPMNFVVL	290.5	n_run=1			KNIKDKPKLG	420.884	n_run=1			KRCKDKVRPP	443.75	n_run=2			KGSSDKKIVP	409.496	n_run=2			RRPPCKPVVP	463.394	n_run=2			KVVVDPVKNP	408.965	n_run=1			RERGKKCPIP	420.828	n_run=1
																					KNRKDKPKLG	408.386	n_run=6			SPCRDKVRPP	418.785	n_run=5			LVSSDKKIVP	399.181	n_run=1			VDPPDKPVVP	462.616	n_run=6			KAEDPVRRVP	403.5	n_run=2			RERPKRIPLP	414.853	n_run=1
Iteration 29:					Iteration 29:					Iteration 29:					Iteration 29:						KNIKDKPPLR	392.787	n_run=3			KRCKDRVKPP	414.57	n_run=1			KGSSDKKIVS	394.239	n_run=6			VDPPCKPVVP	443.353	n_run=2			KNVVDVRVVP	398.524	n_run=1			REDGKLIPLP	401.625	n_run=1
	MGPDKIPKTV	386.311	n_run=1			SKRACKKTLK	368.933	n_run=7			PDKSKKPLSL	445.787	n_run=7			DDIPMRVVVL	387.232	n_run=10			KNIKDKPPLG	387.538	n_run=1			KRTKDKVRPP	411.546	n_run=1			KGSSDKKIPP	370.438	n_run=1			RWPPCKPVVP	420.222	n_run=1			KAEDPVVKNP	397.538	n_run=1			RERCKLIPLP	395.857	n_run=1
	MGPDKILKDV	372.176	n_run=9			SKRACKKTLT	360.539	n_run=1			PDKSKSPLSS	413.294	n_run=1			DDIPMNVVVL	367.505	n_run=3			KGIKDKPPLR	377.662	n_run=1			SPCRDKVRTP	401.741	n_run=1			KGSTDKKIVN	360.787	n_run=1			RRPPGKPEVP	416.641	n_run=1			KNVVMPVKNP	395.946	n_run=1			MPTGKKIPLP	394.883	n_run=1
	MCPDKILKDI	349.624	n_run=1			NKRACKKTLK	324.897	n_run=2			PYKSKKPLSL	405.784	n_run=2			DDGPARVVVL	320.281	n_run=1			TNREDKPKLG	358.291	n_run=1			SPCRDKVRWP	345.582	n_run=1			KDSSDKQIVP	347.832	n_run=1			RQPLGKPFVP	358.148	n_run=1			KAEDPPVENP	385.679	n_run=1			REDPKLWPLP	375.121	n_run=1
	KGPDKIPKDI	341.228	n_run=1			SKRQCKKTLK	310.493	n_run=1			PDKSKFPLSL	344.753	n_run=1			DDIPMNVVHL	289.956	n_run=1			KNRKDKRPLR	348.576	n_run=1			KRCKDKWRPP	333.02	n_run=1			NGSSTKWICP	287.552	n_run=1			RRWPCKPVVP	344.716	n_run=1			KAEVGPVKNP	374.878	n_run=1			REHPKKCPEP	365.232	n_run=1
																																									KAEVDPVKNP	365.662	n_run=1			RETGKKIPLY	343.176	n_run=1
Iteration 30:					Iteration 30:					Iteration 30:					Iteration 30:					Iteration 18:					Iteration 18:					Iteration 18:					Iteration 18:						KNVDPYRRVP	355.151	n_run=1			REDGKKCDIP	312.984	n_run=1
	MGPDKILKDK	425.817	n_run=1			SKRACKKTLK	369.841	n_run=8			PDKSKKPLSL	441.649	n_run=8			DDIPMRVVVL	386.469	n_run=11			KNIKDKPKLG	415.154	n_run=2			KRCKDKVRPP	447.002	n_run=3			KGSSDKKIVP	410.946	n_run=3			RRPPDKPVVP	467.921	n_run=2			KNVDPVEWVP	305.176	n_run=1			REDQKKIYFP	310.083	n_run=1
	MGPDKIPKTV	393.723	n_run=2			SKRACKKTLT	352.637	n_run=2			PDKSKSPLPL	401.764	n_run=1			DDIIMNVVVL	377.341	n_run=1			KNRKDKPKLG	408.268	n_run=7			KVCKDKVRPP	430.885	n_run=2			KASSDKKIVP	408.164	n_run=1			RRPPCKPVLP	458.679	n_run=1
	MGPDKILKDV	359.771	n_run=10			SKRACKKTLS	345.083	n_run=1			PDKSKDPLSL	383.289	n_run=1			DDIPMNVVVL	362.916	n_run=4			KSTKDKPKLN	403.771	n_run=1			KRCSDKVRPP	419.676	n_run=1			KNSSDKKIVP	400.639	n_run=2			RRPPCKPVVP	441.831	n_run=3		Iteration 2:					Iteration 2:
	MGPDKILKDQ	339.559	n_run=1			NKRACKKTLK	330.312	n_run=3			PDKSKKPLSS	367.308	n_run=1			DDIPMGVVVL	346.485	n_run=1			KNTKDKPKLG	396.009	n_run=2			CVCKDKVRPI	404.59	n_run=1			KNKSDKGIVP	397.781	n_run=1			RREPDKPVVP	424.771	n_run=1			KKVDPVRVVP	428.627	n_run=1			REDGKKCPIP	448.441	n_run=3
																					RNTKDEPKLG	363.029	n_run=1			KRCKDWVRPP	381.441	n_run=1			KGKSDKSMVP	386.197	n_run=1			RRPPDSPVVP	418.995	n_run=1			KKVVDPVKNP	427.644	n_run=5			QPDGKKCPIP	434.798	n_run=2
Iteration 31:					Iteration 31:					Iteration 31:					Iteration 31:						KNINDKPKLG	355.448	n_run=1			KRCKTKERPP	376.097	n_run=1			KNCSDKKIVP	366.347	n_run=1			RFPPCKPVVP	406.822	n_run=1			KAEDPVRVVI	424.98	n_run=2			RERPKRIPIP	432.017	n_run=1
	MGPDKIPKTV	393.235	n_run=3			SKRRCKKTLK	375.651	n_run=1			PDKSKKPLSL	445.576	n_run=9			DDIPMRVVVL	383.928	n_run=12			KNIKDKPKTG	351.984	n_run=1			KVCKDDTRPP	372.342	n_run=1			KGSSDMKIIP	320.815	n_run=1			RRPPCKPVYP	387.538	n_run=1			KKVDPVVKNP	421.222	n_run=1			RERPKKTPLP	431.66	n_run=1
	MGPDKILKDK	362.614	n_run=2			SKRACKKTLK	370.204	n_run=9			RDKSHKPLPL	367.733	n_run=1			DDIIMRVVVL	375.874	n_run=1			KKTKFKHKLG	259.548	n_run=1			KRCNDEVAPP	342.669	n_run=1			KNSSDNKIVR	306.821	n_run=1			NTKPCKPFVP	361.538	n_run=1			KKVDPVRRVP	414.775	n_run=2			REDGKKIPLP	414.875	n_run=1
	MGCDKILKDC	359.181	n_run=1			SKRACKKLLK	355.205	n_run=1			PDWSKKPLSL	344.535	n_run=1			ADIIVNVVVL	319.739	n_run=1																							KAEDPVRVVP	414.647	n_run=3			GERVKKCPIP	414.756	n_run=1
	MGPDEIPPTV	337.41	n_run=1			SKRAKANTLT	284.783	n_run=1			PDKSKQNLPL	343.193	n_run=1			FDIPMHVVVL	273.646	n_run=1		Iteration 19:					Iteration 19:					Iteration 19:					Iteration 19:						KKVVDPRRVP	414.523	n_run=1			REKGKKMPIP	411.924	n_run=1
																					KRRKDKPKLG	428.725	n_run=1			KRCKDKVRPP	447.41	n_run=4			KASSDKKKVP	423.631	n_run=1			RRPPDKPVVP	466.888	n_run=3			KKVVRPVKNP	411.417	n_run=1			RERPKKCPIP	410.362	n_run=1
Iteration 32:					Iteration 32:					Iteration 32:					Iteration 32:						KNIKDKPKLG	411.881	n_run=3			KVCKDKVRPP	433.547	n_run=3			KASSDKKIVP	413.956	n_run=2			RRPPCKPVLP	450.53	n_run=2			RKVVPVRVVI	404.493	n_run=1			VEDGKKPPLP	402.164	n_run=1
	MGPDKIPKTV	393.943	n_run=4			SKRRCKKTLK	390.479	n_run=2			PDKSKKPLPL	457.387	n_run=1			DDIPVRVVVL	414.057	n_run=1			KNRKDKPKLG	408.63	n_run=8			KKCKDKVRPP	422.512	n_run=1			KGSSDKKIVP	409.885	n_run=4			RRPPCKPVVP	438.95	n_run=4			KAEVIPVKNP	386.66	n_run=1			RERTREIPLP	400.581	n_run=1
	MGPDKILKDK	366.706	n_run=3			SKRACKKTLK	367.048	n_run=10			PDKSKKPLSL	442.481	n_run=10			DDLIMRVVVL	410.346	n_run=1			KLRKDKPKLK	396.294	n_run=1			KVWKDKVRPP	408.291	n_run=1			KASGDKKIVP	351.522	n_run=1			REPPCKPVLP	429.267	n_run=1			KAEDPNRVVP	382.676	n_run=1			REDGVKCPIP	398.11	n_run=1
	MGPDVIPKTV	366.397	n_run=1			FKRALKKTLK	344.082	n_run=1			RLKSKKPLSL	416.152	n_run=1			DDIPMRVVVL	383.53	n_run=13			KNRKDDPKLG	359.107	n_run=1			TVCKSPVRRP	395.668	n_run=1			KGSGELKIVP	329.481	n_run=1			RRPPDKPVLP	426.089	n_run=1			KAEDPVQVVP	378.803	n_run=1			RERPKKIPGP	388.373	n_run=1
	MGPDKICKDK	332.639	n_run=1			SKRRCTKTLK	314.59	n_run=1			RDKRHKPLSL	381.894	n_run=1			DDIPMRVRVL	315.511	n_run=1			KNIKDKPMNG	348.538	n_run=1			KRCKDIVRPP	393.152	n_run=1			HGSSDIKYVP	301.3	n_run=1			RRPPCKPRVP	405.448	n_run=1			KKVVPVRVVI	372.252	n_run=1			IERCKKCPIP	386.3	n_run=1
																					KSTKDKSKLG	328.523	n_run=1			QVCKDKVRPP	372.513	n_run=1			YASSDALIVL	270.409	n_run=1			SRAPDKPVLP	399.125	n_run=1			KAEVYPVKNP	371.701	n_run=1			REDGKKCQIP	385.982	n_run=1
Iteration 33:					Iteration 33:					Iteration 33:					Iteration 33:						KNRKDKPKWG	322.629	n_run=1			KLCKDKVAPP	360.788	n_run=1			KASSDKKIVE	167.359	n_run=1			RRPPCKPMLT	371.735	n_run=1			KAEDTPVKNP	369.407	n_run=1			QPDGKKDPLP	361.693	n_run=1
	MGPDKIPKTV	391.286	n_run=5			SKRRCKKTLK	390.443	n_run=3			PDKSKKPLPL	453.972	n_run=2			DDIPVRVVVL	428.101	n_run=2																							KFVVDPHKNP	309.56	n_run=1			RERPFKIWLP	302.32	n_run=1
	EVPDKIPKTV	386.102	n_run=1			STRACKKTIK	388.692	n_run=1			PDKSKKPLSL	442.634	n_run=11			RDLIMRVVVL	402.579	n_run=1		Iteration 20:					Iteration 20:					Iteration 20:					Iteration 20:
	MGPNKILKDK	319.979	n_run=1			SKRACKKTLK	366.782	n_run=11			NDNSKKPLPL	433.224	n_run=1			DDIPMRVVVL	384.263	n_run=14			KRRKDKPKLG	415.185	n_run=2			KRCKEKVRPP	471.75	n_run=1			KASEDKKKVP	440.919	n_run=1			RRPPDKPVVP	465.201	n_run=4		Iteration 3:					Iteration 3:
	MGPDKHLKDK	187.521	n_run=1			HKRRCKKTLK	359.808	n_run=1			CDKSKKPLSY	318.125	n_run=1			DDLIMSVVVL	360.281	n_run=1			KRRKDSPKLG	415.143	n_run=1			IVCKDKVRPP	463.676	n_run=1			KASSDPKIVP	420.955	n_run=1			RRPPCKPVLP	452.639	n_run=3			KKVDPVVKVI	435.901	n_run=1			SEDGKKCIIP	458.712	n_run=1
																					KNIKDKPKLG	406.058	n_run=4			KRCKDKVRPP	440.85	n_run=5			KASVDKKIVP	413.996	n_run=1			RRIPCKPVLP	424.178	n_run=1			KGVDPVRVVI	433.871	n_run=1			RERPKRCPIP	445.556	n_run=1
Iteration 34:					Iteration 34:					Iteration 34:					Iteration 34:						KRRKDKPKWG	365.463	n_run=1			KVCKDKVRPP	434.62	n_run=4			KASSDKKKVP	396.005	n_run=2			DVPPDKPVSP	421.388	n_run=1			KKVDPVRVVP	431.144	n_run=2			QPDGKKSPIP	445.367	n_run=1
	VGPDKIPKTV	418.264	n_run=1			SKRRCKKTIK	386.058	n_run=1			PDKSKKPLPL	447.304	n_run=3			DDIPVRVVVL	419.02	n_run=3			KNIKDDPKLG	361.04	n_run=1			KVCKDKLRPP	423.321	n_run=1			KASSDKKIVP	387.041	n_run=3			RFPPDKPVVP	418.432	n_run=1			KKVVDPVKNP	427.006	n_run=6			REDGKKCPIP	444.207	n_run=4
	MGPDKIPKTV	392.094	n_run=6			IKRRCKKVLK	383.084	n_run=1			PDKSKKFLPL	403.3	n_run=1			RDLIMRVVKL	386.075	n_run=1			ENIKDKPKLG	358.481	n_run=1			KRCKDFVKPP	406.645	n_run=1			KASSWKKKVP	370.389	n_run=1			RRPPDEPVVP	405.642	n_run=1			KKVDPVRVVI	424.161	n_run=1			RERPKRIPIP	435.096	n_run=2
	MGKDKIPKTV	386.157	n_run=1			SKRRCKKTLK	376.073	n_run=4			PDKYKKPLSL	391.126	n_run=1			RDLIMRDVVL	316.97	n_run=1			KKEKDKRKLG	356.317	n_run=1			KLCKDKVRPP	396.649	n_run=1			KASSDKKWVP	360.636	n_run=1			RRPPDKPVLF	393.048	n_run=1			IVVDGVVKVP	423.73	n_run=1			QPRPKKTPLP	430.663	n_run=1
	MVPDKIPMTV	364.729	n_run=1			SKRRAKKTLK	323.122	n_run=1			PDKSKKALSS	369.476	n_run=1			RDNIMAVVVR	297.937	n_run=1			INIKDTPQLP	343.194	n_run=1			KVCKDKVRPI	387.475	n_run=1			AASSDKPHEN	151.093	n_run=1			RIPPDKPYVP	369.709	n_run=1			KAEDPVRVAP	410.414	n_run=1			REREKRLPIP	420.414	n_run=1
																																									KIEDKVRVVI	403.339	n_run=1			RERPKKTPIP	419.686	n_run=1
Iteration 35:					Iteration 35:					Iteration 35:					Iteration 35:					Iteration 21:					Iteration 21:					Iteration 21:					Iteration 21:						KAEDPVLKNP	400.646	n_run=1			REDPKRILIV	413.931	n_run=1
	VGPDKIPKTV	409.435	n_run=2			SKRRCKKVLK	408.684	n_run=1			PDKSKKPLPL	436.01	n_run=4			DDIPVRVVVL	409.966	n_run=4			KRRKDKIKLG	419.742	n_run=1			IVCKDKVRPP	445.857	n_run=2			KASEDKKIVP	443.24	n_run=1			RRPPDKPVVP	455.663	n_run=5			KAEDPVRKNP	390.439	n_run=1			REREKKVPIP	413.33	n_run=1
	MGPDKIPKTV	386.19	n_run=7			RKRRCKKTIK	397.764	n_run=1			PDKSKKFLPL	406.243	n_run=2			DDIKLRVVKL	400.911	n_run=1			KRRKDKPKLG	410.556	n_run=3			KRCKDKVRPP	437.013	n_run=6			KASEDKKKVP	425.289	n_run=2			RRPPCKPVVP	439.226	n_run=5			KKVDPVRVNP	383.433	n_run=1			RERPKNTPLP	389.704	n_run=1
	VGPDKILKTV	380.832	n_run=1			SKRRCKKTIK	393.333	n_run=2			LDKSKKFLPL	380.342	n_run=1			RDLIMRVVKL	387.75	n_run=2			KRRKDSPKLG	399.791	n_run=2			KRCKEKVRPP	436.904	n_run=2			KRSRDPKIVP	411.429	n_run=1			RRRDCKPVLP	430.899	n_run=1			KAVVDPVKNP	380.99	n_run=2			QPDGKKKPIP	385.323	n_run=1
	HGPDKIYKTV	312.699	n_run=1			SKRRCKKTLK	372.281	n_run=5			PDKSSKFLPL	366.167	n_run=1			RDLIMRVVVL	386.46	n_run=2			KRRKVSPKLG	395.017	n_run=1			IVCKEKVRPP	420.199	n_run=1			KASSDKKKVP	388.801	n_run=3			RRPPDNPVVP	414.668	n_run=1			KAEDPVRVQP	375.896	n_run=1			RSRPKKTPLP	376.175	n_run=1
																					KRYKDKPKLG	366.875	n_run=1			KRCKDKVDPP	415.96	n_run=1			KASSDQKKVP	329.652	n_run=1			ERPPCKPVLP	402.62	n_run=1			KWVVDPVVVI	365.109	n_run=1			RDDGEKCPKP	365.483	n_run=1
Iteration 36:					Iteration 36:					Iteration 36:					Iteration 36:						KRRKDWPKLG	338.338	n_run=1			IVCKDKVDPP	401.956	n_run=1			KESSDPKIVA	328.885	n_run=1			RRPPMKNVLP	397.415	n_run=1			KKVQLVVVVI	357.642	n_run=1			QPMGKKCPIP	358.515	n_run=1
	VGPDKIPKTV	402.009	n_run=3			RKRPCKKTIK	428.157	n_run=1			PDKSKKPLPL	446.111	n_run=5			ADIKLRVVCL	412.659	n_run=1			KRRKDSDKLG	324.473	n_run=1			KYCKDKVRPP	386.615	n_run=1			KASSDYKIVP	287.01	n_run=1			RRPPCKPVGP	391.214	n_run=1			RAEDPVSKNP	357.002	n_run=1			RFDGKKCPIP	358.513	n_run=1
	VQPDKIPKTV	394.647	n_run=1			SKRRCKKVLK	412.789	n_run=2			PDKSPKPLPL	435.607	n_run=1			DDIPVRVVVL	409.178	n_run=5			KNRKWSPKLG	302.264	n_run=1			IWRREKMRPV	313.344	n_run=1			KASSDPWIVP	263.826	n_run=1			RRPPCKIKLP	355.328	n_run=1
	MGPDKIPVTV	347.553	n_run=1			SKRRCKKTIK	383.426	n_run=3			PDKSKKFLPL	399.713	n_run=3			DDIPVRVVKL	397.314	n_run=1																						Iteration 4:					Iteration 4:
	MGPDKIPHKV	337.438	n_run=1			RKRRCKKTIK	361.928	n_run=2			PDKMWKFLPG	280.066	n_run=1			DDKQLRVVVL	351.352	n_run=1		Iteration 22:					Iteration 22:					Iteration 22:					Iteration 22:						VKVDPVRVVI	450.001	n_run=1			RERPKRCPIP	446.313	n_run=2
																					KRRKDKPKLG	424.456	n_run=4			KRCKRKVRPP	441.003	n_run=1			KASEVKKKVP	433.439	n_run=1			RRPPDKPVVP	460.551	n_run=6			KKVDPVMKVI	446.405	n_run=1			REDGKKCPIP	442.234	n_run=5
Iteration 37:					Iteration 37:					Iteration 37:					Iteration 37:						KRRKDKPKCG	420.803	n_run=1			IVCKDKVRPP	437.337	n_run=3			KASEDKKKVP	430.656	n_run=3			CRPPDKPVVP	457.644	n_run=1			KKVVDPVKVI	443.448	n_run=1			SEDGKKCIIP	413.991	n_run=2
	VGPDKIPKTV	398.628	n_run=4			SKRRCKKVLK	417.122	n_run=3			PCKSKKPLPL	453.081	n_run=1			DDIPVRVVVL	409.752	n_run=6			KRRKDKIKLG	402.618	n_run=2			KRCKDKVRPP	434.889	n_run=7			KASEDKKIVP	423.474	n_run=2			KRPPCKPVVP	438.052	n_run=1			KKVDPVRVVP	437.686	n_run=3			SEDPKRCPIP	413.083	n_run=1
	VQPDKIPKTV	395.37	n_run=2			RKRPCKKTIK	391.034	n_run=2			PDKSKKPLPL	447.29	n_run=6			ADIKLRVVCL	391.842	n_run=2			KRRHDKPKLG	388.615	n_run=1			KVCKDKVRPP	432.443	n_run=5			FASEDKKIVV	415.191	n_run=1			RRPPCKPVVP	437.58	n_run=6			KKVDPVVKVI	434.532	n_run=2			RERGKKCIIP	403.292	n_run=1
	VGPDKIPKTD	383.844	n_run=1			RKSPCKKTYK	366.718	n_run=1			PDKSPKPLPL	428.257	n_run=2			DDNKLRVVCL	382.04	n_run=1			KRRKDKIKLR	373.45	n_run=1			KCCKDKVRPP	420.579	n_run=1			KASGPKKKVP	404.598	n_run=1			ARPPCKPVVP	433.221	n_run=1			KKVDPVRVVI	422.84	n_run=2			SEDGKKSPIP	401.451	n_run=1
	VQPDKIPMTV	345.348	n_run=1			SKRRCFKTSK	301.37	n_run=1			PDKSKKVLSL	384.169	n_run=1			ADIPVRVVVL	348.544	n_run=1			KREKDKPMLG	365.3	n_run=1			IVCDDKVRPP	416.681	n_run=1			KASEDKKIVC	372.868	n_run=1			RRPPDKVVVP	430.427	n_run=1			KKGDPVFKVI	408.248	n_run=1			RERRKRCPIP	390.209	n_run=1
																					KRRKDKAKQG	339.497	n_run=1			FRCKDKVRPP	395.291	n_run=1			KASEDKKKDP	318.764	n_run=1			RRPPWKQVVP	335.796	n_run=1			KKVDPTRVVN	408.108	n_run=1			LERGKKSPIP	387.411	n_run=1
Iteration 38:					Iteration 38:					Iteration 38:					Iteration 38:						KRRKDKQKLG	339.455	n_run=1			IVCKDKVREF	201.404	n_run=1			KACEDKFKVP	311.426	n_run=1			RRPPCKPVVQ	335.352	n_run=1			KGVVDPVKNP	391.552	n_run=1			RERMKRCIIP	374.895	n_run=1
	VGPDKIPKTV	397.125	n_run=5			RKRPCKKVLK	425.601	n_run=1			PCKSKKPLPL	455.659	n_run=2			DDIPVRVVVL	402.966	n_run=7																							KGVVTPVKNP	390.977	n_run=1			SEDVKKCMIP	369.689	n_run=1
	VQPDKIPKTV	386.427	n_run=3			SKRRCKKVLK	412.317	n_run=4			PDKSKKPLPL	449.513	n_run=7			DDIKLRPVCL	383.867	n_run=1		Iteration 23:					Iteration 23:					Iteration 23:					Iteration 23:						KEVDPVFKVI	389.316	n_run=1			REDGKKCPAP	365.048	n_run=1
	VGPDKIHKTV	352.484	n_run=1			SVRRCKKTIK	373.832	n_run=1			PCKYKKPLPL	424.132	n_run=1			ADRPVRVVVL	382.543	n_run=1			KRRKDKPKLG	422.825	n_run=5			IKCKDKPRNP	454.003	n_run=1			KASEVKKKVP	432.057	n_run=2			RMPPDKPVVP	479.487	n_run=1			KAVDPVVKVI	387.123	n_run=1			REDGSRCPII	359.027	n_run=1
	TQEDKIDKTV	325.124	n_run=1			RKRPCSKTIK	341.171	n_run=1			PDWSVKPLFM	291.208	n_run=1			ADIKLRVQCL	341.257	n_run=1			KRRRDKPKLG	418.236	n_run=1			KRCKRKVRPP	435.288	n_run=2			KASEDKKKVP	423.749	n_run=4			RRPPDKPVVP	459.364	n_run=7			KKVDPVVMNP	386.45	n_run=1			RTRPKKCRIP	355.61	n_run=1
																					KRRKDKPKCG	416.968	n_run=2			IVCKDKVRPP	432.48	n_run=4			KASIDKKKVP	411.026	n_run=1			CRPPFKPVVP	457.86	n_run=1			KKVDPVRVPP	384.878	n_run=1			QPDPKRMAIP	353.846	n_run=1
Iteration 39:					Iteration 39:					Iteration 39:					Iteration 39:						CRRKDKPKCG	396.843	n_run=1			IVCKDKVRRP	410.696	n_run=1			KASEVKSKVP	386.492	n_run=1			CRPPDKPPVP	447.056	n_run=1			KKVDPVRQVI	377.63	n_run=1			QPDGKKCAIA	352.207	n_run=1
	VCPDKIPKTV	408.484	n_run=1			RKRPCKKVLK	405.38	n_run=2			PCKSKKPLPL	450.213	n_run=3			DDIKLRPVCL	404.505	n_run=2			KRRKDDPKLG	390.512	n_run=1			KRCFRKVRPP	347.044	n_run=1			KASEVDKKKP	384.289	n_run=1			CRPPDPPVVP	437.438	n_run=1			KKFDPKVKAI	327.562	n_run=1			RERPKRCHIP	301.457	n_run=1
	VGPDKIPKTV	399.71	n_run=6			SKRRCKKVLK	399.773	n_run=5			PDKSKKPLPL	448.88	n_run=8			DDIPVRVVVL	403.242	n_run=8			KRRKDKPICG	369.155	n_run=1			PVCKDKVCPW	347.016	n_run=1			GASEDKKKVP	377.014	n_run=1			RRPPDKPFVP	383.839	n_run=1
	VQIDKIPKTV	375.721	n_run=1			AWRPCKKVLK	379.353	n_run=1			PWKSKKPLPL	392.322	n_run=1			DDIPVAVVVL	381.019	n_run=1			KRRKDKPQCG	333.493	n_run=1			KCCKRKGRPH	313.454	n_run=1			KASEVKKKVS	361.821	n_run=1			CRPPDKHVVP	375.577	n_run=1		Iteration 5:					Iteration 5:
	VHPDHIPKTV	359.117	n_run=1			SKGRCTKVLK	365.631	n_run=1			PCQFKKPLPL	299.963	n_run=1			DDIKVYVVVL	354.54	n_run=1			KRRKDKPKQG	321.549	n_run=1			IVWKDKMRPP	311.483	n_run=1			IASEDKKKEP	178.147	n_run=1			CRPPDERVVW	320.13	n_run=1			KKVDPVRVVP	438.445	n_run=4			RERPKRCPIP	431.431	n_run=3
																																									KKVVDPVKVI	437.31	n_run=2			SEDIKRCPIP	428.248	n_run=1
Iteration 40:					Iteration 40:					Iteration 40:					Iteration 40:					Iteration 24:					Iteration 24:					Iteration 24:					Iteration 24:						KKVDPVRVVI	437.091	n_run=3			RERPKRCPIL	424.308	n_run=1
	VDPDKIPKTV	451.966	n_run=1			SKNRCKKVLK	418.394	n_run=1			PCKSKKPKPL	461.864	n_run=1			DDIPVRKVVL	425.478	n_run=1			KRRKDKPKIG	417.706	n_run=1			IKCKDKPRNP	443.77	n_run=2			KASEVKKKVP	442.713	n_run=3			RMPPDKPVVP	465.14	n_run=2			VKVDPVRVTP	433.866	n_run=1			SERPKRCPIP	421.637	n_run=1
	VCPDKIPKTV	400.798	n_run=2			RKRPCKKVLK	409.415	n_run=3			PCKSKKPLPL	454.177	n_run=4			DDIKLRPVCL	404.849	n_run=3			KRRKDKPKLG	417.239	n_run=6			IKCKDKPRPP	439.231	n_run=1			KASEDKKKVP	419.489	n_run=5			RLPPDKPVVP	463.772	n_run=1			KAVVDPIKVI	431.749	n_run=1			RERPKKCIIP	413.665	n_run=1
	VGPDKIPKTV	399.108	n_run=7			SKYRCKKVLK	391.243	n_run=1			ECKSKKPLPL	440.009	n_run=1			DDIPVRVVVL	400.905	n_run=9			KRRRDKPKLG	412.797	n_run=2			KRCKRKVRPP	434.378	n_run=3			KASEVKKKTP	404.557	n_run=1			RRPPDKPVVP	457.701	n_run=8			KKVDPPRVVA	427.948	n_run=1			SEDPKRCPIP	403.849	n_run=2
	VGPDKILKTV	389.622	n_run=2			SKRRCKKVLN	361.122	n_run=1			WDKSKKGTPL	310.761	n_run=1			DDCPVYYVVL	261.866	n_run=1			KRRRVKPKLG	390.327	n_run=1			WKCKDKVRPP	400.721	n_run=1			KASEVMKKVP	400.294	n_run=1			RRPQDKPVVP	437.394	n_run=1			KKVGDPVKVI	421.68	n_run=1			SEDGKKCIIP	402.911	n_run=3
																					KRRKIKPKLG	385.246	n_run=1			IKCKDKPREP	386.247	n_run=1			KASEVKWLVP	394.475	n_run=1			RPPPDKAVVP	413.059	n_run=1			VKVDPVMKVI	419.696	n_run=1			RERPKTCPIP	401.02	n_run=1
Iteration 41:					Iteration 41:					Iteration 41:					Iteration 41:						KRYRDKPKLG	371.416	n_run=1			FRCKRKVRRP	377.043	n_run=1			KASESKKKVP	380.959	n_run=1			RMPPDQPVVP	376.625	n_run=1			VKVDPVRVVI	415.942	n_run=2			SEDPHKCPIP	389.612	n_run=1
	VDPDKIPKTV	452.376	n_run=2			SKNRCKKVLK	423.205	n_run=2			PCKSKKPLPL	451.03	n_run=5			DDIPVRKVVL	395.825	n_run=2			KRRKQKPKLG	356.202	n_run=1			IKCKYKPRNP	350.993	n_run=1			KASEPKKKVG	362.28	n_run=1			RMPHYKPVVP	317.093	n_run=1			KCVDPVRVPR	413.617	n_run=1			PEDGKRCPIP	387.222	n_run=1
	VDPDKIPKPV	413.573	n_run=1			RKRPCKKVLK	405.226	n_run=4			PCKSKKPKPL	437.426	n_run=2			DDIKLRPVCL	394.815	n_run=4			KMRKDKPEQG	323.882	n_run=1			KRCKRKPRNQ	322.401	n_run=1			KASEDKKKTP	359.474	n_run=1			RMPPDDFVVP	310.059	n_run=1			VTVDPVRVVP	408.489	n_run=1			SEDPKRCIIP	377.201	n_run=1
	VCPDKIPKTV	413.055	n_run=3			SKNRCKQVLK	360.016	n_run=1			PYKSKKPKPL	417.247	n_run=1			QDIKLRKVCL	380.499	n_run=1																							KIVDSVTVVI	395.335	n_run=1			SEEPKRCPIP	377.14	n_run=1
	VCTDKIPKTV	366.515	n_run=1			IKNRMKKVWK	321.928	n_run=1			PCKSKRPLPL	408.898	n_run=1			DDIKLRPYCL	344.96	n_run=1		Iteration 25:					Iteration 25:					Iteration 25:					Iteration 25:						KKVDPVRIMP	389.851	n_run=1			SEDGKRCPIA	348.092	n_run=1
																					KRRKDKPKIG	418.036	n_run=2			IKCKDKPRPP	440.509	n_run=2			KASEVKKKVP	452.339	n_run=4			RMPPDKPVVP	464.921	n_run=3			KKVMDPRVVI	370.557	n_run=1			SEFSKKCPIP	345.667	n_run=1
Iteration 42:					Iteration 42:					Iteration 42:					Iteration 42:						KRRKDKPKLG	409.219	n_run=7			IKCKDKPRNP	422.274	n_run=3			KASEDKKKVP	416.385	n_run=6			REPPDKPVVP	461.178	n_run=1			VKVDPVVKVI	370.208	n_run=1			REHGKKCDIP	340.936	n_run=1
	VIPDKIPKPV	463.277	n_run=1			RKRPCRKPLK	454.575	n_run=1			PCKSKKPLPL	444.725	n_run=6			DDIPVRKVVL	382.625	n_run=3			KRREDKPKLG	404.254	n_run=1			IKCKDNPRDP	419.775	n_run=1			KASEVKKIKP	401.201	n_run=1			KMPPDKPVVP	440.199	n_run=1			VKGDPVRVMP	358.464	n_run=1			SEDEKRCPRP	330.592	n_run=1
	VDPDKIPKTV	441.514	n_run=3			RKRPRKKVLK	443.753	n_run=1			PCKSKKPLPR	408.072	n_run=1			DDIPVRPVCL	380.531	n_run=1			KGRKDKPKMG	378.454	n_run=1			TKCKDKPRPM	411.268	n_run=1			KAVEDKKKVP	400.551	n_run=1			RVPPDKPVNP	424.794	n_run=1
	FDPDKIPKTV	437.342	n_run=1			SKNRCKKVLK	407.598	n_run=3			PCKSKKPKPR	364.848	n_run=1			DDIKLRPGSL	351.523	n_run=1			KSPKDKPKKG	372.393	n_run=1			IKFKDKPRPP	389.558	n_run=1			KASEDIKKVP	391.762	n_run=1			RMPPDLPVVP	407.491	n_run=1		Iteration 6:					Iteration 6:
	VDPDKIDKTV	378.528	n_run=1			RKRPCKKVLS	398.045	n_run=1			PCWSKKPKSL	333.807	n_run=1			DDIDLRFVVL	292.397	n_run=1			KNRKDKPKHG	367.68	n_run=1			IKHKDKPRNP	375.645	n_run=1			EPSECKKKIP	371.663	n_run=1			HMPMDKPVVP	398.965	n_run=1			KKVVDPVVVI	503.589	n_run=1			RERPKRCPIP	429.823	n_run=4
																					KRRKDKAKLG	362.679	n_run=1			IRCKDKPRNP	356.182	n_run=1			KASEMKKWVP	330.053	n_run=1			RLPPDKGVVP	396.757	n_run=1			KKVPDPRVVI	452.851	n_run=1			SERPKRCPIP	420.469	n_run=2
Iteration 43:					Iteration 43:					Iteration 43:					Iteration 43:						KIREDKPKLH	310.725	n_run=1			IKCKWKVRPP	346.109	n_run=1			KMSRPKKKVH	312.991	n_run=1			RMPPDWVVVP	346.834	n_run=1			KKVDPVRVVP	442.423	n_run=5			SEDIKRCPIP	416.16	n_run=2
	VIPDKIPKPV	464.25	n_run=2			RKRPCRKPLK	435.51	n_run=2			PCKSKKPLPL	440.557	n_run=7			DRIPVRPVCL	399.877	n_run=1																							KKVDPVVKVI	438.092	n_run=3			SERPKRIPIP	415.358	n_run=1
	VDPDKIPKTV	442.235	n_run=4			RKRPRKKVTK	415.633	n_run=1			PCKSKKIVPL	424.483	n_run=1			DDIPVRKVVL	385.57	n_run=4		Iteration 26:					Iteration 26:					Iteration 26:					Iteration 26:						KKVPPFRKVI	433.48	n_run=1			EERPKRCPIP	407.565	n_run=1
	VISDKIPKPV	431.314	n_run=1			SKNRCKKVLK	409.403	n_run=4			PCKSKKPLPS	421.144	n_run=1			DDIPCRKVVL	374.273	n_run=1			SRRKRKPKLG	430.4	n_run=1			IKCKDKPRPT	454.941	n_run=1			KASEVKKKVP	441.865	n_run=5			RMPPDKPVVP	466.562	n_run=4			KKVDPVRVVI	433.283	n_run=4			TERIKRCPIP	394.777	n_run=1
	KIPDKIPKTV	418.715	n_run=1			RKRPRKKLLK	399.779	n_run=1			MCKSKKPQPR	369.852	n_run=1			DDIPVTPENL	315.324	n_run=1			KRRKDKPKIG	415.213	n_run=3			IKCKDKPRPP	431.471	n_run=3			PASEVKKKVP	438.956	n_run=1			KRPPDKPVVP	461.733	n_run=1			VKVDPVRVVP	425.302	n_run=1			RERVKRCPIP	392.588	n_run=1
																					KRRADVPKIG	393.309	n_run=1			IKCKDKPRNP	422.438	n_run=4			KASEDKKKVP	418.065	n_run=7			REPPDKPVVP	454.919	n_run=2			KKMDPVRVTP	424.737	n_run=1			SEDIKRCPIL	370.5	n_run=1
Iteration 44:					Iteration 44:					Iteration 44:					Iteration 44:						KRRQDKPKIG	381.141	n_run=1			IKCKDKSRPP	422.404	n_run=1			KASEDKVKVP	381.007	n_run=1			REPPDKSVVP	428.527	n_run=1			KKVDPVRVTP	416.31	n_run=1			SEDPKREPIL	367.713	n_run=1
	VIPDKIPKPV	440.775	n_run=3			RKRPCRKPLK	429.407	n_run=3			PCKSKKPLPL	442.298	n_run=8			DRIPVRPVCL	410.241	n_run=2			KRRKMKPLIK	380.845	n_run=1			IKCTDKPRPP	407.33	n_run=1			KASEVKKKGP	380.257	n_run=1			RMPPDKPVSP	421.801	n_run=1			TKVDPVRVVI	410.992	n_run=1			SEDDKRCPIL	364.219	n_run=1
	VDQDKIPKTV	391.828	n_run=1			RKRPRKKVTK	410.319	n_run=2			PYKSKKIVPL	363.403	n_run=1			DDIYVRKVVL	408.966	n_run=1			KRRDDKPKIG	360.834	n_run=1			IRCKDKPRNP	371.268	n_run=2			KASEDKKEVP	368.963	n_run=1			REPPRKPVVP	403.887	n_run=1			VKVDPVRVVI	407.611	n_run=3			REMPKRCPIQ	360.061	n_run=1
	VDPDKGPKTV	382.886	n_run=1			PKVPCRKPLK	406.924	n_run=1			PCCSKKKQPL	362.689	n_run=1			DDIPVRKVVL	391.091	n_run=5			KRRKDKPGKG	338.153	n_run=1			IKCKLKCRNP	323.639	n_run=1			KASEVKNKVH	305.998	n_run=1			RMPMDKPIVP	377.483	n_run=1			KKVDCVRVVV	399.047	n_run=1			RWRIKRCPIN	356.008	n_run=1
	VDPDKQPKTV	350.836	n_run=1			QKRECRKPLK	398.414	n_run=1			PHKCHKIVPL	316.351	n_run=1			DRIPVRPVVL	370.598	n_run=1			KRIPDWPKLH	278.116	n_run=1			IKYKDKPRHP	308.376	n_run=1			KASEEKKKVD	223.301	n_run=1			WEFPDKPVVP	338.579	n_run=1			KKVDPVVVVI	380.005	n_run=1			TERPKRCPIA	342.118	n_run=1
																																									KKVDQVRVTP	377.625	n_run=1			RERPFRCPIP	337.069	n_run=1
Iteration 45:					Iteration 45:					Iteration 45:					Iteration 45:					Iteration 27:					Iteration 27:					Iteration 27:					Iteration 27:						VKVDHVRVVI	367.74	n_run=1			RERPCRYPIP	331.619	n_run=1
	VDPDKIPKPV	431.253	n_run=2			RKRPCRKPLK	433.794	n_run=4			PCKSKKPLPL	444.901	n_run=9			DDIPVRPVCL	405.861	n_run=2			SRRKRKPKIG	422.918	n_run=1			IKCKDKPRPT	451.415	n_run=2			PAVEVKKKVP	444.979	n_run=1			RMPPDKPVVK	462.341	n_run=1			KKVWPVFVTP	270.256	n_run=1			SEDIQRCPIP	302.759	n_run=1
	VIPDKIPKPV	428.86	n_run=4			RKRPCRKPLR	396.231	n_run=1			PCESKKPLPL	442.355	n_run=1			DRIPVRPVCL	386.641	n_run=3			KRRKDKPKIG	415.951	n_run=4			IKCKDKPRPP	436.313	n_run=4			KASSVKKKVP	441.697	n_run=1			RMPPDKPVVP	456.334	n_run=5
	VVQDKIPKDV	415.284	n_run=1			MKRPCRKPLK	384.699	n_run=1			PYYKKKIVYL	290.121	n_run=1			DRIQVRKVVL	379.421	n_run=1			SRRKDKPKIG	411.574	n_run=1			IKCLDKPRPP	419.446	n_run=1			KASEVKKKVP	438.82	n_run=6			KRPPDKPVVP	455.981	n_run=2
	VIRDKIPKIV	407.022	n_run=1			RKRPRKKVTD	376.262	n_run=1			PYKTKQIQPL	277.398	n_run=1			DDIYPRKVTL	332.14	n_run=1			KRRKRKCKLG	406.239	n_run=1			NKCKNKPRPP	416.483	n_run=1			KPSEVKKKVP	428.461	n_run=1			RRPYDKPVVP	423.137	n_run=1
																					SRRKRKPKLG	404.904	n_run=2			IKCKDKPRPW	387.355	n_run=1			KASEVIKKVP	412.173	n_run=1			KRPFDKPVVP	416.388	n_run=1
Iteration 46:					Iteration 46:					Iteration 46:					Iteration 46:						KRRKDKPKFG	390.099	n_run=1			YKCKDKPRRP	364.205	n_run=1			PASEVKKKVP	411.745	n_run=2			KRPPDGPVVP	413.328	n_run=1
	VDPDKIPKPV	426.412	n_run=3			RKRPCRKPLK	434.925	n_run=5			PCKSKKPLPL	442.789	n_run=10			DDIPEPPVCL	424.578	n_run=1			IRRKRFPKLG	320.362	n_run=1			IKCKDKQRPP	362.019	n_run=1			PASTVKKKVP	409.956	n_run=1			KRPPMKPVVP	391.927	n_run=1
	VDPYKIPKPV	390.543	n_run=1			RKRPCRKPCR	380.886	n_run=1			PCESKKPLPL	434.758	n_run=2			DDIPVRPVCL	412.088	n_run=3			LLRKRKPFLG	292.096	n_run=1			IKCKDKPRYT	343.022	n_run=1			PASEVKVKVP	376.192	n_run=1			KRPPDGPVEP	374.099	n_run=1
	VIPFKIPKPV	357.03	n_run=1			RKRPCRKPLR	377.008	n_run=2			PCESKKPLPC	408.296	n_run=1			DRCPVRPVCL	400.452	n_run=1
	VCPDVIWKPV	344.185	n_run=1			RKRPCIKFLR	330.616	n_run=1			PCKSKKPLDL	401.73	n_run=1			DDIPVRPVCQ	394.539	n_run=1		Iteration 28:					Iteration 28:					Iteration 28:					Iteration 28:
																					KRRKDKPCIG	423.659	n_run=1			IKCKDKPLPP	465.317	n_run=1			KASEVKKKVP	443.479	n_run=7			RMPPDKPVVP	452.412	n_run=6
Iteration 47:					Iteration 47:					Iteration 47:					Iteration 47:						KRRKDKPKIG	418.477	n_run=5			IKCKDKPRPT	440.884	n_run=3			YADIVKKKVP	407.562	n_run=1			PTPPDKPVVK	438.195	n_run=1
	VDPDKIPKPV	433.132	n_run=4			RKRPCRKPLK	428.599	n_run=6			PCKSKKPLPL	441.688	n_run=11			DDIPEPPVCL	412.633	n_run=2			SRRKRKPKIG	403.73	n_run=2			IYCKDKPRPP	426.764	n_run=1			PAVEVKKKVP	403.817	n_run=2			RMPPDKPVVK	437.757	n_run=2
	VDPYKRPKPV	415.728	n_run=1			RKPPCRKPCR	399.74	n_run=1			PCESKKPLPL	433.067	n_run=3			DDIPVRPVCL	407.581	n_run=4			SRRKRKPSIA	401.082	n_run=1			IKCKQKPSPP	390.306	n_run=1			PNVIVKKIVP	395.165	n_run=1			RMPPDKTVVK	424.306	n_run=1
	VDPYKIPKPV	401.324	n_run=2			RKRPERKACR	346.523	n_run=1			PVKSKKPLPL	411.561	n_run=1			DDIPVRLVCL	393.929	n_run=1			SRRKRKPNIG	362.944	n_run=1			IKCYDKPRPP	373.295	n_run=1			PAEEVAKKVP	387.285	n_run=1			RRPPDKPVVK	423.439	n_run=1
	VDPDKIPKPE	399.559	n_run=1			RARICRKPCR	327.911	n_run=1			ICKSKTPLPL	389.561	n_run=1			DDCPVRPVCC	384.154	n_run=1			SRRKIKPKIG	359.309	n_run=1			IKCNDKPRPT	371.478	n_run=1			EASSVKKKTP	378.896	n_run=1			DMPPDKPVVP	420.433	n_run=1
																					KRRKDKMKIG	358.655	n_run=1			IKCKDDPRPT	362.448	n_run=1			PAVEVKKFVP	358.359	n_run=1			RMTPDKPVVK	398.342	n_run=1
Iteration 48:					Iteration 48:					Iteration 48:					Iteration 48:						SQRKRKCKIG	350.401	n_run=1			IKCKDYPRPT	330.802	n_run=1			PAVEVKKKVW	357.928	n_run=1			RMSPDKHVVP	361.922	n_run=1
	VDPVKIPKPV	471.388	n_run=1			RKRPCRKPLK	429.498	n_run=7			RCKSKKPLPL	453.093	n_run=1			DDVPVRPVCL	456.014	n_run=1
	VDPDKIPKPV	432.024	n_run=5			RKPPCRKPLK	411.769	n_run=1			PCKSKKPLPL	438.824	n_run=12			DDIPEPPVCL	406.831	n_run=3		Iteration 29:					Iteration 29:					Iteration 29:					Iteration 29:
	VEPDKIDKPV	426.631	n_run=1			RKPPCSKPLK	401.893	n_run=1			PMESKKPLPL	428.191	n_run=1			DDIPVRPVCL	404.718	n_run=5			KRRKDKPCIG	420.059	n_run=2			IKCKDKPLPP	455.399	n_run=2			KASEVKKKVP	441.618	n_run=8			DTPPRKPVVP	449.297	n_run=1
	VDPYKRVKPV	382.022	n_run=1			RKRPCRKPCR	397.055	n_run=2			PCKSKKNLPL	376.739	n_run=1			DDIPEPPCCL	387.197	n_run=1			KRRKDKPKIG	415.343	n_run=6			IPCKDKPRPT	436.499	n_run=1			YADIVKKKVI	396.252	n_run=1			RMPPDKPVVP	448.639	n_run=7
																					KRRKDKPCIQ	411.778	n_run=1			IKCTDKPRPT	431.314	n_run=1			YADIVKKKVP	382.559	n_run=2			PAPPDKPVVP	448.635	n_run=1
Iteration 49:					Iteration 49:					Iteration 49:					Iteration 49:						KRRTDKPCIG	347.743	n_run=1			IKCKDKPRPT	428.671	n_run=4			KASEQKKKVP	375.054	n_run=1			PTPPDKPVVP	437.494	n_run=1		Iteration 0:					Iteration 0:
	VDPVKIPKPV	466.122	n_run=2			RKRPCRKPLK	423.442	n_run=8			RCKSKKPLPL	451.423	n_run=2			DDVPVRPVCL	444.364	n_run=2			KRRKLKPCIG	330.381	n_run=1			IGCKDKPRPT	410.177	n_run=1			YADIVKKAVP	351.393	n_run=1			RMPPDKPVVK	432.041	n_run=3			KKVVDPVVVI	472.144	n_run=2			SESPKRIPIP	440.194	n_run=1
	VDPVKIPVPV	441.632	n_run=1			RKPPCRKPLK	421.238	n_run=2			PCKSKKPLPL	440.795	n_run=13			DDIPEPPVCL	404.555	n_run=4			KMRKDKPYIF	290.874	n_run=1			IKNKDKPLPP	386.801	n_run=1			YADEVKKKDP	343.164	n_run=1			PTPPDKPVVM	429.919	n_run=1			LKVVDVVKVI	454.994	n_run=1			RERPKRCPIP	426.81	n_run=5
	VDPDKIPKPV	433.456	n_run=6			RKPPSRKPLK	397.135	n_run=1			PCKTKKPLHL	339.05	n_run=1			DDGPEPPVCL	371.063	n_run=1			KRRMDKPHIG	284.524	n_run=1			IKCKDKHRPT	378.96	n_run=1			NYDIVKKNVP	328.514	n_run=1			RAPPDKPVVK	381.358	n_run=1			KKVPSPRVVI	448.758	n_run=1			SEDPKRIPIP	411.551	n_run=1
	VDEDKQVVPT	348.398	n_run=1			RSTPTRKPLK	363.817	n_run=1			RCKSKWPLPL	310.434	n_run=1			DDPPVRPACL	366.453	n_run=1			DRRKDFPCIG	281.613	n_run=1			IKCKDKPRYT	340.962	n_run=2			KASIVKKKVQ	325.86	n_run=1			PTPWDKPVVP	372.214	n_run=1			KKVVPVVKVI	448.072	n_run=1			SEDIKRCPIP	410.935	n_run=3
																																									KKVDPVRVVP	432.228	n_run=6			SERKKRKPIP	410.692	n_run=1
																				Iteration 30:					Iteration 30:					Iteration 30:					Iteration 30:						KKVDPVVKVI	429.514	n_run=4			SERPKRCPIP	409.337	n_run=3
																					KRRKDKPKIG	413.33	n_run=7			IKCKDKPLPP	453.786	n_run=3			KASEVKKKVP	439.883	n_run=9			RMPPDKPVVP	445.87	n_run=8			KKVPDPRVVI	423.597	n_run=2			SERPKRIPIP	403.402	n_run=2
																					KRRKDKPCIG	410.054	n_run=3			IPCKDKPRPT	431.829	n_run=2			YADIVKKKVP	382.69	n_run=3			DTTPDKPVVP	428.464	n_run=1			KSVDPVRVVP	409.491	n_run=1			SERTKRCPIP	399.629	n_run=1
																					KRRKDKPCTG	407.741	n_run=1			IKCKDKPRPT	431.55	n_run=5			KASEVCKKVI	375.523	n_run=1			DTPPRKPVVP	427.743	n_run=2			KKVPMPRVVI	385.631	n_run=1			RERIKRIPIP	384.009	n_run=1
																					KRRLDKPKIG	403.559	n_run=1			IKCKDKCRPT	413.779	n_run=1			KASEVFKKCP	375.377	n_run=1			RMPPRKPVVP	422.412	n_run=1			KKEPDPRVVI	383.588	n_run=1			MERPKRCPIP	383.112	n_run=1
																					KRRKDKMKSG	373.106	n_run=1			IKCKDNPRPT	402.575	n_run=1			KHDIVKKKVI	365.458	n_run=1			RMPPRKPVVV	403.823	n_run=1			KKVDDPVVVI	376.055	n_run=1			SCRPKRCPIP	375.765	n_run=1
																					KRRKDKACIG	346.509	n_run=1			IPCKDKPLRP	390.069	n_run=1			YASEVKKKVP	365.209	n_run=1			RMPDDKTVVP	386.084	n_run=1			KKVPDPDVVI	373.46	n_run=1			SVRCKRCPIP	358.894	n_run=1
																					KRFKDKPCIG	321.935	n_run=1			IPCFDKPLPP	386.684	n_run=1			RAWEVKKKVY	318.633	n_run=1			DTPPDKPVEP	362.442	n_run=1			TKVHPPVVVI	320.768	n_run=1			SERFKRIPIQ	309.459	n_run=1
																					KGRKDYEKIG	255.295	n_run=1			IPDKDKPLPR	366.777	n_run=1			YAVIVKKKVY	261.908	n_run=1			RMPPRKWVVP	352.164	n_run=1			KKVPDPRVYI	314.149	n_run=1			SERPKNIQQP	289.924	n_run=1
																																									KWVDWVVKVI	309.539	n_run=1			SERWIRIPWP	258.686	n_run=1
																				Iteration 31:					Iteration 31:					Iteration 31:					Iteration 31:						KVVRNWRVVI	303.618	n_run=1			WESPNRCFIP	237.73	n_run=1
																					KRRKDKPKPG	432.794	n_run=1			IKCKDKPLPP	442.999	n_run=4			KASEVKKKVP	439.747	n_run=10			RMPPDKPVVP	442.714	n_run=9
																					IRRKDKPCIG	420.602	n_run=1			IKCKYKPLPP	410.856	n_run=1			WASEVKKKVP	430.385	n_run=1			DMPPDKPVVP	439.226	n_run=2		Iteration 1:					Iteration 1:
																					KRRKDKPKIG	407.889	n_run=8			IKWKDKPRPT	395.355	n_run=1			IAREVKKKVP	418.02	n_run=1			RMLVDKPVVP	435.682	n_run=1			KKVVPVVVVI	472.183	n_run=1			SESPKRIPIP	448.248	n_run=2
																					KKRKDKPCIA	393.401	n_run=1			WKCKDKPRPT	395.187	n_run=1			YADIVKKKVP	383.091	n_run=4			DTTPDKPVVP	417.32	n_run=2			KKVVDPVVVI	464.945	n_run=3			SESLKRIVKP	432.091	n_run=1
																					KRRKDKPCIR	387.661	n_run=1			IKCKDKPLPV	380.553	n_run=1			KAMIVKKDVP	368.501	n_run=1			LTPPDKPLVP	410.354	n_run=1			KKVPSPRVVI	451.212	n_run=2			RERPKRCPIP	422.447	n_run=6
																					KRRKDIPCIG	363.788	n_run=1			IPCKDKPLPH	374.464	n_run=1			YAPIVKKKVP	368.053	n_run=1			DTTPSKPVVP	410.286	n_run=1			LKVVDVRVVI	449.171	n_run=1			RERPKRIPIP	419.37	n_run=3
																					KTRKDSPCIG	358.743	n_run=1			IPAKDLPLPT	354.557	n_run=1			YALIVKKKVP	359.561	n_run=1			RITCQKMVVP	335.073	n_run=1			KKVVPVVKVI	441.937	n_run=2			SEDIKRIPIP	418.029	n_run=1
																					KRRKDKPAIG	347.669	n_run=1			IKCKDKPEPD	338.417	n_run=1			YADIVKKHVP	345.553	n_run=1			RMTPDKPVVF	320.779	n_run=1			KCVPSPRKVI	427.447	n_run=1			SESPKRILIP	412.042	n_run=1
																																									LKVVDVVVVI	424.938	n_run=1			SEDPKRCPIP	404.661	n_run=3
																				Iteration 32:					Iteration 32:					Iteration 32:					Iteration 32:						KKVVPVVKVQ	414.834	n_run=1			SERPKRCPIP	404.347	n_run=4
																					KRRQDKPKPG	429.819	n_run=1			SKCKDKPLPP	457.496	n_run=1			KASEVKKKVP	441.05	n_run=11			RMPKDKPVVP	447.538	n_run=1			KKVVPPVVMC	412.745	n_run=1			SEDPKRDPIP	400.874	n_run=1
																					KRRKDKPKPG	420.061	n_run=2			IKCKDKPLPP	445.332	n_run=5			KASEVKHKVP	384.875	n_run=1			RMPPDKPVVP	443.464	n_run=10			KKVVDVVKVI	407.034	n_run=1			RERCKRIPIP	393.684	n_run=1
																					KRRKDKPKIG	408.71	n_run=9			IKCKDKPLLP	433.059	n_run=1			WASEVKKKVP	381.815	n_run=2			RMPQDKPVVP	428.263	n_run=1			KKVPPPRVVI	406.695	n_run=1			SWPPKRCPIP	388.739	n_run=1
																					KLRKDKPKPG	397.119	n_run=1			IKCKDKPLPL	431.162	n_run=1			WASGVKKKVP	357.784	n_run=1			DMPPDKPVVI	427.423	n_run=1			LKVVDPVVVG	404.704	n_run=1			RCSPKRIPIP	380.911	n_run=1
																					MRRKDKPCIG	387.723	n_run=1			IKHKDKPLPP	419.711	n_run=1			CAGEVDKKSL	328.432	n_run=1			RMPPDKPVVD	412.674	n_run=1			KKDVDPVVVI	400.646	n_run=1			RERPKHCPLP	366.71	n_run=1
																					KRRKDKPKIR	382.414	n_run=1			IKCKTCPLPP	386.535	n_run=1			WASEIKKDVP	318.288	n_run=1			DMPPDCPVVP	387.131	n_run=1			CKDVDVVKRI	386.283	n_run=1			RERPTRCPIP	364.966	n_run=1
																					IRAKDKPKPG	367.469	n_run=1			IKCKDKELPP	322.584	n_run=1			KASEVKMKQP	302.37	n_run=1			RMPPDKPGVP	377.63	n_run=1			KFVPSPVKVI	385.648	n_run=1			RERPQRLPIP	338.273	n_run=1
																					IRRKDKPCPG	363.59	n_run=1			IICIYKNLPP	272.363	n_run=1			GAWEVKKKVY	279.907	n_run=1			RMPDDKFVFF	238.265	n_run=1			KVVVDTVVVI	376.076	n_run=1			FERPKRCPIH	295.177	n_run=1
																				Iteration 33:					Iteration 33:					Iteration 33:					Iteration 33:					Iteration 2:					Iteration 2:
																					KRRKDKPKPG	433.228	n_run=3			SKCKDKPLPP	446.736	n_run=2			KASEVKKKVP	441.181	n_run=12			RMPKDKPVVP	458.707	n_run=2			KKVVPPVVVI	458.477	n_run=1			SESPKRIPIP	426.231	n_run=3
																					KMRKDKPKPG	413.764	n_run=1			IKCKDKPLPP	442.476	n_run=6			GASEVKKKVP	408.188	n_run=1			PMPKDKPVVP	449.326	n_run=1			KKVVDPVVVI	458.093	n_run=4			RERPKRCPIP	418.537	n_run=7
																					KRREDKPSPG	413.316	n_run=1			IKCKDKPLPC	432.553	n_run=1			KFSEVKKKVP	371.959	n_run=1			RMPPDKPVVP	443.43	n_run=11			KKVVDKVVVI	452.271	n_run=1			SEMPKRIPIP	418.4	n_run=1
																					KRRQDKPKPG	405.471	n_run=2			SKCKDKPLPD	392.578	n_run=1			KASEVKHKVP	371.145	n_run=2			RAPPDKPIVP	431.984	n_run=1			KKVVPVVVVI	449.138	n_run=2			RERPKRIPIP	408.971	n_run=4
																					KRRKDIPKPW	359.05	n_run=1			SKCKDKNPPP	381.815	n_run=1			KASEVSGKVV	366.542	n_run=1			YMPKDKPVVP	416.053	n_run=1			KKVPSPRVVI	441.734	n_run=3			MESLKSIPIP	408.501	n_run=1
																					KRRKDKPTQG	347.547	n_run=1			SKCHDKPLPS	368.747	n_run=1			KASKVKKKVP	349.663	n_run=1			RFPADKPVVP	394.447	n_run=1			KKVVPERVVI	432.58	n_run=1			SERPKRCPIP	406.137	n_run=5
																					KRRKDKPCHG	339.409	n_run=1			SKCKDKPYPP	364.954	n_run=1			KASEVKAKVP	340.172	n_run=1			RMPPDEPVVP	386.114	n_run=1			KEVVDPVVVS	425.9	n_run=1			RESLKRIVKP	399.801	n_run=1
																					KRRQDKPKPD	337.592	n_run=1			IKCKDKHLPP	356.365	n_run=1			KCSEVKHKVP	337.491	n_run=1			TMAPDKPVRP	374.253	n_run=1			KKVPSVRVVI	423.521	n_run=1			SESPKRCPIP	397.794	n_run=1
																																									LKVVDVVVVI	422.947	n_run=2			AESPKRIVKP	394.197	n_run=1
																				Iteration 34:					Iteration 34:					Iteration 34:					Iteration 34:						KKVVSVVVVI	398.005	n_run=1			SESPKRISIP	380.502	n_run=1
																					KRRKDKPKPG	438.196	n_run=4			IKCKDKTLPP	464.127	n_run=1			KASEVKKKVP	438.407	n_run=13			TMPKDKPVVP	487.032	n_run=1			LKVEDPVVVI	395.876	n_run=1			RVKPKRIPIP	377.282	n_run=1
																					DRRKRKPKPG	408.79	n_run=1			SKCKDKPLPP	449.675	n_run=3			GASEVKKTVP	431.245	n_run=1			RMPKDKPVVP	467.915	n_run=3			QKVPSPRVVI	393.722	n_run=1			RERHKRIPIP	373.984	n_run=1
																					KMRKDKPKPG	389.279	n_run=2			TKCKDKPLPP	444.022	n_run=1			KASLVKPKVP	409.262	n_run=1			RDPKDPPVVP	453.897	n_run=1			KKVVDVRVVI	380.472	n_run=1			RERAKRIPIP	372.288	n_run=1
																					KWRKDKPKPG	378.243	n_run=1			SKCQDKPLPP	426.52	n_run=1			KAEEVKKKVP	403.045	n_run=1			PMPKDKPVVP	437.766	n_run=2			NKVVDVRVVI	358.084	n_run=1			SESLKRCVKP	366.287	n_run=1
																					KMRKDHPKPG	354.201	n_run=1			SKCKSKPLPP	406.609	n_run=1			GASEVTKKVP	389.177	n_run=1			RMPKDKPVCP	429.724	n_run=1			KKVPSPQVVI	352.494	n_run=1			EERPKRCPIH	338.262	n_run=1
																					KMRFDKPKPG	324.102	n_run=1			IKCKDKQLPP	392.62	n_run=1			GASEVKKKVP	386.94	n_run=2			RMPKDKIVVP	426.51	n_run=1			LKVVSPRVYI	327.427	n_run=1			RMRPKWCPMP	318.892	n_run=1
																					KMRKDKHKPG	313.704	n_run=1			IKCKDKPLCP	382.028	n_run=1			GASEVVKKVP	378.019	n_run=1			RMPKDKKVVP	419.91	n_run=1
																					KMRLYLMKPG	311.899	n_run=1			SKCQDHPRPP	348.999	n_run=1			GASEVIKKVP	352.267	n_run=1			EMPKDKPVVP	419.52	n_run=1		Iteration 3:					Iteration 3:
																																									KKVVPPVVVI	474.413	n_run=2			RERPKTIPIP	448.244	n_run=1
																				Iteration 35:					Iteration 35:					Iteration 35:					Iteration 35:						KKVMPPVVVI	460.346	n_run=1			RKRPSRIPIP	429.34	n_run=1
																					DRDKRKPIPG	455.371	n_run=1			SKCKIKPLPP	458.869	n_run=1			KASEVKKTVP	452.487	n_run=1			TMPKDKPVVP	482.476	n_run=2			KKVVPVVVVI	450.346	n_run=3			SESPKRIPIP	426.61	n_run=4
																					KRRKDKPKPG	442.096	n_run=5			SKCKDKPLPP	443.613	n_run=4			KASEVKKKVP	439.541	n_run=14			RMPKDKPTVP	468.803	n_run=1			KKVVDPVVVI	446.23	n_run=5			KERPKRCPIP	410.08	n_run=1
																					DRRKRKPKPG	415.969	n_run=2			IKCKDKPLPP	437.894	n_run=7			KAKEVKKTVP	417.669	n_run=1			RMPKDKPVVP	460.389	n_run=4			KKVVDKVVVI	430.928	n_run=2			SESPKRIIIP	410.012	n_run=1
																					KRRKRKPLPG	407.275	n_run=1			IKCKDKTLPP	437.59	n_run=2			GASEVKKTVP	402.642	n_run=2			TMPKDKPVVG	410.411	n_run=1			KKCQDKVVVI	420.167	n_run=1			RERPKRIPPP	391.544	n_run=1
																					KRRKDPPKTG	399.257	n_run=1			SKCKDKTLPP	424.215	n_run=1			GASIVKKTVP	396.943	n_run=1			IAPKDKGVVP	395.164	n_run=1			KKVVPPVNVI	406.04	n_run=1			SERLKRTPIP	390.569	n_run=1
																					KRRKRKPKPG	388.538	n_run=1			IKCKDKTLIP	417.802	n_run=1			GASAVKKGVP	382.574	n_run=1			TMPKDKGVVP	371.009	n_run=1			KKVVPPEVVI	398.664	n_run=1			SEMPQRIPIP	381.462	n_run=1
																					DRRKDKPKQG	332.156	n_run=1			SKCKDKPLPF	361.8	n_run=1			SASEGGKTVP	339.813	n_run=1			TMPKDKFVVP	339.248	n_run=1			KKVVDTVVVI	396.273	n_run=1			RETPKNIPIP	377.918	n_run=1
																					DRYKRCPKPG	323.621	n_run=1			SKCKDKTLPH	351.854	n_run=1			GASPQKKKVP	325.819	n_run=1			RMGKDIYVVP	287.593	n_run=1			KKVVDPVVVH	393.969	n_run=1			SEMPKRRPII	374.863	n_run=1
																																									KKVVPVRVVI	393.38	n_run=2			RWRPKRCPIP	373.106	n_run=1
																				Iteration 36:					Iteration 36:					Iteration 36:					Iteration 36:						KKAVPDVVVI	383.975	n_run=1			RERPKGIPIP	367.713	n_run=1
																					KRRKDKPKPG	438.416	n_run=6			EKCKSKPLPP	464.201	n_run=1			KASEVKKKVP	434.943	n_run=15			RMPKDKPVVP	463.305	n_run=5			KKGVIVVVVI	383.616	n_run=1			RERGKGCTIP	330.74	n_run=1
																					DRDKRKPIPG	438.116	n_run=2			SKCKIKRLPP	458.484	n_run=1			KASEVKKTVP	434.386	n_run=2			TMPKDKPVVP	462.085	n_run=3			KKVVFVVVVI	382.638	n_run=1			RMRLKRYPIY	319.774	n_run=1
																					KRRKDSPKPG	429.098	n_run=1			SKCKIKPLPP	453.295	n_run=2			KISEVKKTVP	427.135	n_run=1			RMPKDKPTVP	457.429	n_run=2			KKVVPVVVVQ	367.918	n_run=1			SRMPKRCPIH	318.886	n_run=1
																					DRDKRKPILG	423.539	n_run=1			SKCKDKPLPP	446.03	n_run=5			KAQEVKKTVP	387.583	n_run=1			RMPKDKPIVP	450.832	n_run=1			YKCAPPVVVI	315.112	n_run=1			SEMYKRIWIP	298.496	n_run=1
																					DRRKDKPKPG	412.722	n_run=1			EKCKDKPLPP	444.461	n_run=1			KASEVKETVP	382.46	n_run=1			RTPKDKPVVP	444.717	n_run=1
																					KRRKDCPKPG	399.781	n_run=1			SKCKDCPLKP	385.951	n_run=1			KASGVKKKVP	381.74	n_run=1			TMDKDKPTVP	404.048	n_run=1		Iteration 4:					Iteration 4:
																					KRRKDDKKPG	372.941	n_run=1			FKCKIKPLPH	369.105	n_run=1			KQSEVKKDVP	376.644	n_run=1			RMPATKPAPP	400.126	n_run=1			KKVVPPVVVI	461.238	n_run=3			NERPSRIPIP	428.642	n_run=1
																					PRDKMKPIPG	365.717	n_run=1			SKCKDKPLPW	356.138	n_run=1			KASEVKKAVY	295.629	n_run=1			TMMKQKGTKP	200.998	n_run=1			NKVVPPVVVI	451.866	n_run=1			RERPKTIPIP	425.331	n_run=2
																																									KKVMPPVVVI	449.307	n_run=2			RKRPSRIPIP	421.838	n_run=2
																				Iteration 37:					Iteration 37:					Iteration 37:					Iteration 37:						KKVVPVVVVI	442.37	n_run=4			KERPPTIPIP	421.35	n_run=1
																					KRRKDKPKPG	431.904	n_run=7			EKCKSKPLPP	484.346	n_run=2			KGSEVKKKVP	436.333	n_run=1			RMPKDKPVVP	460.776	n_run=6			KKVVDPVVVI	441.095	n_run=6			SESPKRIPIP	421.3	n_run=5
																					KRRKRKPIPG	416.445	n_run=1			SKCKIKPLPP	469.399	n_run=3			KASEVKKKVP	432.213	n_run=16			TMPKDKKVVP	451.218	n_run=1			KKVVPVVVFI	422.803	n_run=1			RERPKRCPIP	416.625	n_run=8
																					DRDKRKPIIG	408.754	n_run=1			SKCKIKRLPP	442.2	n_run=2			KASEVKKPSP	429.092	n_run=1			TMPKVKPVVP	416.227	n_run=1			KKVVPLVVVI	406.56	n_run=1			REIPKRIPIP	415.039	n_run=1
																					DRDKDKPKPA	405.176	n_run=1			SKIKSKPLPP	421.923	n_run=1			KANEVKKKNP	413.651	n_run=1			RMPKDVPNVP	416.215	n_run=1			KKVVDVVVVI	403.935	n_run=1			REPPKRIPQP	413.239	n_run=1
																					DRDGRKPIPG	397.43	n_run=1			EKCKIKRLPP	416.621	n_run=1			KASEVKKTVP	409.518	n_run=3			TMPKDAPVVP	412.264	n_run=1			KKVVDVVIVI	392.388	n_run=1			RERPKTIPAP	408.707	n_run=1
																					DDDVRKPEPG	365.015	n_run=1			SKCKSKPLPP	415.156	n_run=2			KAWEVKKKVP	393.795	n_run=1			RMYKDKPVPP	372.757	n_run=1			KKVVRRVVVI	391.958	n_run=1			SERPKTIPIP	406.513	n_run=1
																					KRRKDWPKPG	332.985	n_run=1			SKQKITRLPP	390.496	n_run=1			KAMEVKKTVA	385.387	n_run=1			RMPKHKPVCP	371.905	n_run=1			KKVVMVVVVL	389.54	n_run=1			KERPKTIPQP	402.842	n_run=1
																					DRDKRKPIHH	277.606	n_run=1			SKCKIKRLIP	387.882	n_run=1			KASEVKKQVP	372.054	n_run=1			RMPKDKFVCP	321.935	n_run=1			KKVMPGVVVI	386.411	n_run=1			RKRPKACPIP	397.903	n_run=1
																																									KKFVPPVVVI	383.226	n_run=1			PESPKGIPII	390.723	n_run=1
																				Iteration 38:					Iteration 38:					Iteration 38:					Iteration 38:						AKVVPPCVVI	373.73	n_run=1			RENPKRCPIP	386.348	n_run=1
																					KRRKDKPKPG	428.11	n_run=8			EKCKSKPLPP	465.824	n_run=3			KAREVKKKVP	450.651	n_run=1			RMPKDKPVVP	458.98	n_run=7			EKVVPVVVGI	369.523	n_run=1			KERPSSQPIP	374.393	n_run=1
																					KRRKDKPIPG	417.426	n_run=1			SKCKIKPLPP	457.695	n_run=4			KASEVKKKVP	427.858	n_run=17			RMPKDRKVVP	443.502	n_run=1			KKVVLFVVVI	338.532	n_run=1			RKRPKRYPIP	311.648	n_run=1
																					KRRKDSPKPG	416.043	n_run=2			SKCKSKPLPP	424.782	n_run=3			KGSEVKKKVP	423.571	n_run=2			TMPKDKKVVP	427.84	n_run=2
																					NRRKRKPIPG	414.755	n_run=1			SKCHIKPLPP	381.076	n_run=1			KGSEVNKKVP	385.416	n_run=1			RMAKDKPSVP	401.229	n_run=1		Iteration 5:					Iteration 5:
																					KRRKRKPKPG	404.18	n_run=2			YPCKSKPLPP	371.958	n_run=1			KASEVKKFVP	380.061	n_run=1			RMPKYKPVVP	394.578	n_run=1			KKVVPPVVVI	464.827	n_run=4			NEKPSRIPIP	429.304	n_run=1
																					KRRKRKPIPG	393.392	n_run=2			SKCKIKPLPE	371.564	n_run=1			KASDVKKKVN	363.853	n_run=1			RLPWDKPVVP	384.044	n_run=1			KKVMPPVPVI	446.782	n_run=1			NERPSRIPIP	416.693	n_run=2
																					ARHIDKPKPN	379.995	n_run=1			EVCKAKPLPP	370.249	n_run=1			HGSEVKKKYP	360.616	n_run=1			RMPKLKPVVA	381.136	n_run=1			KKVVPVVVVI	441.268	n_run=5			KERPPTIPIP	414.454	n_run=2
																					KRRKRKPYPG	368.66	n_run=1			SKCKIKGLAP	353.929	n_run=1			KASEVKHKVQ	335.37	n_run=1			TMPKDKPVVW	361.675	n_run=1			KKVVPLPVVI	436.693	n_run=1			KERPPTILIP	411.831	n_run=1
																																									KKVMPPVVVI	431.864	n_run=3			RERPKTIPIP	411.79	n_run=3
																				Iteration 39:					Iteration 39:					Iteration 39:					Iteration 39:						NKVVPPVVVI	427.28	n_run=2			RKRPSRIPIP	408.947	n_run=3
																					KRRKDKPKPM	448.977	n_run=1			EKCKSKPLPP	456.788	n_run=4			KACEVKVKVP	434.493	n_run=1			RMPKDKPVVP	455.488	n_run=8			KKVRPPVVVI	421.461	n_run=1			RERPSRIPIP	404.236	n_run=1
																					KRRKDKPKPG	423.533	n_run=9			EKMKSKPLPP	455.151	n_run=1			KASEVKKKVP	427.426	n_run=18			RMPKEKPVVP	434.136	n_run=1			KKVVGPVVVA	406.563	n_run=1			NEKDKTIPIP	399.332	n_run=1
																					KRRKDKPIPG	405.454	n_run=2			SKCKIKPLPP	454.045	n_run=5			KAREVKKKVP	421.621	n_run=2			RVPKDRKVVP	433.427	n_run=1			NKVVPPSVVI	400.569	n_run=1			NERPSTIPIP	399.04	n_run=1
																					KRRYDVPIPG	396.975	n_run=1			EKCKIKPLPP	436.144	n_run=1			KASPVKKKVP	394.42	n_run=1			RMPKDKPEVP	421.736	n_run=1			NKVVPHVVVI	374.359	n_run=1			KERPPTIPIN	387.464	n_run=1
																					KRRKDKPIMG	381.732	n_run=1			EKCKSKKLPM	409.603	n_run=1			KAREEKKKWP	386.559	n_run=1			RMPADRKVVP	393.04	n_run=1			KKVMPPVVNI	365.979	n_run=1			RERPKRIPIN	385.073	n_run=1
																					KREKDKPYPG	361.316	n_run=1			SKCGIKPLPP	397.741	n_run=1			KALHVKKKVP	373.926	n_run=1			RMPKDKPVVW	359.967	n_run=1			NKVVPPEYVI	351.86	n_run=1			RKRPKTIPIP	376.973	n_run=1
																					KRQMDKPIPG	347.698	n_run=1			EKCKSKPLYP	324.516	n_run=1			KARRVKYKVP	312.307	n_run=1			VLPKDRKVVD	326.65	n_run=1			KKFMPPVVVI	345.85	n_run=1			GERPKTIPMP	374.527	n_run=1
																					KGRQMKPIYT	255.956	n_run=1			EMCKSFPTPP	310.565	n_run=1			KAREVKGQWP	218.855	n_run=1			TMPEYFKVEP	218.517	n_run=1			KKVVPVQVVI	341.342	n_run=1			RERPKTIPFP	374.432	n_run=1
																																									KMYMPPVVPI	337.692	n_run=1			REFPSRIPIP	363.116	n_run=1
																				Iteration 40:					Iteration 40:					Iteration 40:					Iteration 40:						KKWMPPVDVI	314.403	n_run=1			RKGPSWIPTP	318.312	n_run=1
																					KRRKDKPKPM	447.16	n_run=2			EKCKSKPLPP	458.717	n_run=5			KASEVKKKVP	429.738	n_run=19			QVPKCKPVVP	466.513	n_run=1
																					KRRKDKPKPG	423.848	n_run=10			EKCKSKPKPP	444.151	n_run=1			KACEVKVKVP	425.71	n_run=2			RMPKDKPVVP	454.342	n_run=9		Iteration 6:					Iteration 6:
																					KWRKDKPKPG	400.636	n_run=2			EKCKSDPLPP	443.817	n_run=1			KASEVKVKVP	418.704	n_run=1			RMPKEKPVVP	441.031	n_run=2			KKVVPPVVVI	462.362	n_run=5			KERPPTILIP	424.255	n_run=2
																					KRRKDKPFPM	387.416	n_run=1			EKMKSKVLPP	424.804	n_run=1			KACEVKKKVP	414.49	n_run=1			RMPKGKPVVP	407.222	n_run=1			KKVVPVVVVI	444.049	n_run=6			KERPPTIPIP	417.371	n_run=3
																					KMRKDKPKMM	368.98	n_run=1			EKMKSKPLPP	424.499	n_run=2			KANEVKKKVP	405.695	n_run=1			RMPKTKPVVP	406.564	n_run=1			KKVVPLPVVI	431.134	n_run=2			NEKPSRIPIP	416.38	n_run=2
																					KRRSDMPKPG	367.384	n_run=1			EKCWSKPLPP	344.933	n_run=1			KACWVKKKVP	384.568	n_run=1			RSPKDKPVVP	403.766	n_run=1			KKVMPPVPVI	430.692	n_run=2			NEVPPTIPIP	416.075	n_run=1
																					KRRYDKVKPM	343.753	n_run=1			EKCKSKPLMD	334.623	n_run=1			KASYVKVKVP	362.015	n_run=1			RMHKDKPVVP	389.717	n_run=1			NKVMPPVPVI	425.777	n_run=1			NERPSRIPIP	407.655	n_run=3
																					KRRWDKPKPG	324.893	n_run=1			LYCKSKPLPQ	324.256	n_run=1			KASEAKKWVP	326.713	n_run=1			RMPKDIPVVH	370.352	n_run=1			KKVMPPVRVI	425.721	n_run=1			NEKPSTIPIV	404.978	n_run=1
																																									KKVLPLPVVI	423.609	n_run=1			KERPPTIPIL	402.495	n_run=1
																				Iteration 41:					Iteration 41:					Iteration 41:					Iteration 41:						KKVVDVVVVI	414.249	n_run=2			NEKPSRIPIS	389.617	n_run=1
																					KRRKHKPKPM	439.733	n_run=1			EKCKSKPLPP	454.477	n_run=6			KASEVKVKVP	433.018	n_run=2			RMPKDKPVVP	453.229	n_run=10			KKVVPVVPVI	403.468	n_run=1			KERPSRIPIS	384.542	n_run=1
																					KRRKDKPKPM	434.724	n_run=3			EKCKSKPKPP	428.906	n_run=2			KASEVKKKVP	430.433	n_run=20			QVPKCKPVVP	445.291	n_run=2			KKVVSLPVVI	395.56	n_run=1			NERSSCIPIC	361.608	n_run=1
																					KRRKDKPKPG	424.234	n_run=11			KKIKSIPLPP	405.015	n_run=1			KACEVKKKVP	427.399	n_run=2			QVPKDKPVVP	444.451	n_run=1			VKAVPLPVVI	375.649	n_run=1			KERPPTIKIP	360.806	n_run=1
																					KRRKDIPKPM	419.976	n_run=1			EHCKSKPKPV	401.528	n_run=1			KANEVKVKVP	417.314	n_run=1			QVPKCKPVPP	436.537	n_run=1			KKWVPPVVVT	368.038	n_run=1			KERPPTILDP	358.852	n_run=1
																					KRRKDKPKCM	395.096	n_run=1			EKCSSKPLPP	389.91	n_run=1			KACEVKVKVP	415.299	n_run=3			TMPKDPPVVP	407.581	n_run=1			YKVVPRVVVI	365.022	n_run=1			KERPPTLPIW	357.876	n_run=1
																					QRVKDKPKPG	388.592	n_run=1			EKLKSNPKPP	386.416	n_run=1			KACMVKKKVP	409.211	n_run=1			LVPKCKCVVP	404.765	n_run=1			KKQVPPWVVI	345.301	n_run=1			KEWPPRIPIS	340.217	n_run=1
																					KRRKDKPKPF	380.112	n_run=1			EKCKSKGKPP	383.771	n_run=1			KACEVKVMVG	342.951	n_run=1			RMPKDKNVVP	396.207	n_run=1			VKVMPHMVVI	288.831	n_run=1			NEKPSRIRIP	327.541	n_run=1
																					KFKKDKLKPG	357.737	n_run=1			EKCLSKPKLL	375.206	n_run=1			KASEVKVAFP	331.374	n_run=1			RIPKCSPVVP	380.446	n_run=1			KKVAPPVVHD	283.917	n_run=1			KERPPTIWIE	289.762	n_run=1
																				Iteration 42:					Iteration 42:					Iteration 42:					Iteration 42:
																					KRRKDKPKPM	447.019	n_run=4			EKCKSKPLPP	451.267	n_run=7			KASEVKVKVP	437.019	n_run=3			RMPKDKPCVP	454.343	n_run=1
																					DRRKDKPKPM	443.75	n_run=1			EKCKSKPMPP	448.691	n_run=1			EASEVKVKVP	414.297	n_run=1			RMPKDKPVVP	451.528	n_run=11
																					HRRKHKPKPI	432.449	n_run=1			EKCKSKPKPP	434.492	n_run=3			KASEVKKKVC	383.628	n_run=1			QVPKCKPVVP	442.732	n_run=3
																					KRRKHKPKPM	417.163	n_run=2			EKCKMKPKPP	428.224	n_run=1			CASNVVKKVP	382.216	n_run=1			RMPKDKPVVN	416.621	n_run=1
																					KRRDDKPKPM	397.443	n_run=1			EKCKSKPDPP	422.521	n_run=1			KASEVKKKVI	375.461	n_run=1			LMPKDTPVVP	414.478	n_run=1
																					KRRKDKHKPM	357.389	n_run=1			EKCKSTPLPP	419.54	n_run=1			KAKEFKVKDP	368.813	n_run=1			QVPKDKPVMP	411.753	n_run=1
																					KRYKDKPCPM	355.426	n_run=1			EKLKSIPKPP	418.918	n_run=1			KASEVKVYVP	361.334	n_run=1			RMPKDAPVVP	391.691	n_run=1
																					KRRIHNPWPM	254.433	n_run=1			EKGKSMPKPW	314.235	n_run=1			KASEVAVKNP	327.827	n_run=1			RMPWYKPVVM	299.656	n_run=1
																				Iteration 43:					Iteration 43:					Iteration 43:					Iteration 43:
																					KRRKDKPKPM	444.146	n_run=5			EKCKSKPMPP	459.297	n_run=2			KASEVKVKVP	424.945	n_run=4			RMTKDKPVVP	472.64	n_run=1
																					DRRKDKPKPM	434.394	n_run=2			EKCKSKPLPP	446.644	n_run=8			EASEVKVKVP	414.413	n_run=2			RMPKDKPVVP	449.357	n_run=12
																					KMRKDKPNPM	412.732	n_run=1			RKCKSKPMPP	442.799	n_run=1			KNSIVKVKVP	394.319	n_run=1			RMPKDKPCVP	444.621	n_run=2
																					DRRKDKPKNM	396.094	n_run=1			EKCKSKEMPP	417.585	n_run=1			HASEVKVKVP	384.435	n_run=1			IMPKDKPVVP	433.667	n_run=1
																					DRVKDYPKPM	388.512	n_run=1			EKCKEKPMPP	407.66	n_run=1			SASEVMVKVP	377.825	n_run=1			RMPKDKPVVK	428.688	n_run=1
																					KRRKDKMKPT	386.721	n_run=1			EKCKEKPLPP	380.752	n_run=1			KASEVCVKNP	328.489	n_run=1			RMPKLKPCVP	419.103	n_run=1
																					DRRKYKPKPM	367.626	n_run=1			EKCKSQPGPP	335.179	n_run=1			KAHEVKVKVH	323.597	n_run=1			RTPKDKPCVP	402.642	n_run=1
																					KRRKHKPQPM	366.851	n_run=1			LKCKSWPLPP	329.057	n_run=1			KASEVKVKVE	282.453	n_run=1			RIPKDDPCVP	400	n_run=1
																				Iteration 44:					Iteration 44:					Iteration 44:					Iteration 44:
																					DARKDKPKPM	446.538	n_run=1			EKCKSVPMPP	454.852	n_run=1			KASEVKVKVP	418.497	n_run=5			RMTKDKPVVP	453.617	n_run=2		Iteration 0:					Iteration 0:
																					KRRKDKPKPM	443.966	n_run=6			EKCKSKPLPP	443.525	n_run=9			EASEVKVKVP	411.174	n_run=3			RMPKDKPVVP	449.699	n_run=13			KKVVPPVVVI	461.417	n_run=6			KEVPPTIPIP	455.816	n_run=1
																					KQRKDKSKPM	427.064	n_run=1			EKCKSKPMPP	443.336	n_run=3			EASEVTVKVP	400.382	n_run=1			RSTKDKPVVP	441.184	n_run=1			KKVVPLPVVI	439.696	n_run=3			NEVPPTIPIP	434.394	n_run=2
																					DRRKDKPKPM	426.331	n_run=3			ETCKSKPLPP	436.96	n_run=1			EPSEVKIKVV	398.761	n_run=1			HMPKDKPVLP	432.118	n_run=1			KSVMPPPVVI	439.476	n_run=1			MERPPTIPPP	424.16	n_run=1
																					KTRKDKPKPM	415.4	n_run=1			EKCKSKSMPP	365.495	n_run=1			YASECKVKVP	361.717	n_run=1			RMPKDNPVVP	415.693	n_run=1			KKVVPLPIVI	439.204	n_run=1			KERPPTILPP	420.93	n_run=1
																					DRAKDKPKPM	409.72	n_run=1			ERCKSKMMPP	354.366	n_run=1			KASEVKVKVD	336.499	n_run=1			RMTEDKPVVP	391.185	n_run=1			KKEVPVVVVI	438.304	n_run=1			KERPPTIPIP	415.46	n_run=4
																					PRRKDCPKPM	397.178	n_run=1			EKCKWKPLPH	334.758	n_run=1			EWSEVPVKVP	330.675	n_run=1			RMTKDKYVVP	356.726	n_run=1			KKVLPLPVVI	434.335	n_run=2			KERPPTILIP	411.659	n_run=3
																					DRRCDKPKNM	369.789	n_run=1			EPMFSKMMPY	275.815	n_run=1			EASEVKVKVH	324.8	n_run=1			RMTFDKPVVQ	336.351	n_run=1			KKKVPVVVVI	432.221	n_run=1			KHRPPEIPIP	405.473	n_run=1
																																									KKVVPVVSVI	425.683	n_run=1			NEVPPTIPQP	403.604	n_run=1
																				Iteration 45:					Iteration 45:					Iteration 45:					Iteration 45:						IKLVPLPVVI	423.535	n_run=1			NEKPSTIPIP	401.921	n_run=1
																					KRRKDKPKPM	447.409	n_run=7			EKCKSKPLPP	444.881	n_run=10			KASEVKVKVP	415.969	n_run=6			RMTKDKPVVP	452.517	n_run=3			KKVVPPVPVI	411.611	n_run=1			KECPPTIPIP	398.463	n_run=1
																					KARKDKPKPM	438.328	n_run=1			EKCKSVPMPP	431.95	n_run=2			EASEVKVKVP	413.819	n_run=4			RVAKDKPVVP	448.699	n_run=1			KKVMPLPVVI	406.115	n_run=1			NEVPPTIKIP	374.64	n_run=1
																					DARKDKPKPM	425.978	n_run=2			ENCKSKPMPP	410.541	n_run=1			EAKEVKVKVT	392.022	n_run=1			RMPKDKPVVP	448.399	n_run=14			KKVVPVVAVI	389.701	n_run=1			NESPSRIPIP	373.063	n_run=1
																					DRRKDKPKPM	418.842	n_run=4			EICQSKPLPP	387.976	n_run=1			KASEVKQKVP	361.366	n_run=1			RMPTDKPVVP	426.989	n_run=1			KKVMFPVPVI	369.171	n_run=1			NEVPPTILIP	372.667	n_run=1
																					DQRKDKPKPM	390.851	n_run=1			EKCKSWPLPP	368.358	n_run=1			EASEVDVKVP	346.135	n_run=1			RMPKDKPVVT	416.074	n_run=1			KKVWPVVVVI	357.2	n_run=1			KETPPRIPIT	367.636	n_run=1
																					DARKDKPEPM	372.921	n_run=1			EKCKSVLMMP	363.4	n_run=1			EASEVKVNVP	340.883	n_run=1			RMTCDKPVVP	406.05	n_run=1			DFLVPLVPVI	334.063	n_run=1			KERPPTIFIP	345.453	n_run=1
																					KRRKDKQKPM	355.068	n_run=1			EQPKSYIMPP	312.929	n_run=1			EASYVKVKVP	336.363	n_run=1			RMPKDKPVVN	398.55	n_run=2			GKVMPPNPVI	332.487	n_run=1			KVRPWTILIP	294.112	n_run=1
																					DARKDKPKWM	281.362	n_run=1			EKCGSVPFPH	275.36	n_run=1			EASEVKVKVW	332.5	n_run=1			HMPKDKYQVP	268.081	n_run=1
																																								Iteration 1:					Iteration 1:
																				Iteration 46:					Iteration 46:					Iteration 46:					Iteration 46:						KKVVPPVVVI	459.974	n_run=7			KEVPPTIPIP	434.75	n_run=2
																					KRRKDKPKPM	444.122	n_run=8			EKKKSKPLPP	447.644	n_run=1			CASEVKVKMP	419.048	n_run=1			RATKDKPVVP	466.581	n_run=1			KKDPPPPVVI	457.257	n_run=1			VNVPPTIPPP	429.165	n_run=1
																					KARKDKPKPM	435.115	n_run=2			EKCKSKPLPP	443.955	n_run=11			EASEVKVKVP	417.851	n_run=5			RMTRDKPVVP	463.829	n_run=1			KKVVPPIVVI	440.872	n_run=1			NEVPPTIPIP	420.161	n_run=3
																					KRRKDKPKPG	427.257	n_run=12			EKCMSKPLPP	413.644	n_run=1			KASEVKVKVP	416.375	n_run=7			RVAKDKPVVP	444.394	n_run=2			KKVVPLPVVI	439.426	n_run=4			KERPPTICIP	405.513	n_run=1
																					KRRKDKPKKK	422.47	n_run=1			EHCKSKPLPP	410.734	n_run=1			KASEVNVKVK	380.088	n_run=1			RMTKDKPVVP	442.384	n_run=4			KKVVPLPIVI	438.571	n_run=2			NEVPVTIPGP	393.539	n_run=1
																					NRRKSKPKPM	412.061	n_run=1			EKCKSVPAPP	390.525	n_run=1			EASRVWVKVP	351.074	n_run=1			RMTKRKPVTP	440.362	n_run=1			LKKVPLPIVI	429.517	n_run=1			MLRPPTIPPP	389.886	n_run=1
																					GRRKDKPKPH	349.248	n_run=1			ELCKSKPAPP	390.505	n_run=1			EHSEVNVKVP	327.239	n_run=1			RVVKDKPVVP	424.988	n_run=1			KSVCPPPVVI	427.246	n_run=1			NPRPPTIPPP	387.575	n_run=1
																					KQRKDKPPHM	331.938	n_run=1			RKCQSVPMPP	364.502	n_run=1			DESEVKYKVP	322.11	n_run=1			RVAKDKPWNP	346.811	n_run=1			KKPVPPPRVI	416.498	n_run=1			NEVPPTILPP	382.995	n_run=1
																					KRRKDKPKYM	318.256	n_run=1			EKCKHVPMPP	338.067	n_run=1			TASEVKVKVD	206.595	n_run=1			RVAKRKPVVH	339.21	n_run=1			KNVMPPPVVI	415.164	n_run=1			KEEPPTIPIP	382.648	n_run=1
																																									KTVVPPMVVI	407.408	n_run=1			MERPPTRPCP	378.769	n_run=1
																				Iteration 47:					Iteration 47:					Iteration 47:					Iteration 47:						KMVVPLPIVI	406.861	n_run=1			MEVPPTYPIP	363.459	n_run=1
																					KRRKDKPKPI	503.463	n_run=1			EKDKSKPLPP	479.339	n_run=1			EASEVKVKVP	414.919	n_run=6			RATKDKPVVP	454.731	n_run=2			KKVVPLIIVI	397.539	n_run=1			MEMPPTIPIP	362.409	n_run=1
																					KRRKDKPRPM	446.221	n_run=1			EKKKSKPLPP	452.505	n_run=2			CASEVKVKVP	392.551	n_run=1			RVAKDKPVVP	454.009	n_run=3			TVVVPPVGVI	361.699	n_run=1			KERPPTILEP	357.926	n_run=1
																					KARVDKPKPM	445.996	n_run=1			EKCKSKPLPP	443.166	n_run=12			CASEVKVKMP	389.397	n_run=2			RMTRVKPVVP	412.413	n_run=1			KSFMPPPVVI	337.966	n_run=1			MERPPTIPFP	349.086	n_run=1
																					KRRKDKPKPM	443.797	n_run=9			EKCKYKPLPP	423.399	n_run=1			CASEVKVRVP	382.341	n_run=1			RMTRDKPYVP	399.744	n_run=1			KSVMPLPIVA	328.884	n_run=1			KERPPTIEPM	339.785	n_run=1
																					KARKEKPKPM	442.587	n_run=1			EKYKSKPLPP	400.826	n_run=1			EASEVKVKMP	357.103	n_run=1			RMTRGKPVVP	369.03	n_run=1			KQVMPLPIAI	321.893	n_run=1			NMVRTTILCP	286.292	n_run=1
																					KARKDKPKPM	430.188	n_run=3			EKCKSKPLSP	394.398	n_run=1			CASEIKVKMP	351.915	n_run=1			RMTRDKPVVW	324.762	n_run=1
																					KRRKRCPKPM	396.13	n_run=1			NKKRSKPLPY	348.483	n_run=1			CASEVKVKQP	314.06	n_run=1			RATYDFPVVP	320.942	n_run=1		Iteration 2:					Iteration 2:
																					KARADKPKGM	355.882	n_run=1			EKKKSKALEP	336.855	n_run=1			CASEVKVKME	199.091	n_run=1			RWTRDYPVVP	319.833	n_run=1			KKVKDPIVVI	490.528	n_run=1			KEVPPTIPIP	434.371	n_run=3
																																									KKDPPPPVVI	465.061	n_run=2			KEVPPTIPIC	424.33	n_run=1
																				Iteration 48:					Iteration 48:					Iteration 48:					Iteration 48:						KKVVPPVVVI	461.969	n_run=8			KERPPTIPIP	420.65	n_run=5
																					KRRKDKPKPI	482.053	n_run=2			EKDKSKPLPP	479.083	n_run=2			ERSEVKVKVP	435.273	n_run=1			RATKKKPVVP	462.051	n_run=1			DKDPPPPVVI	455.922	n_run=1			NEVPPTIPIP	415.516	n_run=4
																					KRRKDKPKPM	442.971	n_run=10			EKKKSKPLPP	460.41	n_run=3			EASEVIVKVP	408.984	n_run=1			RVAKDKPVVP	447.849	n_run=4			KKPPPPIVVI	448.523	n_run=1			VNVPPAIPPP	405.848	n_run=1
																					KRRKDKPRPM	442.948	n_run=2			EKKKNKPLPP	458.311	n_run=1			EASEVKVKVP	403.568	n_run=7			RATKDKPVVP	431.663	n_run=3			KKVVPLPVVI	443.35	n_run=5			VNVPPTIPAP	392.375	n_run=1
																					KTRSDKPRPM	421.668	n_run=1			EKKLSKPLPP	438.57	n_run=1			CASEVKVIVP	396.386	n_run=1			QATKDKPVVP	413.354	n_run=1			KKSVPLPVVI	439.607	n_run=1			NEVKPTIPII	392.306	n_run=1
																					KRRKDSPKPI	409.239	n_run=1			EDDSSKPLPP	436.366	n_run=1			CASEVKVKVP	393.424	n_run=2			RVWKDKPVVP	401.49	n_run=1			KKDPPPPVVF	437.846	n_run=1			ECRPPTICIP	385.857	n_run=1
																					KRRKDKFKPI	394.606	n_run=1			EKKKSKSKPP	403.228	n_run=1			CASEVKCKVP	387.066	n_run=1			RACKDKPVVP	397.792	n_run=1			KKVVPPIVVI	428.483	n_run=2			NAVPPTIPIP	385.667	n_run=1
																					KQRKDKPRPM	393.076	n_run=1			TKKKCKPWPP	360.264	n_run=1			IASEVKVKVP	377.469	n_run=1			RAYKDKPVVP	381.236	n_run=1			KKDPPPPVNI	421.464	n_run=1			KEVPPTIKIP	379.3	n_run=1
																					KRDKSKPRPM	381.314	n_run=1			EKKKSKPLHP	350.233	n_run=1			EASEVKVKEP	326.28	n_run=1			RVAKWKPFVP	275.374	n_run=1			HKVVDPIVVI	385.401	n_run=1			KENPPTICIP	375.454	n_run=1
																																									KKVVPWPVVI	367.453	n_run=1			NHRPPTKCIP	375.26	n_run=1
																				Iteration 49:					Iteration 49:					Iteration 49:					Iteration 49:						KKDYPPNVVI	363.616	n_run=1			VNGPPIIPCP	367.954	n_run=1
																					KRRKDKPKPI	472.315	n_run=3			EKDKSKPLPP	483.56	n_run=3			ERSEVKVKVP	421.101	n_run=2			RATKKKPVVP	448.969	n_run=2			KKDPPPIVWW	362.722	n_run=1			NEVPCTICIP	365.581	n_run=1
																					KRRKMKPLPI	445.677	n_run=1			EKKKSKPLPP	464.668	n_run=4			EASEVKVKVP	399.33	n_run=8			RRAKDKPVVP	447.174	n_run=1			KKGVPMPVVC	361.881	n_run=1			NECPPTMPPP	365.088	n_run=1
																					NRQKDKPKPI	444.951	n_run=1			EKKKSKPLPM	448.582	n_run=1			CASEVIVKVP	396.213	n_run=1			RVAKDKPVVP	446.931	n_run=5			KKDPPPQVVQ	345.713	n_run=1			KEVPKTIAQP	340.695	n_run=1
																					KRRKDKPKPM	441.835	n_run=11			EKCLSKPLPP	441.666	n_run=1			EAPEVIVKVM	376.331	n_run=1			RALKKKPVVP	434.906	n_run=1
																					KRRPDKPKPM	436.827	n_run=1			EKKKTKPLPT	421.144	n_run=1			ERSEVIVKVP	368.564	n_run=1			RVDKDKPVVP	430.99	n_run=1		Iteration 3:					Iteration 3:
																					KYPKDKPKPK	391.448	n_run=1			EKKKSKMLPM	377.952	n_run=1			EASEVIVKVW	341.143	n_run=1			RATLKKPVVK	389.059	n_run=1			KKVKDPIVVI	478.943	n_run=2			NEVPVTIPIP	457.213	n_run=1
																					YTRKDKPKPM	385.984	n_run=1			EKKKSHPLPP	366.575	n_run=1			ERSEVKVMVD	319.819	n_run=1			RVAYDKPVVP	388.584	n_run=1			KKDPPPPVVM	468.774	n_run=1			KEVPPTIPIP	434.373	n_run=4
																					KRRKDYPKPI	365.015	n_run=1			EKMKSKPLTP	355.927	n_run=1			KASEVIFFVM	275.814	n_run=1			RATKKKPVYP	342.198	n_run=1			KKDPSPPVVI	468.245	n_run=1			KERPPTIPIP	421.391	n_run=6
																																									KKDKPPVVVI	463.848	n_run=1			NEVPPTIPIP	418.177	n_run=5
																																									KKVVPPVVVI	463.29	n_run=9			KEVPPTIPIC	414.272	n_run=2
																																									KKDPPPPVVI	462.683	n_run=3			KERPPTIPPI	396.797	n_run=1
																																									KKVPPPPVVI	451.184	n_run=1			KEVPPTHPIP	389.528	n_run=1
																																									DKDPPPPVVI	439.907	n_run=2			NEVPPTIPIC	386.289	n_run=1
																																									DKDIPPPVVI	432.159	n_run=1			NEPQPTRPIP	378.269	n_run=1
																																									DKDPPPCVVI	418.035	n_run=1			KERPPTEPTP	377.85	n_run=1
																																									KKDQPPPVVI	393.468	n_run=1			HTVPPTIPIP	364.92	n_run=1
																																									YKKPPPPVVI	391.128	n_run=1			YEVPPTIPIM	348.806	n_run=1
																																									PKVKDPIYVI	386.395	n_run=1			NEVPKTIPHP	346.109	n_run=1
																																									DKDPPPLVVV	377.132	n_run=1			REVPPTIPIF	341.291	n_run=1
																																									DKDPYPPVVI	364.933	n_run=1			NEVPPTIGIC	331.581	n_run=1
																																									KHDPPPPVVW	360.802	n_run=1			KERPPTIHFP	288.142	n_run=1
																																								Iteration 4:					Iteration 4:
																																									KKVKPPVVVI	498.601	n_run=1			KEVPVTIPIP	466.814	n_run=1
																																									KKDPPSPVVI	478.823	n_run=1			KCRPPTPPIP	447.843	n_run=1
																																									KKVKDPIVVI	461.319	n_run=3			NEVPVTIPIP	446.161	n_run=2
																																									KKDPDPIVVI	458.858	n_run=1			KEVPPTIPIP	437.783	n_run=5
																																									KKDKPPVVVL	453.823	n_run=1			KERPPTIPIP	423.172	n_run=7
																																									KKDPPPPVVM	445.074	n_run=2			NEVPPTIPIP	417.943	n_run=6
																																									KKDRSPPVVV	429.909	n_run=1			KERPVTIPIP	404.604	n_run=1
																																									KCDPPPVVVI	423.392	n_run=1			NEVSPTIPIP	394.863	n_run=1
																																									KKVKPPPVVM	422.145	n_run=1			NTVPPTIPIP	388.101	n_run=1
																																									KKDKDPIVVI	414.847	n_run=1			NEVPVTTPIP	385.396	n_run=1
																																									KKDKPPVVAI	407.829	n_run=1			NEVPVSIPIP	381.765	n_run=1
																																									KKDPEPPVVI	397.465	n_run=1			FEVPVTIPIP	367.003	n_run=1
																																									KKDKDPIVVS	396.976	n_run=1			NFVPPTGPIP	361.782	n_run=1
																																									KWDKSPPVVI	392.47	n_run=1			NEVPPTCPIS	358.956	n_run=1
																																									KKVKDPIVVQ	378.897	n_run=1			KEVPPTIPIY	356.879	n_run=1
																																									ETVKPPVYVI	373.183	n_run=1			KWVPPTIPIP	320.856	n_run=1
																																								Iteration 5:					Iteration 5:
																																									KKVKPPVLVI	458.75	n_run=1			KEVPVTIPIP	450.863	n_run=2
																																									KKVKPPVVVI	451.024	n_run=2			KEVPPTIPIP	441.227	n_run=6
																																									KIDPPPIVVI	450.99	n_run=1			KEVPPTPPIP	440.658	n_run=1
																																									KKVKDPIVVI	450.392	n_run=4			KCRPVTIPIP	433.139	n_run=1
																																									VKVKPPVVVI	448.677	n_run=1			KCRPPTPPIP	430.628	n_run=2
																																									KKVKDPIVKI	422.027	n_run=1			NEVPVTIPIP	422.402	n_run=3
																																									KKVKDTIVVI	412.375	n_run=1			NEVPVRIPIP	421.722	n_run=1
																																									KKEKPPDVVI	411.42	n_run=1			TEVPPTIPIP	409.414	n_run=1
																																									KKDPPSTVVI	406.61	n_run=1			NVVPVTIPIP	400.467	n_run=1
																																									KKDKVPGVVI	403.492	n_run=1			KCRPPTIPIP	396.451	n_run=1
																																									KKFKPPVVVI	385.69	n_run=1			KEVPATIPIP	384.886	n_run=1
																																									KQVKDPIVVI	378.402	n_run=1			NEVPGTIPIP	371.437	n_run=1
																																									KKQKDPIVVI	364.546	n_run=1			KEVPPTPAIP	366.793	n_run=1
																																									KKVPPIEVVI	359.038	n_run=1			KEVPVTITIP	352.608	n_run=1
																																									KKFPDPIVVI	341.051	n_run=1			KEVMVTIPIP	347.388	n_run=1
																																									KKDPDPICFF	305.515	n_run=1			KKGPFTIPIP	344.932	n_run=1
																																								Iteration 6:					Iteration 6:
																																									KKVKDPVLVI	464.56	n_run=1			KCRPVTPPIP	457.653	n_run=1
																																									KKVKPPVVVI	454.366	n_run=3			KEVPVTIPIP	454.241	n_run=3
																																									KKVKPPVLVI	445.365	n_run=2			KEVPPTPPIP	442.837	n_run=2
																																									KKVKPPIVVI	424.028	n_run=1			KEVPPTIPIP	441.252	n_run=7
																																									KKDPPPIVVI	422.182	n_run=1			LEVPPTPPIP	419.379	n_run=1
																																									KIDPPPIVVI	421.323	n_run=2			KCRDVTIPIP	412.471	n_run=1
																																									KIDPPPQLVI	418.062	n_run=1			KCRPVTIPIP	410.283	n_run=2
																																									KKIKPPVVVI	410.191	n_run=1			KEAPPTLPIP	397.958	n_run=1
																																									KIVKPPVVVC	409.97	n_run=1			NEVPPQIPIP	394.796	n_run=1
																																									QIDPPPVLVI	396.73	n_run=1			VEVPCTIPQP	387.42	n_run=1
																																									KKLEDPIVVI	385.783	n_run=1			KEVPVAIPIP	386.379	n_run=1
																																									KKHKPPIVVI	380.128	n_run=1			YEVPPTIPIP	376.091	n_run=1
																																									KRVKPTVSVI	379.188	n_run=1			KEVPVTIPIN	375.12	n_run=1
																																									KKEKDPQVVI	375.621	n_run=1			FEVPVTIPIP	356.452	n_run=2
																																									KYVKPPIVVI	372.4	n_run=1			KCRPVFIPIP	338.301	n_run=1
																																									KKVGPPHVVI	341.823	n_run=1			KCRPVTIPVH	326.021	n_run=1
																																								Iteration 0:					Iteration 0:
																																									KKVKPPVLVI	452.512	n_run=3			KEVPVPPPIP	466.38	n_run=1
																																									KKVKDPVLVI	447.137	n_run=2			KEVPPTPPIP	457.393	n_run=3
																																									KKVKPPVVVI	445.449	n_run=4			KEVPVTIPIP	448.303	n_run=4
																																									KKVKPPIVVI	440.087	n_run=2			KEVPPTIPIP	448.055	n_run=8
																																									KKNKPPIVVI	436.565	n_run=1			KCRPVTPPIP	443.212	n_run=2
																																									KKVKPIVVVI	431.732	n_run=1			SEVPPTPSIP	440.618	n_run=1
																																									KKVKPPVCVI	430.602	n_run=1			TEVPPTIPIP	415.049	n_run=2
																																									KKPKPPVLVS	430.575	n_run=1			KCRKVTPPMP	409.648	n_run=1
																																									KKVCPPVLVI	421.44	n_run=1			KCRPVSIPIP	403.333	n_run=1
																																									KKVKSPIVVI	415.655	n_run=1			KEVPVTPPIP	401	n_run=1
																																									KKVAPPIVVI	406.569	n_run=1			KEVPPTPAIP	397.848	n_run=2
																																									KCVKDPVVVI	402.637	n_run=1			KEVPPSIPIA	397.641	n_run=1
																																									KKTKPPVFVI	401.745	n_run=1			KEVPVTNPIP	396.41	n_run=1
																																									KKVKDFVLVI	396.573	n_run=1			KCRPPTIPIP	393.915	n_run=2
																																									KKVKTPIDVI	382.928	n_run=1			FEVPPDIPIP	390.437	n_run=1
																																									KKVWDPVLVI	359.977	n_run=1			KCEPPTITIP	385.159	n_run=1
																																								Iteration 1:					Iteration 1:
																																									KKVKPPVLVI	447.664	n_run=4			KEVPPTPPIP	456.154	n_run=4
																																									KKVKPPIVVI	447.509	n_run=3			KEVPVPPPIP	455.933	n_run=2
																																									KKPKPPVLVI	442.816	n_run=1			KEVPVTIPIP	450.104	n_run=5
																																									KKVKVPVLVI	442.35	n_run=1			KEVPPTIPIP	443.9	n_run=9
																																									KKVKDPVLVI	431.126	n_run=3			KEVPVLPPIP	439.003	n_run=1
																																									KDVKPPVVVM	427.601	n_run=1			DEVPPTIPIP	437.594	n_run=1
																																									KKVKPPIGVI	427.325	n_run=1			KEPPITIPIP	415.183	n_run=1
																																									PKVKPPVVVI	421.366	n_run=1			KEVVPTPPQP	406.199	n_run=1
																																									KKVKPPVLVV	420.888	n_run=1			KEVYPIPPIP	402.959	n_run=1
																																									KKVKPPIVDI	414.791	n_run=1			KEVFPTIPIP	402.367	n_run=1
																																									KKVKPPDVVI	412.585	n_run=1			KYVPPTIPIP	398.896	n_run=1
																																									KKVKPPVLMI	394.415	n_run=1			KEVEDTIPIP	392.769	n_run=1
																																									KKVGDMVLKI	383.591	n_run=1			KEIPVTIPIP	387.416	n_run=1
																																									KKVKPPVVVQ	381.662	n_run=1			KEVPPTPYIP	384.234	n_run=1
																																									KKVKYPVLSI	350.593	n_run=1			KEVPVTIPIT	382.29	n_run=1
																																									WKVKPPIVVI	347.312	n_run=1			KEVPVNMPIP	370.473	n_run=1
																																								Iteration 2:					Iteration 2:
																																									KKPKPPVTVI	478.074	n_run=1			KEVGVPPPIP	466.997	n_run=1
																																									KKVKPPVLVI	442.549	n_run=5			KEVPVPPPIP	462.999	n_run=3
																																									KKVKPPIVVI	440.658	n_run=4			KEVPPTPPIP	454.474	n_run=5
																																									KKVTVPVLVI	430.927	n_run=1			KENPVPPPIP	437.996	n_run=1
																																									KKPKPPVLVI	430.15	n_run=2			KEVPPTSPIP	422.923	n_run=1
																																									KKPKPLVLVI	417.7	n_run=1			KEYPPTPPIP	420.661	n_run=1
																																									KKVQPPVTVI	416.585	n_run=1			CEVPVPPPIP	418.449	n_run=1
																																									KKVKNPVLVI	400.315	n_run=1			KEVPWPPPIP	392.905	n_run=1
																																									KKPKVSVLVI	396.204	n_run=1			GEVPPDEPIP	388.229	n_run=1
																																									KKPKPPKQVI	378.938	n_run=1			KEVPVTPPIP	387.726	n_run=2
																																									KKVWVPVLVI	376.886	n_run=1			KFVPPTPPIP	386.975	n_run=1
																																									NKVKPPHLVC	367.368	n_run=1			KEVDVTIPIP	384.615	n_run=1
																																									KKVKVPQLVE	363.183	n_run=1			KEVPPCIPRP	383.215	n_run=1
																																									KKVSVPVHVI	342.989	n_run=1			KEWPMTPPIP	378.522	n_run=1
																																									KKVFPPVFVI	336.922	n_run=1			KEVPATIPIP	374.658	n_run=2
																																									HKVKYVVIVY	267.195	n_run=1			KEVPPWIPIP	367.801	n_run=1
																																								Iteration 3:					Iteration 3:
																																									KKVKPPVGVI	486.555	n_run=1			EEVPVPPPIP	505.841	n_run=1
																																									KKPKRPKVVI	466.181	n_run=1			KEPPVPPPIP	493.591	n_run=1
																																									KKPKPPVTVI	457.981	n_run=2			KEVPVPPPIP	472.543	n_run=4
																																									KKVKPPVLVI	436.329	n_run=6			KEVPPTPPIP	456.255	n_run=6
																																									KKKKPPVLVI	435.571	n_run=1			KEVPPPPPIP	453.266	n_run=1
																																									KKVKPPIVVI	435.206	n_run=5			KEVPCTPPIP	448.553	n_run=1
																																									KKVTVPVLVI	416.569	n_run=2			KEVCPTPPIP	448.495	n_run=1
																																									KKVKPPVTVI	398.664	n_run=1			KEVGVPPPIP	445.841	n_run=2
																																									KKVKVPVLRI	398.577	n_run=1			KENPVPPPIP	444.629	n_run=2
																																									KKPGCPVPVI	397.287	n_run=1			TEVPPTPPIP	431.941	n_run=1
																																									KKPMPPVTVI	393.717	n_run=1			KEVGVTPPIP	415.685	n_run=1
																																									KKCKPPVLVI	392.434	n_run=1			QEVGVPPPIP	390.207	n_run=1
																																									KKVWVRVLVI	375.456	n_run=1			KEVPPHPLIP	370.64	n_run=1
																																									KKVKQPVLVI	367.945	n_run=1			KEVPPTPPFQ	344.07	n_run=1
																																									KKPWPPVTVI	348.779	n_run=1			KEVPQTPQIP	338.488	n_run=1
																																									KKVTQPVLVI	335.992	n_run=1			KEYIQPPPWP	328.829	n_run=1
																																								Iteration 4:					Iteration 4:
																																									KKVKPPKLVI	451.017	n_run=1			EEVPVPPPIP	504.753	n_run=2
																																									KKPKPPVTVI	446.72	n_run=3			KEPPVPPPIP	495.296	n_run=2
																																									KKVKPPVGVI	433.166	n_run=2			KEVPVPPPIP	480.148	n_run=5
																																									KGIKPPVLVI	399.399	n_run=1			KEPPPTPPIP	476.57	n_run=1
																																									KKVPPPVGVI	390.086	n_run=1			KEDPVPIPIP	461.007	n_run=1
																																									KKHKRPKVVG	381.045	n_run=1			KEPLVPPPIP	456.064	n_run=1
																																									SKVKPPVTVI	380.611	n_run=1			CEPPVPPPIP	455.645	n_run=1
																																									KKVKPPHTVI	376.797	n_run=1			EEVPVPKPIP	450.183	n_run=1
																																									KKVKGPVLVI	372.522	n_run=1			KETPVPPPIP	444.986	n_run=1
																																									KKVKPPKVWI	368.46	n_run=1			KEVPVPPWIP	444.417	n_run=1
																																									KKPKRPVLVD	366.587	n_run=1			KCVPPTPPIP	438.406	n_run=1
																																									KKVKPPALVI	364.471	n_run=1			CEVPVPPPIP	427.06	n_run=2
																																									KKVKAPVGGI	339.187	n_run=1			KEMPPTPPIP	423.923	n_run=1
																																									MKPKPPWGVI	329.593	n_run=1			EEVPVAPPIP	422.798	n_run=1
																																									KKVHPPVLVI	319.061	n_run=1			EEPPVPPWIP	417.665	n_run=1
																																									RKPKFPLGVI	314.533	n_run=1			KEPFVPMPIP	371.557	n_run=1
																																								Iteration 5:					Iteration 5:
																																									KKIKPPVLVI	456.677	n_run=1			EEVPVPPPIP	502.168	n_run=3
																																									KKPKPPKLVI	454.982	n_run=1			KEPPVPPPIP	501.39	n_run=3
																																									KKPKPPVTVI	447.161	n_run=4			KEVPVPPPIP	484.215	n_run=6
																																									KKVKPPKPAI	445.346	n_run=1			KEPPPTPPIP	463.331	n_run=2
																																									KKVKPPVGVI	433.971	n_run=3			KDPPPTPPIP	456.218	n_run=1
																																									KKVKPPKLVI	433.692	n_run=2			EIVPVPPPIP	449.975	n_run=1
																																									KKPKPPVTVR	398.065	n_run=1			KEVPVPPPFP	447.108	n_run=1
																																									KGIKPPVLVI	389.94	n_run=2			MEPPVPPPIP	442.047	n_run=1
																																									AKVKPPKLVI	388.914	n_run=1			EEFPVPPPIP	429.266	n_run=1
																																									KKVKPPKNVI	386.971	n_run=1			KEPPVPPCIP	424.438	n_run=1
																																									KKPKHPVTVI	370.433	n_run=1			KEPPVPTRIP	409.592	n_run=1
																																									KKVKPPKLNI	366.218	n_run=1			KEVPVPPPIG	408.414	n_run=1
																																									KGPKPPSTVI	343.438	n_run=1			KEPCPTPPIG	399.693	n_run=1
																																									IRYKPPVGVI	337.69	n_run=1			EEGPQPPAIP	344.224	n_run=1
																																									KGVKPPHLIP	306.194	n_run=1			EEVPMPYPIP	320.302	n_run=1
																																									KKVKPPKHYI	298.188	n_run=1			KEYPPGPPWP	289.408	n_run=1
																																								Iteration 6:
																																									KKPKPPKPVI	488.081	n_run=1
																																									KKVKPPKPPI	453.038	n_run=1
																																									KKPKPPVTVI	449.157	n_run=5
																																									KKIKPPVLVI	444.377	n_run=2
																																									KKVKPPKLVI	439.672	n_run=3
																																									KKVKPPVLVI	436.116	n_run=7
																																									VKPKPPKLVI	432.158	n_run=1
																																									KKPKPPKLVI	430.749	n_run=2
																																									KKPKPPKPAI	425.529	n_run=1
																																									KKAKPPKLVI	424.769	n_run=1
																																									KKVKPPKPFI	392.627	n_run=1
																																									KKPKPPKLAI	378.135	n_run=1
																																									KKPKPPKLHI	377.732	n_run=1
																																									KKPKPPHTVI	374.509	n_run=1
																																									KKIKPELPAI	364.417	n_run=1
																																									KKIKPWVLVI	330.27	n_run=1
																																													Iteration 0:
																																														EEVPVPPPIP	494.896	n_run=4
																																														KEVPVPPPIP	483.987	n_run=7
																																														KEVPCPPPIP	461.891	n_run=1
																																														KKPPVNPPIP	460.947	n_run=1
																																														EEVPVLPPIP	459.186	n_run=1
																																														KEVPTPPPNP	458.973	n_run=1
																																														KEVPVVPPIP	444.652	n_run=1
																																														EEVPAPPPIP	427.769	n_run=1
																																														KEVQVPPPIP	419.182	n_run=1
																																														KEPPWPPPIP	409.675	n_run=1
																																														KEPPPTPPIK	408.106	n_run=1
																																														KFPPPTPPIP	407.366	n_run=1
																																														KEPPPTPHIP	396.293	n_run=1
																																														KEPPPWPPIP	395.188	n_run=1
																																														KEPPVPREIP	377.281	n_run=1
																																														ETVCVPPAAP	356.521	n_run=1
																																								Iteration 0:					Iteration 1:
																																									KKPKPPKPVI	486.22	n_run=2			EEVPVPPPIP	491.409	n_run=5
																																									KLPKPPKPVM	455.307	n_run=1			KETPCPPPIP	485.244	n_run=1
																																									KKPKPPVTVI	446.661	n_run=6			KEVPVPPPIP	479.067	n_run=8
																																									KKVKPPKPPI	441.794	n_run=2			KEVPCPPPIP	467.545	n_run=2
																																									KKIKPPVLVI	440.331	n_run=3			CKPPVPPPIP	464.522	n_run=1
																																									CKPKPPKPPI	434.756	n_run=1			KEVPCPPPIG	461.734	n_run=1
																																									KKIKPPKPPI	431.739	n_run=1			KEMPCPPPIP	454.439	n_run=1
																																									HKVKPPKPPI	419.816	n_run=1			KKEPMPPPIP	433.269	n_run=1
																																									KKMKPPVLVI	411.286	n_run=1			EEVPVPNPIP	429.147	n_run=1
																																									KKVKPPFPVI	410.141	n_run=1			KEVPVNPPIP	425.81	n_run=1
																																									KKVKPPGLVI	405.699	n_run=1			KKEPVNPPIP	415.293	n_run=1
																																									KKIKRPVLVI	400.935	n_run=1			GSPPCPPPIP	411.602	n_run=1
																																									KKPKTDVTVL	387.422	n_run=1			KEVPVPEPIP	406.716	n_run=1
																																									KKPKPPKYPI	381.26	n_run=1			EEVAVPPPIP	395.322	n_run=1
																																									KKPKPPCTWI	332.895	n_run=1			EEVPVHPPIP	364.813	n_run=1
																																									KKVKPHVTVV	332.51	n_run=1			KEVWQNPPIP	331.68	n_run=1
																																								Iteration 1:					Iteration 2:
																																									KKPKPPVTPI	494.234	n_run=1			EEVPVPPPIP	487.943	n_run=6
																																									KKPKPPKPVI	483.029	n_run=3			KCVPCPPPIP	481.424	n_run=1
																																									KKVKDPKPVI	482.299	n_run=1			KEVPVPPPIP	478.493	n_run=9
																																									TKPKPPKPPI	459.296	n_run=1			NEVPCPPPPP	430.661	n_run=1
																																									KKVKPPKPVM	452.992	n_run=1			AETPCPPPIP	426.32	n_run=1
																																									KLPKPPKPVM	444.748	n_run=2			KEVPCPIPIP	425.406	n_run=1
																																									KKPKPPVTVI	442.757	n_run=7			KHTPCPPPVV	424.819	n_run=1
																																									DKPKPPKPVI	441.675	n_run=1			EENPCPPPIP	417.999	n_run=1
																																									KLPKPPVTVI	437.397	n_run=1			KETPVPRPGP	411.92	n_run=1
																																									KLPKPNKPPI	435.74	n_run=1			GEVPCPRIIP	401.763	n_run=1
																																									KKVKPPKPVI	431.754	n_run=1			KEQPCMPPIP	385.882	n_run=1
																																									KKPKPPKPVM	420.236	n_run=1			KETVCPPPDP	376.836	n_run=1
																																									KKIKPPKPRI	412.213	n_run=1			KEVPCPWPIP	375.012	n_run=1
																																									WKQKPPKPPI	392.122	n_run=1			ALTPCPPPIP	372.708	n_run=1
																																									KLPKIPKNPI	360.298	n_run=1			KERPVPWPSP	366.078	n_run=1
																																									KKCKPPVAVI	342.747	n_run=1			EEVQCPPPNP	361.095	n_run=1
																																								Iteration 2:					Iteration 3:
																																									KKPKPPVTPI	485.677	n_run=2			KEVPVPPPVP	500.321	n_run=1
																																									KKPKPPKPVI	472.19	n_run=4			EEVPVPPPIP	487.128	n_run=7
																																									TKPKPPKPPI	446.361	n_run=2			NEVPVPPPMP	467.742	n_run=1
																																									KKPKPPKPPI	441.561	n_run=1			KIVPCPPPIP	456.684	n_run=1
																																									KKGKPPVPPI	439.216	n_run=1			KEVPVPPCIP	453.486	n_run=1
																																									EKPKPPVTPI	436.498	n_run=1			MEVPCPPPPP	447.483	n_run=1
																																									TKPKPPKPSI	421.326	n_run=1			LEVPVPPPIP	439.386	n_run=1
																																									TKPKDPKPVC	418.008	n_run=1			KEVPVPPPFP	434.9	n_run=2
																																									KKVWIPKPPI	391.172	n_run=1			EEVPVEPPIP	432.108	n_run=1
																																									KKPKPPQTPI	381.675	n_run=1			KCRPCPPPPP	431.684	n_run=1
																																									TKEKPRKMPT	376.787	n_run=1			NEVPVPPPIP	423.733	n_run=1
																																									KHPKPGKPVI	371.777	n_run=1			EEVPKVPPAT	423.117	n_run=1
																																									KKVKDFKPVI	363.791	n_run=1			RCVPCPPGAP	407.343	n_run=1
																																									TKPKPPEPPI	354.292	n_run=1			RNVPVPMPIP	399.5	n_run=1
																																									KKWKPPKYVP	309.653	n_run=1			HLVPCPPPIP	386.226	n_run=1
																																									TWRKPPHPPI	306.89	n_run=1			KCVPCCPAIM	349.765	n_run=1
																																								Iteration 3:					Iteration 4:
																																									KKPKPPVTPI	479.156	n_run=3			NEVPVPPPVP	493.468	n_run=1
																																									KKPKPPIPPI	462.568	n_run=1			KEVPVPPPVP	485.709	n_run=2
																																									KKPKPPVTPC	455.796	n_run=1			EEVPVPPPIP	484.881	n_run=8
																																									TKDKPPKPPI	454.707	n_run=1			KEMPVPPPIP	466.805	n_run=1
																																									KKPEPPKPPI	453.827	n_run=1			KEVPCPPPIP	462.382	n_run=3
																																									KKPKCPVTPI	442.321	n_run=1			NEVPKPPPGP	460.652	n_run=1
																																									TKPKPPKPVI	440.343	n_run=1			EEVPVPPPMP	450.093	n_run=1
																																									TKKKPPKAVI	423.019	n_run=1			EESPVPPPIP	439.112	n_run=1
																																									GKPKPPVTPI	422.871	n_run=1			KIVPVPPPKP	422.249	n_run=1
																																									KDGKPPVTPI	421.605	n_run=1			KIVPCPPPMP	421.44	n_run=1
																																									TKPKPPKPKI	398.414	n_run=1			NEVPVPPKIP	418.694	n_run=1
																																									KKPKPPFPPI	377.944	n_run=1			EEHPVPPPMP	403.373	n_run=1
																																									WKPKPPKPPI	366.626	n_run=1			KEVPVPCPHP	400.479	n_run=1
																																									KKPKPSMPDI	364.14	n_run=1			MEQPVPMPIP	365.593	n_run=1
																																									KKPKPPKPFI	350.868	n_run=1			EEVPVSGPVP	364.779	n_run=1
																																									TDTKPPYVPQ	324	n_run=1			NEVPVPYPIP	361.368	n_run=1
																																								Iteration 4:					Iteration 5:
																																									KKPKPPVTPI	476.97	n_run=4			KELPVPPPVP	496.882	n_run=1
																																									KKPKPPKPPM	466.09	n_run=1			KEVPVPPPVP	490.301	n_run=3
																																									KKPKPPKPPI	461.888	n_run=2			KEVPVPPPIP	477.172	n_run=10
																																									TKDKPPKPPI	452.731	n_run=2			EEVPVPPPVP	476.201	n_run=1
																																									KKPKPPVTPC	452.495	n_run=2			NEVPVPPPVP	464.644	n_run=2
																																									KKPKPPIPPE	444.634	n_run=1			EEVPVPPPAP	440.154	n_run=1
																																									TKDKPPIPPI	443.41	n_run=1			KEMPDPPPIP	437.369	n_run=1
																																									KKPSPPVTPI	439.481	n_run=1			NEVVVPPPIP	436.134	n_run=1
																																									KKPKPMIPPI	409.254	n_run=1			NEVPVPPPIP	422.003	n_run=2
																																									RKDKIPKPWI	403.686	n_run=1			EEVPVPPAIP	417.348	n_run=1
																																									TNDKPPVAPI	399.618	n_run=1			KEVPVFPPVP	407.341	n_run=1
																																									KKPKPPVLPC	388.74	n_run=1			EEVPVPPRIP	397.905	n_run=1
																																									KKPKPPKHPI	374.926	n_run=1			EEVPVVEPIP	394.907	n_run=1
																																									KKPKPPVTEC	342.456	n_run=1			KKMFVPPPIP	389.838	n_run=1
																																									KKPKPPVHIC	339.259	n_run=1			EEVPEPNPIP	379.744	n_run=1
																																									TKDCPAVYPC	285.788	n_run=1			KEVPVYPPVP	372.349	n_run=1
																																								Iteration 5:					Iteration 6:
																																									KKPKPPVTPI	477.856	n_run=5			KELPVPPPVP	500.771	n_run=2
																																									KKPKPPVKPI	472.32	n_run=1			KEVPVPPPVP	497.277	n_run=4
																																									KKPKPPKPPI	458.13	n_run=3			EEVPVPPPVP	489.865	n_run=2
																																									TKDKPPKPPI	450.216	n_run=3			EEDPVPPVVP	481.844	n_run=1
																																									KKPKPPVTPN	446.686	n_run=1			KEVPVPPPII	469.967	n_run=1
																																									KKVKPPKPPI	445.85	n_run=3			KEVPVPCPVP	465.739	n_run=1
																																									VKPSPPKTPI	434.647	n_run=1			KELSVPPPVP	464.255	n_run=1
																																									MKPKPPKPPM	429.478	n_run=1			KELPVPPPIP	448.322	n_run=1
																																									KKPFPPKPPI	423.958	n_run=1			KYVPVPPPVP	445.744	n_run=1
																																									KKPKIPKPPI	414.313	n_run=1			KPLPVPPPVS	438.434	n_run=1
																																									TKDKDPKPPK	410.788	n_run=1			CELSVPPPVP	426.03	n_run=1
																																									KKPKPVVTFI	404.987	n_run=1			KELPGPPPVP	424.935	n_run=1
																																									KKPKPPKRPI	396.499	n_run=1			KELPQPPPVP	411.145	n_run=1
																																									KKYHPPKPPM	381.918	n_run=1			KEVPVVNPVP	406.108	n_run=1
																																									KKPKPFVPPM	371.65	n_run=1			KELPVPFPIP	379.764	n_run=1
																																									KKPKWPVPPM	336.33	n_run=1			EEVPVPPFVA	350.638	n_run=1
																																								Iteration 6:
																																									KKPKPPVKPI	469.596	n_run=2
																																									KKPKPPVTPI	469.106	n_run=6
																																									KKPKPLKPPI	464.749	n_run=1
																																									KKPKPPKPPI	460.548	n_run=4
																																									TKDKPPKPPI	451.992	n_run=4
																																									KKPLPPVKPI	442.246	n_run=1
																																									TKDKPPVVPI	440.049	n_run=1
																																									KPPKPPVTVI	438.901	n_run=1
																																									KKPKPPKPPR	433.998	n_run=1
																																									TKDKPPVTPI	425.234	n_run=1
																																									KKPKPPKPPF	416.789	n_run=1
																																									KKPTPPKAPI	415.285	n_run=1
																																									TKDKPPVKPW	401.811	n_run=1
																																									KWPKPPKPPI	399.955	n_run=1
																																									KKPGPPVRPI	388.977	n_run=1
																																									KKPSPEVKPI	367.061	n_run=1
																																													Iteration 0:
																																														KEVPVPPPVP	503.552	n_run=5
																																														KELPVPPPVP	490.477	n_run=3
																																														EEDPTPPVVP	468.72	n_run=1
																																														EEDPVPPVVP	466.185	n_run=2
																																														EEVPCPPPVP	456.281	n_run=1
																																														KELEVPPPVP	441.448	n_run=1
																																														KEDPVPPVVP	439.819	n_run=1
																																														KEVPVPAPVP	439.258	n_run=1
																																														EEDKVPPVVC	432.449	n_run=1
																																														EEDPPPKVVP	429.789	n_run=1
																																														EEVPVPPCVP	428.71	n_run=1
																																														EELPVPPPVP	428.182	n_run=1
																																														KEVPVPPPKP	425.644	n_run=1
																																														EEDPVPPNVP	412.604	n_run=1
																																														EELPVPPHVP	370.427	n_run=1
																																														YEAPVPPPVP	332.035	n_run=1
																																								Iteration 0:					Iteration 1:
																																									KKPKPPVPPI	490.717	n_run=1			KEVPVPPPVP	504.205	n_run=6
																																									KKPKPPVTPI	465.513	n_run=7			KELPVPPPVP	485.406	n_run=4
																																									KKPKDPVKPI	460.067	n_run=1			KELPVPPVVC	471.328	n_run=1
																																									KKPKPPVKPI	458.502	n_run=3			KEDPVPPPVP	464.631	n_run=1
																																									KKPKPLKPPI	456.871	n_run=2			KELPVPPPAP	456.357	n_run=1
																																									KEPKPPKPPI	443.52	n_run=1			EEDPVPPVVL	455.13	n_run=1
																																									KKPKPPKAPI	442.445	n_run=1			EEDVTPPVVP	451.981	n_run=1
																																									KKPKPLKKPI	429.878	n_run=1			EEDPVPPVVP	451.753	n_run=3
																																									KIPKPPVKPI	419.138	n_run=1			EEDPTPPVVP	437.753	n_run=2
																																									KKPKPPTTPI	415.962	n_run=1			EEDPTPPPVP	430.408	n_run=1
																																									VKPKPLKPPE	394.915	n_run=1			REDPTFPVVP	406.623	n_run=1
																																									KKPKALKPPI	390.211	n_run=1			EEDPTPPAVP	403.808	n_run=1
																																									KKPKPLQTPI	369.806	n_run=1			EIVPVPPDVP	395.613	n_run=1
																																									KGPKYLKPPD	368.515	n_run=1			EEDPTPPVVD	372.777	n_run=1
																																									KKPKVLKPFI	368.291	n_run=1			SEVPVPWPVP	362.406	n_run=1
																																									KFCKHPVPPI	315.883	n_run=1			EQDPVGPYVP	298.235	n_run=1
																																								Iteration 1:					Iteration 2:
																																									KKPKPPVPPI	479.905	n_run=2			KEVPVPPPVP	502.452	n_run=7
																																									KKPKPPVKPT	478.67	n_run=1			KEKPVPPPVP	479.068	n_run=1
																																									TKPKDPVKPI	476.921	n_run=1			LELPVPPPVP	469.247	n_run=1
																																									KKPKPPVKPI	467.039	n_run=4			AEVPVPPPPC	462.704	n_run=1
																																									KLPKPPVPPI	457.959	n_run=1			KEVPVPPPRP	451.185	n_run=1
																																									KKPKPPVTPI	456.135	n_run=8			KEVPVPPPYP	444.8	n_run=1
																																									KKPKDPVKPI	450.827	n_run=2			AELPVPPPVP	443.039	n_run=1
																																									KKPKPPVTPC	446.436	n_run=3			KLLPVPPMVP	440.922	n_run=1
																																									KKGKPPVKPI	427.596	n_run=1			KELPVPPVAC	429.44	n_run=1
																																									KKPKPPVKAI	417.727	n_run=1			KEDPVPPPVN	429.08	n_run=1
																																									VKPPPPVRPI	405.529	n_run=1			AELPVPPVVC	424.108	n_run=1
																																									KKPRPPVPPI	397.536	n_run=1			KEHPVPPPVP	423.115	n_run=1
																																									KMPKPPPTFI	395.313	n_run=1			KEVPVPPDVP	416.162	n_run=1
																																									KTPKDPVTPI	390.303	n_run=1			EEVPVPPGVP	409.813	n_run=1
																																									KKPEDPVKPF	381.715	n_run=1			KMLPVPPTVP	404.06	n_run=1
																																									KHPKDPVKNI	345.845	n_run=1			KELPVPLPFP	397.951	n_run=1
																																								Iteration 2:					Iteration 3:
																																									KKPKPIVPPI	500.91	n_run=1			KEVPVPPPVP	501.567	n_run=8
																																									KKPKPPVPPI	488.18	n_run=3			KEKPVPPPVP	474.683	n_run=2
																																									KEPKPPVPPI	477.196	n_run=1			KEKMVPPPVP	473.749	n_run=1
																																									KKPKPPVKPI	474.779	n_run=5			LELPVPPPPC	471.547	n_run=1
																																									KKPKDPVKPI	466.096	n_run=3			AEVPVPPPPC	465.457	n_run=2
																																									TKPKDPVKPI	465.538	n_run=2			AEVPVPPPVP	442.717	n_run=1
																																									KKPKPPVKPT	457.123	n_run=2			AETPVPPPVP	425.922	n_run=1
																																									TKPKPPVPPI	456.808	n_run=1			LELKVPPPVP	424.578	n_run=1
																																									KKPKPCVKPI	445.669	n_run=1			KEKPVPPPPC	420.491	n_run=1
																																									EKPKPPVKPT	445.405	n_run=1			AEVPVTPPPC	409.935	n_run=1
																																									KKPKPPVMPI	425.558	n_run=1			AEVQVPPPPI	404.969	n_run=1
																																									KKPKPPNKPI	423.807	n_run=1			WEKPVPPPPC	397.737	n_run=1
																																									KKPKPNVKPI	413.833	n_run=1			AEVPVPEPVP	391.355	n_run=1
																																									KKIKPQVKPI	407.584	n_run=1			YYKPVPPPPV	385.972	n_run=1
																																									KKPKPPVKPH	387.793	n_run=1			AEVHVPSPVP	378.94	n_run=1
																																									TKPKDPQKPI	385.917	n_run=1			AEVPVPPPDC	360.47	n_run=1
																																								Iteration 3:					Iteration 4:
																																									KKPKPPVPPI	486.717	n_run=4			KEVPVPPPVP	498.964	n_run=9
																																									KKPKPIVPPI	480.387	n_run=2			KEKPVPPPVP	472.581	n_run=3
																																									KEPKPPVPPA	460.798	n_run=1			LELPVPPLVP	467.429	n_run=1
																																									KKPKPPVPVI	457.53	n_run=1			KEQPVPPPVP	457.414	n_run=1
																																									KKPKPIVPMI	452.227	n_run=1			KEKMVPPPVP	455.421	n_run=2
																																									KKPEPPVPPI	442.326	n_run=1			KEVPVEPPVP	447.494	n_run=1
																																									EKPKPPVPPI	431.678	n_run=1			KEKPVPPPPC	443.458	n_run=2
																																									KKPKPPVPPG	428.633	n_run=1			KEKPKLPPVP	439.885	n_run=1
																																									KKPRPPVPPI	418.92	n_run=2			KEVPVPPPQP	430.1	n_run=1
																																									KGPKPPVKNI	414.642	n_run=1			KEVPWPPPVP	414.559	n_run=1
																																									KTPKPIVPPI	412.274	n_run=1			KEVDVPPAPC	408.722	n_run=1
																																									FKPKPPVPPQ	401.449	n_run=1			KEVHVPPPPC	405.99	n_run=1
																																									KEPWPPVKPI	398.956	n_run=1			KEKMVPPPDP	394.805	n_run=1
																																									KKPKPIVPHI	394.874	n_run=1			TEVPVPPGQP	381.695	n_run=1
																																									KKTKPGVLPS	349.927	n_run=1			KEYPVPEPVP	369.893	n_run=1
																																									KKWFPIVPPI	326.612	n_run=1			LELPVPGPVP	358.585	n_run=1
																																								Iteration 4:					Iteration 5:
																																									KKPKPPVPPI	476.9	n_run=5			KEVPVPPPVP	496.204	n_run=10
																																									KKPKPIVPPI	468.56	n_run=3			KEVSVPPPVP	487.104	n_run=1
																																									KKPKPPVPVI	462.635	n_run=2			LELPVPPPVP	469.162	n_run=2
																																									KEPKPPVPPI	460.088	n_run=2			LELPVPPLVP	453.162	n_run=2
																																									KEPKPPVPPA	459.765	n_run=2			LELLVPPPVP	439.095	n_run=1
																																									KKPKPPVPCI	459.043	n_run=1			KEKEVPPIVP	435.253	n_run=1
																																									KKPPPIVPPI	457.195	n_run=1			KEVPQPPLVP	435.236	n_run=1
																																									KEPKPLVPVI	441.578	n_run=1			TEKTVPPLVG	417.222	n_run=1
																																									KKQKPIVPPI	428.851	n_run=1			KELPVPPDVP	412.931	n_run=1
																																									KKPKPPVPPA	428.515	n_run=1			LEQPCPPPVP	397.425	n_run=1
																																									CKPKPIVPPI	424.187	n_run=1			KEKPVPPLVH	395.512	n_run=1
																																									EKPKPIVPPI	415.83	n_run=1			LELAVPPPVP	389.162	n_run=1
																																									KKPPPPVFPI	415.058	n_run=1			KEQPVFPPVS	384.645	n_run=1
																																									KKPEPIVPPI	400.777	n_run=1			KEVGVPNPVP	381.492	n_run=1
																																									KEPIPPVPWI	361.333	n_run=1			LMLPVPFLVP	350.845	n_run=1
																																									KKPLHIVPPI	354.673	n_run=1			KEQPVISPYP	347.855	n_run=1
																																								Iteration 5:					Iteration 6:
																																									KKPKPPVPPI	472.872	n_run=6			KEVSVPPPVP	500.035	n_run=2
																																									KEPKSPVPPI	469.761	n_run=1			KEVPVPPPVP	496.1	n_run=11
																																									KEPKPPVPPI	460.582	n_run=3			KEVIVPPPVP	477.233	n_run=1
																																									KKPKPPVPVI	458.162	n_run=3			LELPVPPPVP	469.008	n_run=3
																																									KKIKPIVPPI	441.078	n_run=1			NEVPVPPPVP	467.919	n_run=3
																																									KEPKPIVPPI	414.979	n_run=1			KEVPVPMPVP	466.872	n_run=1
																																									KKPTPIAPPI	413.187	n_run=1			KEVPCPPPVP	462.068	n_run=1
																																									KKPKPPVYPI	409.514	n_run=1			AELPVPPLVP	452.408	n_run=1
																																									KEPKPYVPPI	408.625	n_run=1			KSVSVPPPVP	451.398	n_run=1
																																									WKPKPPVPPT	401.023	n_run=1			LELPVPPLVP	445.862	n_run=3
																																									KVKKPPVPHI	398.198	n_run=1			TEVPVPPPVI	443.367	n_run=1
																																									KGPTPIVPPI	398.14	n_run=1			LELPVPCPVP	432.011	n_run=1
																																									KKWKPPVLVI	397.625	n_run=1			LEDPVPPLVP	418.521	n_run=1
																																									RKPKPRQPVI	390.934	n_run=1			KEVSQPPPDP	364.312	n_run=1
																																									KKPKCPVPPE	380.87	n_run=1			LELPVPPPEP	349.036	n_run=1
																																									KKPSPPVHPI	357.473	n_run=1			LELPVPFREP	197.91	n_run=1
																																								Iteration 6:
																																									KKPKPPPPPI	492.16	n_run=1
																																									KKRKPPVPVI	476.093	n_run=1
																																									KKPKPPVPPI	474.005	n_run=7
																																									KKPKSPLPPI	463.444	n_run=1
																																									KKPKPPVPVI	461.074	n_run=4
																																									KEPKPPVPPI	459.052	n_run=4
																																									KKPKPPVPLI	453.967	n_run=1
																																									KEPKSPVPPI	447.019	n_run=2
																																									KEPCPPVPVI	444.635	n_run=1
																																									KEPKPPVPVI	442.351	n_run=1
																																									KEPKSPVPVI	429.43	n_run=1
																																									KEPKPPVNPI	420.885	n_run=1
																																									KKPKPPVPPL	414.839	n_run=1
																																									KKPKPPFPPI	394.555	n_run=2
																																									KKWKPGVPPI	393.686	n_run=1
																																									KEPWPPVVPM	343.974	n_run=1
																																													Iteration 0:
																																														KEVPVPPPVP	496.44	n_run=12
																																														KEVPVPCPVP	490.146	n_run=2
																																														KEVSVPPPVP	485.663	n_run=3
																																														KEVIVPPPVP	471.791	n_run=2
																																														KEVPVIPPVP	469.238	n_run=1
																																														KEAPVPPPVP	446.833	n_run=1
																																														LQVIVPPPVP	444.613	n_run=1
																																														LELPVPPPVV	441.621	n_run=1
																																														LEVPVPPSVP	435.832	n_run=1
																																														KEVPVKPPRP	432.413	n_run=1
																																														KEVSVVPPVP	431.294	n_run=1
																																														KEVIVPFPVP	394.112	n_run=1
																																														VEVDVPPPVR	389.094	n_run=1
																																														KDDPVPWPVP	383.17	n_run=1
																																														LELPVPPPVE	381.541	n_run=1
																																														KEVSYPHPVP	338.885	n_run=1
																																								Iteration 0:					Iteration 1:
																																									KKPKPPVPPI	474.165	n_run=8			KEVPVPPPVP	495.661	n_run=13
																																									KKPKPPPPVI	469.428	n_run=1			KIVPVPPPVC	469.8	n_run=1
																																									KKPKPPPPPI	464.856	n_run=2			KEVIVPPPVP	469.029	n_run=3
																																									KKPKPPVPVL	460.599	n_run=1			KEVIVPCPVP	454.766	n_run=1
																																									KKRKPPVPPI	457.523	n_run=1			KEVIMPPPVP	446.287	n_run=1
																																									KKPKPPVPVI	453.503	n_run=5			KEVHVPPPVP	443.741	n_run=1
																																									KKRKPPVPKI	446.967	n_run=1			KEVPVPCPVA	427.577	n_run=1
																																									VKPKPPVPSI	444.396	n_run=1			KEVPDPPPVL	412.917	n_run=1
																																									KKRKPPPPPI	438.295	n_run=1			KEVPVPCGVP	412.458	n_run=1
																																									KKRKPPPPLI	425.759	n_run=1			FEVIVRPPVP	402.947	n_run=1
																																									KKRKAPVPPI	413.918	n_run=1			KEVSVPCPMP	396.723	n_run=1
																																									SKPKPPKPPI	402.953	n_run=1			MEGPVPSPVP	394.055	n_run=1
																																									KKPKPQPPPI	386.316	n_run=1			KEVPVPCNVP	387.969	n_run=1
																																									KKPKWPLPPT	383.049	n_run=1			KEFRVPCPVP	377.633	n_run=1
																																									KYPKPPVPPI	322.414	n_run=1			CEVPVECPNP	371.216	n_run=1
																																									KHYWSPLPPI	289.746	n_run=1			KEMDVPPNVP	335.109	n_run=1
																																								Iteration 1:					Iteration 2:
																																									KKCKPPVPPI	490.03	n_run=1			KEVPVPPPVP	495.518	n_run=14
																																									KKPKPPPPVM	478.695	n_run=1			KIVPIPPPVP	478.317	n_run=1
																																									KKPKPPVPPI	471.964	n_run=9			KEVIVPPPVC	474.168	n_run=1
																																									KKPKPPPPPI	464.98	n_run=3			KEVPVPPPMC	472.121	n_run=1
																																									KEPKPPVPPI	460.898	n_run=5			KEVIVPPPVP	472.001	n_run=4
																																									KKPKPPPPVI	451.429	n_run=2			KEVIVPCPVP	467.714	n_run=2
																																									KAPKPPVSPI	439.714	n_run=1			KIVPVPCPVP	463.066	n_run=1
																																									KKPIEPPPPI	438.23	n_run=1			KEVPVPLPVP	457.286	n_run=1
																																									KKPKPPVMPI	419.336	n_run=2			KEMIVPCPVP	435.624	n_run=1
																																									KKPKPPPPPQ	409.41	n_run=1			KEVPVPSPVC	433.746	n_run=1
																																									KKPKPPTPPQ	401.668	n_run=1			KIDPVPPPVP	425.588	n_run=1
																																									KKPKPPVPPE	385.766	n_run=1			KEVPVMPPKP	421.425	n_run=1
																																									KKPWPPVPVL	373.672	n_run=1			KEVAVPPPLP	418.141	n_run=1
																																									KKPHPPIPNI	362.953	n_run=1			KIFPVPAPVP	369.062	n_run=1
																																									KKPKPPVEVL	361.013	n_run=1			KRVQVPPQVC	313.109	n_run=1
																																									KKPKPPHPPQ	313.076	n_run=1			WEYIVPPQVC	266.772	n_run=1
																																								Iteration 2:					Iteration 3:
																																									KKPKPPVPPI	469.394	n_run=10			KEVPVPPPVP	492.239	n_run=15
																																									KKPKPPPPPI	467.643	n_run=4			KEVPVPPPVC	485.523	n_run=1
																																									KKPKPPPPVM	465.782	n_run=2			KIVPIPPPVP	469.224	n_run=2
																																									KKCKPPVPPI	461.91	n_run=2			KEVPIPPPVP	466.4	n_run=1
																																									IKPKPPVPPI	450.795	n_run=1			KEVIVPPPTP	464.36	n_run=1
																																									IKPKPPPKPI	450.126	n_run=1			KEVIIPPPVP	458.269	n_run=1
																																									KKCVPPPPVM	428.322	n_run=1			KIVPVPPPVP	440.953	n_run=1
																																									KKCKPPPPPI	425.387	n_run=1			KEVPVRPPMC	430.953	n_run=1
																																									KKPKPPPGVM	420.295	n_run=1			KIVPISTPVP	422.29	n_run=1
																																									KKPKPPVPKI	417.221	n_run=1			KEVPVPPPVK	420.745	n_run=1
																																									KKGKPPPPPI	412.367	n_run=1			KEVPVGPPVS	417.591	n_run=1
																																									KKDKPPPPNT	401.012	n_run=1			KEVIVCPPVG	409.103	n_run=1
																																									KKPKPPPPHM	387.34	n_run=1			KIVPVPPGVC	408.002	n_run=1
																																									KKPKPWVPPI	381.225	n_run=1			KIVIVPPPYC	368.451	n_run=1
																																									WKPKPPVQPI	349.971	n_run=1			KEVWIPPPEP	346.512	n_run=1
																																									YWPLPPVPKL	281.54	n_run=1			HIVPIPPDVP	341.841	n_run=1
																																								Iteration 3:					Iteration 4:
																																									KDPKPPVPPI	497.592	n_run=1			KEVPIPPPPP	496.958	n_run=1
																																									KKPKPPPPPI	473.274	n_run=5			KEVPVPPPVP	490.683	n_run=16
																																									KKPKPPVPPI	470.784	n_run=11			KIVPVPPPVC	465.477	n_run=2
																																									KKCKPPVPPI	467.946	n_run=3			KIVPIPPPVP	464.477	n_run=3
																																									KKPKPPPPVM	467.032	n_run=3			KEVPIPPPVP	458.129	n_run=2
																																									KKPKLPVPPI	447.293	n_run=1			KEVPVPKPVP	441.319	n_run=1
																																									KQPKPPVPPI	446.834	n_run=1			KEVPAPPPCP	422.138	n_run=1
																																									KKPKNPVPPI	412.851	n_run=1			KEKPVPPPVH	413.907	n_run=1
																																									KKCKEPPPPI	409.024	n_run=1			KEVFIPPPVP	410.484	n_run=1
																																									KKEKPPPPVF	408	n_run=1			VYVPIPPPVC	408.489	n_run=1
																																									KKCKRPVPVM	390.385	n_run=1			KEEPVPHPVP	406.326	n_run=1
																																									KQPKCPPPVM	378.49	n_run=1			KIVPRPQPVP	369.7	n_run=1
																																									KKPNPYVPPI	376.011	n_run=1			KEVPIPDPVD	358.143	n_run=1
																																									KKPKPPPPYL	364.648	n_run=1			VIVPIASPVP	354.554	n_run=1
																																									KWPKPPVPPI	337.234	n_run=1			KIVPIWPPVP	341.126	n_run=1
																																									KKCKPPVWGI	328.105	n_run=1			KEVFGPESVP	274.603	n_run=1
																																								Iteration 4:					Iteration 5:
																																									KDPKPPVPPI	489.421	n_run=2			KIVPVPPPPP	530.46	n_run=1
																																									KKCKPPVPPI	475.412	n_run=4			KEVPIPPPPP	494.03	n_run=2
																																									PKPKPPVPPI	475.048	n_run=1			KIVPVPPPLP	491.369	n_run=1
																																									CKPKPPPPPI	472.022	n_run=1			KEVPVPPPVP	489.453	n_run=17
																																									KKPKPPVPPI	469.994	n_run=12			KEVPVPPPVC	464.442	n_run=2
																																									KKPKPPPPPI	469.837	n_run=6			KEVPYPPPVP	460.115	n_run=1
																																									KKPKPPVPLI	466.687	n_run=2			KEVPIPPMPP	446.287	n_run=1
																																									KKPLPPFPPI	433.822	n_run=1			KEVPAPPPVP	444.152	n_run=1
																																									KCCKPPIPPI	426.33	n_run=1			KEVPVPPPVQ	442.102	n_run=1
																																									KKPKTPVPPM	421.138	n_run=1			KIPPIPFPPP	434.022	n_run=1
																																									KDPKPPEPPI	411.627	n_run=1			KIVPVPPPGP	432.91	n_run=1
																																									KKMKPCVPPI	407.801	n_run=1			KEVPIPVIPP	426.399	n_run=1
																																									KKAKPPPPPI	399.493	n_run=1			KEVMIPPPVC	399.064	n_run=1
																																									KKCKPPLSPI	392.111	n_run=1			AEVPVIPPCP	396.033	n_run=1
																																									KTPKPPQPPI	386.882	n_run=1			KSVWVPPPVC	369.799	n_run=1
																																									KKPKPSVNPI	367.002	n_run=1			FCVPIPAPPP	366.825	n_run=1
																																								Iteration 5:					Iteration 6:
																																									PKPKPPPPPI	495.009	n_run=1			KEVPVPPPPP	519.049	n_run=1
																																									KDPKPPVPPI	481.917	n_run=3			KIEPVPPPPP	505.895	n_run=1
																																									KDPKPPPPPI	479.145	n_run=1			KEVPIPPPPP	499.592	n_run=3
																																									CKPKPPVPPI	473.895	n_run=1			KIVPVPPPPP	498.93	n_run=2
																																									KKPKPPPPPI	472.252	n_run=7			KIVPVPPPLP	491.036	n_run=2
																																									KKCKPPVPPI	470.92	n_run=5			KLVPVPPPPP	480.081	n_run=1
																																									PKPKPPVPPI	457.005	n_run=2			KIVPIKPPPP	473.153	n_run=1
																																									CDNKPPPPPI	445.846	n_run=1			VEVPVPPPLP	465.367	n_run=1
																																									KDPKPPVPPP	432.996	n_run=1			KIVPIPPPPP	462.368	n_run=1
																																									CKCKPPVPPI	409.621	n_run=1			KIRPVPPPLP	440.038	n_run=1
																																									KTPCPPVPPI	393.025	n_run=1			KEVPVPPPPD	436.237	n_run=1
																																									YDPKPPVPLS	388.921	n_run=1			KDVPIPPPGP	432.923	n_run=1
																																									KGCKPPPPQI	386.247	n_run=1			KESPVPPFPP	409.327	n_run=1
																																									AQCKPPVPYI	354.062	n_run=1			QIVPVPPPVP	403.121	n_run=1
																																									FEPKPPVPPE	346.387	n_run=1			KEVPIPGPVP	398.76	n_run=1
																																									KDPKGPVPDI	344.36	n_run=1			KIVPVPEPVT	369.233	n_run=1
																																								Iteration 6:
																																									PKPKPPPPPI	477.573	n_run=2
																																									KDPKPPVPPI	477.564	n_run=4
																																									KDPKPVPPPI	472.984	n_run=1
																																									KKPKPPPPPI	470.383	n_run=8
																																									PIPKPPPPPI	470.098	n_run=1
																																									KDPKKPPPPI	464.381	n_run=1
																																									KDPKPPPPPI	456.939	n_run=2
																																									CKPKPPVPPI	456.7	n_run=2
																																									PKPKPPVICI	452.635	n_run=1
																																									PDPKPPPPPI	441.005	n_run=1
																																									CKPKPNPPPI	423.073	n_run=1
																																									FDPKPPVPPN	368.27	n_run=1
																																									PAPKPPPPDI	364.105	n_run=1
																																									PKPKPPYPPI	363.21	n_run=1
																																									WDPKPTPPNI	341.019	n_run=1
																																									CKPTPPWPPI	333.293	n_run=1
																																													Iteration 0:
																																														KEVPVPPPPP	511.234	n_run=2
																																														KIVPVPPPPP	505.934	n_run=3
																																														KIEPVPPPPP	495.908	n_run=2
																																														KEVPIPPPPP	493.172	n_run=4
																																														KCVPIPPPPP	462.241	n_run=1
																																														KIEPSTPPPP	458.155	n_run=1
																																														KIVPVPTPPP	453.656	n_run=1
																																														KAVPIPPPPP	443.191	n_run=1
																																														KEVPIPPPNP	429.621	n_run=1
																																														KIEPVPPKPC	426.294	n_run=1
																																														KMVSVPPPPP	422.692	n_run=1
																																														KEMPIPPPKP	421.841	n_run=1
																																														KIEPVGPPPP	413.028	n_run=1
																																														KEVYVPPPPP	410.026	n_run=1
																																														KEWPVPPPPP	381.114	n_run=1
																																														KEVPVPPPHP	378.401	n_run=1
																																								Iteration 0:					Iteration 1:
																																									KDPKPPPPPI	478.178	n_run=3			EEVPVPPPPP	509.709	n_run=1
																																									KDPKPPVPPI	475.703	n_run=5			KEVPVPPPPP	506.429	n_run=3
																																									KKPKPPPPPI	472.34	n_run=9			KNVPVPPPPP	503.319	n_run=1
																																									KKPKPPPPPY	472.108	n_run=1			KIVPVPPPPP	496.572	n_run=4
																																									PKPKPPPPPI	469.858	n_run=3			KEVPIPPPPP	496.13	n_run=5
																																									KKPKIPPPPI	457.864	n_run=1			KIEPVPPPPP	488.616	n_run=3
																																									PKPKPVPPPI	453.106	n_run=1			KEVPVPKPPP	484.455	n_run=1
																																									IKPKPPPPPI	450.804	n_run=1			KEHPVPPPPP	461.855	n_run=1
																																									KKPRPPPPPI	448.2	n_run=1			KEVPVPRPPP	451.584	n_run=1
																																									CKPKPPPPPI	445.23	n_run=2			KIVPIPPPPP	449.721	n_run=2
																																									KTAKPPVPPI	426.194	n_run=1			KIEPVFPPPP	429.704	n_run=1
																																									KDPKPEVPPI	419.065	n_run=1			KIEPAPTPPP	412.023	n_run=1
																																									KDPKRPVPPI	415.438	n_run=1			KIVPVPPPNP	403.39	n_run=1
																																									KKPKPPNEPI	382.844	n_run=1			KEVPVPPPPF	402.098	n_run=1
																																									PLPKPPWPPI	372.368	n_run=1			KIVGVPPPPD	367.143	n_run=1
																																									KYPKPPPPPI	370.678	n_run=1			KIVPVPYGPP	348.149	n_run=1
																																								Iteration 1:					Iteration 2:
																																									KDPKPPVPPI	479.84	n_run=6			KEVPVPPPPP	504.522	n_run=4
																																									KKPKPPPPPI	474.692	n_run=10			EEVPVPPPPP	493.865	n_run=2
																																									KDPKPPPPPI	469.944	n_run=4			EEVPRPPPPP	493.302	n_run=1
																																									KDTKKPPPPI	467.483	n_run=1			KEVPCPVPPP	487.427	n_run=1
																																									KKPKPPPPPK	467.367	n_run=1			KIVPVPPPPP	486.572	n_run=5
																																									KKPKPPPAPI	445.846	n_run=1			KNVDVPPPPP	480.037	n_run=1
																																									KDPKPPPPPY	432.517	n_run=1			KIVPVPPPPQ	474.745	n_run=1
																																									KKPPPPPPPY	429.4	n_run=1			PEVPVPPPPP	468.996	n_run=1
																																									KWPKPPPPPI	419.469	n_run=1			KIVPVPTPPP	455.483	n_run=2
																																									KDPKRPVPPI	419.055	n_run=2			KQVPVPPPPP	454.46	n_run=1
																																									KDPKPPPPPW	414.064	n_run=1			EEVKVPPPPP	452.773	n_run=1
																																									LKPKPPPPPY	405.399	n_run=1			AEVPVPPPPP	450.598	n_run=1
																																									KKPKYPEPPI	385.107	n_run=1			KNVPVPMPPP	437.889	n_run=1
																																									WDPKPPVPNI	371.618	n_run=1			KNVPVPPCPP	433.714	n_run=1
																																									KHPKPPPPPY	370.478	n_run=1			KNVPVPPGPP	430.542	n_run=1
																																									KHPKPCVPPI	366.752	n_run=1			EEVPVPPYPP	346.951	n_run=1
																																								Iteration 2:					Iteration 3:
																																									KDPKPPVPPI	479.476	n_run=7			EEVPVPPPPP	497.98	n_run=3
																																									KDPKPPPPPI	477.573	n_run=5			KEVPVPPPPP	492.345	n_run=5
																																									KKPKPPPPPI	471.755	n_run=11			EEVPRPPPPP	483.828	n_run=2
																																									KKPKPPVPPI	470.723	n_run=13			KEVPRPPPPP	479.177	n_run=1
																																									KAPSPPPPPI	443.573	n_run=1			KEVPCPVPPP	478.652	n_run=2
																																									KDPKPPPRPI	434.182	n_run=1			ESVPRPPPPP	473.301	n_run=1
																																									KDPKPMVPPI	426.736	n_run=1			EEVIVPPPPP	468.889	n_run=1
																																									KKPKPVPPNI	422.017	n_run=1			KEKPCPVPPP	463.768	n_run=1
																																									KKPKQPVPPI	421.398	n_run=1			QEVPRPPPPP	460.416	n_run=1
																																									KDTKPPPRPI	410.87	n_run=1			EEMPVPPPPP	458.216	n_run=1
																																									KDTKKPPPPY	403.932	n_run=1			EEVPIPPPPP	453.572	n_run=1
																																									KKPKPSVGGI	368.022	n_run=1			EEVKRPPPPP	446.77	n_run=1
																																									KDPYPPDPPI	360.068	n_run=1			EELPVPPPAP	432.904	n_run=1
																																									KKPQWPPPDI	347.304	n_run=1			EEVPYPPPPP	425.16	n_run=1
																																									KDPKPPFPPI	346.853	n_run=1			EEVPVPPPHP	419.884	n_run=1
																																									KGPKPTPSPQ	340.961	n_run=1			EVVGVPPGPP	353.416	n_run=1
																																								Iteration 3:					Iteration 4:
																																									KDPKPPVPPI	483.718	n_run=8			EEVPVPPPPP	500.393	n_run=4
																																									ADPKPPVPPI	483.144	n_run=1			KEVPVPPPPP	493.843	n_run=6
																																									KDPKPPPPPI	476.795	n_run=6			EEVPRPPPPP	480.998	n_run=3
																																									KKPKPPTPPI	476.14	n_run=1			KEVPRPPPPP	473.188	n_run=2
																																									KKPKPPPPPI	472.526	n_run=12			ECVPVPPPPP	463.579	n_run=1
																																									KKPKPPVPPI	468.796	n_run=14			KEVPRPPLPP	459.368	n_run=1
																																									KDPEPPVPPI	463.574	n_run=1			EEVPPPPPPP	459.347	n_run=1
																																									KIPKPPVPPI	461.679	n_run=1			EEVPVPPPDP	419.552	n_run=1
																																									KKPDPPVPPI	459.617	n_run=1			KEFPVPPPPP	419.171	n_run=1
																																									KDPKPSVPPI	451.736	n_run=1			FEVPRPPTPP	418.037	n_run=1
																																									KDPKTPVPPI	430.168	n_run=1			EEVPVPPQPP	398.847	n_run=1
																																									KKPKPPVDPI	425.513	n_run=1			EWVPVPPPPP	396.592	n_run=1
																																									KKPAPPPPPI	411.865	n_run=1			EEVPVWPPPP	387.335	n_run=1
																																									KDPKPPAPPI	410.966	n_run=1			TWVPVKPPDP	354.274	n_run=1
																																									KKPKPCPPHI	360.646	n_run=1			KEHPWPPPPP	341.904	n_run=1
																																									KFLKPPWPPI	304.743	n_run=1			EEVPRMPHPP	341.394	n_run=1
																																								Iteration 4:					Iteration 5:
																																									KDPKPPPPPV	487.504	n_run=1			KPVPVPPPPP	504.154	n_run=1
																																									KDPKPPVPPI	482.452	n_run=9			KEVPKPPPPP	503.571	n_run=1
																																									KDDKPPVPPI	480.025	n_run=1			EEVPVPPPPP	495.494	n_run=5
																																									KDPKPPPPPI	475.121	n_run=7			KEVPVPPPPP	492.733	n_run=7
																																									KKPKPPPPPI	473.907	n_run=13			KEVPVIPPPP	488.294	n_run=1
																																									PDPKPPVPPI	470.089	n_run=1			GEVPVPPPPP	478.747	n_run=1
																																									ADPKPPVPPI	463.831	n_run=2			KEVPRPPPPP	477.837	n_run=3
																																									KPPKPPVPPI	437.907	n_run=1			EEVPRPPPPP	470.645	n_run=4
																																									ADNKPPVPPI	428.944	n_run=1			KEVVRPPPPP	461.207	n_run=1
																																									KDPKPFVPPI	427.514	n_run=1			KEVPRPPVQP	454.795	n_run=1
																																									KDPKPPVTPI	427.491	n_run=1			EEVPYPPPPP	417.701	n_run=2
																																									ADPEPPPPPI	418.214	n_run=1			EEVPVPPPPH	401.162	n_run=1
																																									KKPKPPTPPA	399.938	n_run=1			NEVQRPPPPP	378.729	n_run=1
																																									KDPKPPVWPI	399.908	n_run=1			KNNPIPPPPH	336.525	n_run=1
																																									KKPKIPTPPA	388.055	n_run=1			EEQPVNMPPP	326.31	n_run=1
																																									ADPKPWVPPI	340.557	n_run=1			EEVPRPYPPH	324.097	n_run=1
																																								Iteration 5:					Iteration 6:
																																									KDPKIPPPPI	493.038	n_run=1			KEVPVPPPPP	497.183	n_run=8
																																									KDPKPPVPPI	481.005	n_run=10			KPVPVPPPPP	495.309	n_run=2
																																									KDPKPPPPPV	478.067	n_run=2			EEVPVPPPPP	493.074	n_run=6
																																									KDPKPPPPPI	477.838	n_run=8			GEVPKPPPPP	485.432	n_run=1
																																									KDPKPPVPPV	473.849	n_run=1			EEVLVPPPPP	477.694	n_run=1
																																									KDPKPPPPPH	446.985	n_run=1			KEVPKPPPAP	475.269	n_run=1
																																									KDPKPPPTPV	446.892	n_run=1			KEMPVPPPPP	462.526	n_run=1
																																									QDPKPPPPPV	436.176	n_run=1			KELPVPPPPP	461.373	n_run=1
																																									KDDKPKPDPV	426.474	n_run=1			KEVPNPPPPP	458.276	n_run=1
																																									EDPKPPVPPI	419.004	n_run=1			KEVPKPPPHP	449.055	n_run=1
																																									KDPKAPVPPI	403.399	n_run=1			KPVHKPPPPP	441.708	n_run=1
																																									KDDKPPVQPI	398.424	n_run=1			KEVPKPAPPP	423.859	n_run=1
																																									KDDSPPFPPI	381.664	n_run=1			TEVPVPPPPR	403.809	n_run=1
																																									KDDIAPVPNI	372.742	n_run=1			KPVPVPYPPP	394.434	n_run=1
																																									KDPKPPGPFI	348.992	n_run=1			TCVFVPPPPP	368.251	n_run=1
																																									KMDKPPVRPE	339.297	n_run=1			KPVSVMPPWP	336.047	n_run=1
																																								Iteration 6:
																																									KDPKPPVPPV	483.541	n_run=2
																																									KDPKPPVPPI	481.058	n_run=11
																																									KDPKPPPPPV	479.77	n_run=3
																																									KDPKIPPPPI	479.262	n_run=2
																																									KDPKPPPPPI	475.398	n_run=9
																																									KDPKPIPPPI	461.327	n_run=1
																																									DDPKPPPPPI	444.324	n_run=1
																																									KDPKIPVPPI	439.632	n_run=1
																																									KDPKYPCPPV	424.898	n_run=1
																																									KDPKPPPPRV	418.898	n_run=1
																																									KRPKPPPPPV	414.93	n_run=1
																																									KDPKPPGPPV	410.338	n_run=1
																																									KDPKPYPVPV	403.206	n_run=1
																																									TQPKPPPPPI	376.807	n_run=1
																																									KTPTIPPPPI	352.296	n_run=1
																																									KDPKGWPPPV	325.906	n_run=1
[truncated: 35 more columns]

## Sheet: Fig. 3B
M2			M3
0	0.688		0	0.301
2	0.711		2	0.46
4	0.712		4	0.419
6	0.702		6	0.345
8	0.646		8	0.295
10	0.622		10	0.272
L11	0.595		L11	0.313
12	0.58		12	0.262
14	0.539		14	0.217
16	0.511		16	0.206
18	0.487		18	0.208
20	0.469		20	0.18

## Sheet: Fig. 3C
All-Atom			Martini 2			Martini 3
A20/ratio_c.1.xvg			A20/ratio_c.1.xvg			A20/ratio_c.1.xvg
1	0.255		1	0.425		1	0.34
A20/ratio_c.2.xvg			A20/ratio_c.2.xvg			A20/ratio_c.2.xvg
1	0.272		1	0.432		1	0.343
A20/ratio_c.3.xvg			A20/ratio_c.xvg			A20/ratio_c.xvg
1	0.242		1	0.421		1	0.355
A20/ratio_c.4.xvg			F20/ratio_c.1.xvg			F20/ratio_c.1.xvg
1	0.246		1	0.094		1	0.227
A20/ratio_c.5.xvg			F20/ratio_c.2.xvg			F20/ratio_c.2.xvg
1	0.234		1	0.092		1	0.235
F20/ratio_c.1.xvg			F20/ratio_c.xvg			F20/ratio_c.xvg
1	0.157		1	0.098		1	0.239
F20/ratio_c.2.xvg			G20/ratio_c.1.xvg			G20/ratio_c.1.xvg
1	0.212		1	0.386		1	0.393
F20/ratio_c.3.xvg			G20/ratio_c.2.xvg			G20/ratio_c.2.xvg
1	0.229		1	0.398		1	0.398
F20/ratio_c.4.xvg			G20/ratio_c.xvg			G20/ratio_c.xvg
1	0.155		1	0.404		1	0.387
F20/ratio_c.5.xvg			L20/ratio_c.1.xvg			L20/ratio_c.1.xvg
1	0.238		1	0.474		1	0.189
G20/ratio_c.1.xvg			L20/ratio_c.2.xvg			L20/ratio_c.2.xvg
1	0.288		1	0.461		1	0.196
G20/ratio_c.2.xvg			L20/ratio_c.xvg			L20/ratio_c.xvg
1	0.282		1	0.479		1	0.191
G20/ratio_c.3.xvg			P20/ratio_c.1.xvg			P20/ratio_c.1.xvg
1	0.408		1	0.634		1	0.322
G20/ratio_c.4.xvg			P20/ratio_c.2.xvg			P20/ratio_c.2.xvg
1	0.265		1	0.615		1	0.306
G20/ratio_c.5.xvg			P20/ratio_c.xvg			P20/ratio_c.xvg
1	0.342		1	0.622		1	0.302
L20/ratio_c.1.xvg			V20/ratio_c.1.xvg			V20/ratio_c.1.xvg
1	0.164		1	0.525		1	0.313
L20/ratio_c.2.xvg			V20/ratio_c.2.xvg			V20/ratio_c.2.xvg
1	0.108		1	0.527		1	0.313
L20/ratio_c.3.xvg			V20/ratio_c.xvg			V20/ratio_c.xvg
1	0.132		1	0.529		1	0.314
L20/ratio_c.4.xvg			Y20/ratio_c.1.xvg			Y20/ratio_c.1.xvg
1	0.12		1	0.101		1	0.302
L20/ratio_c.5.xvg			Y20/ratio_c.2.xvg			Y20/ratio_c.2.xvg
1	0.234		1	0.092		1	0.292
P20/ratio_c.1.xvg			Y20/ratio_c.xvg			Y20/ratio_c.xvg
1	0.227		1	0.073		1	0.293
P20/ratio_c.2.xvg
1	0.234
P20/ratio_c.3.xvg
1	0.299
P20/ratio_c.4.xvg
1	0.302
P20/ratio_c.5.xvg
1	0.309
V20/ratio_c.1.xvg
1	0.162
V20/ratio_c.2.xvg
1	0.337
V20/ratio_c.3.xvg
1	0.241
V20/ratio_c.4.xvg
1	0.326
V20/ratio_c.5.xvg
1	0.189
Y20/ratio_c.1.xvg
1	0.102
Y20/ratio_c.2.xvg
1	0.14
Y20/ratio_c.3.xvg
1	0.227
Y20/ratio_c.4.xvg
1	0.005
Y20/ratio_c.5.xvg
1	0.307

## Sheet: Fig. 3E,G
CRAC mut							CRAC wt							KALP21							L11
XY-distance	PMF-main	Error-main	PMF-chunk1	PMF-chunk2	PMF-chunk3		XY-distance	PMF-main	Error-main	PMF-chunk1	PMF-chunk2	PMF-chunk3		XY-distance	PMF-main	Error-main	PMF-chunk1	PMF-chunk2	PMF-chunk3		XY-distance	PMF-main	Error-main	PMF-chunk1	PMF-chunk2	PMF-chunk3
0.615	2.88689	1.02286	2.97354	0.140417	7.48856		0.615	1.53421	0.649018	0.753691	1.56486	6.29871		0.615	1.99059	0.561039	6.21572	-0.71526	2.86838		0.615	-5.08056	0.391682	-6.12033	-4.80094	-4.14777
0.625	2.45773	0.888903	2.34304	-0.293004	7.42156		0.625	1.21029	0.565502	0.304267	1.39427	4.77979		0.625	1.98231	0.478453	5.44263	-0.689998	2.98398		0.625	-5.2996	0.309465	-6.19544	-5.19427	-4.37839
0.635	1.57958	0.778924	0.762451	-0.823133	6.10137		0.635	0.946725	0.500144	-0.162609	1.37359	3.61292		0.635	1.73277	0.418904	4.58612	-0.779206	2.67053		0.635	-5.57616	0.261683	-6.26269	-5.49667	-4.93838
0.645	1.04332	0.68951	-0.0260177	-1.28656	5.83326		0.645	0.582332	0.451359	-0.554369	1.16647	2.53019		0.645	1.66825	0.378115	4.05083	-0.722167	2.59649		0.645	-5.74556	0.240629	-6.35466	-5.69454	-5.17576
0.655	0.261565	0.617252	-1.00808	-1.8416	4.5106		0.655	0.283117	0.417558	-0.857514	1.06818	1.45971		0.655	1.59144	0.351809	3.79395	-0.706057	2.44395		0.655	-5.82657	0.238597	-6.2885	-5.83503	-5.367
0.665	-0.301714	0.558744	-1.77392	-2.37194	4.38841		0.665	0.0700614	0.397158	-1.29761	1.15554	0.990921		0.665	1.38485	0.33571	2.8633	-0.702514	2.33293		0.665	-5.88574	0.247881	-6.19549	-5.99146	-5.47901
0.675	-1.04377	0.470238	-2.5769	-2.98345	3.29336		0.675	-0.167492	0.412715	-1.47382	0.994554	0.438226		0.675	1.24124	0.341753	2.59324	-0.69557	2.0844		0.675	-6.00228	0.241968	-6.27241	-6.08546	-5.66562
0.685	-1.60508	0.489451	-3.1358	-3.55509	2.80986		0.685	-0.321173	0.389831	-1.70128	0.994622	0.129893		0.685	1.12822	0.304152	2.17031	-0.683065	2.03063		0.685	-5.9945	0.246666	-6.18297	-6.16264	-5.63766
0.695	-2.13701	0.415272	-3.66633	-4.0283	2.082		0.695	-0.41767	0.402151	-1.87436	1.09705	-0.166564		0.695	0.9788	0.276013	1.91487	-0.679658	1.77781		0.695	-6.08808	0.236628	-6.20386	-6.23416	-5.83056
0.705	-2.48141	0.41711	-4.12661	-4.13214	1.28104		0.705	-0.451824	0.39107	-1.89234	1.25927	-0.503465		0.705	0.822465	0.270537	1.51272	-0.741424	1.7096		0.705	-5.96989	0.269519	-5.97896	-6.08689	-5.84607
0.715	-2.78578	0.361367	-4.4591	-4.24223	0.574257		0.715	-0.448374	0.384341	-1.83926	1.37662	-0.72636		0.715	0.612075	0.279381	1.00467	-0.788902	1.58642		0.715	-5.98954	0.281793	-6.03593	-6.02154	-5.92647
0.725	-2.91327	0.346559	-4.72424	-4.03544	0.0796532		0.725	-0.448952	0.38359	-1.67372	1.51512	-1.10938		0.725	0.49074	0.286314	0.815341	-0.862598	1.48557		0.725	-5.8487	0.286988	-5.92025	-5.86781	-5.77832
0.735	-3.07516	0.329182	-4.86213	-3.82461	-0.645224		0.735	-0.471818	0.385146	-1.58916	1.6711	-1.40547		0.735	0.378888	0.285394	0.652667	-0.81772	1.26511		0.735	-5.70586	0.271189	-5.84267	-5.64792	-5.65666
0.745	-3.16913	0.329688	-4.93083	-3.63569	-1.06897		0.745	-0.562892	0.36385	-1.58854	1.68454	-1.66313		0.745	0.232807	0.30005	0.489865	-0.994017	1.17424		0.745	-5.58637	0.275904	-5.81816	-5.47327	-5.50396
0.755	-3.27798	0.347025	-4.97429	-3.41544	-1.53187		0.755	-0.641314	0.371086	-1.43979	1.77895	-2.05408		0.755	0.149865	0.29494	0.314307	-0.952153	1.0623		0.755	-5.50638	0.268749	-5.84449	-5.235	-5.47284
0.765	-3.35675	0.331968	-4.9293	-3.29189	-1.87941		0.765	-0.794811	0.35561	-1.34989	1.6205	-2.37924		0.765	0.0946075	0.302804	0.141176	-0.955125	1.08847		0.765	-5.32162	0.284636	-5.69343	-4.96899	-5.32748
0.775	-3.41854	0.333522	-5.01994	-2.97818	-2.1273		0.775	-0.967693	0.377851	-1.42261	1.42041	-2.60047		0.775	0.0829751	0.305154	0.106012	-0.861454	0.999434		0.775	-5.1958	0.275679	-5.69734	-4.71504	-5.17531
0.785	-3.45855	0.333187	-4.90648	-2.96431	-2.33755		0.785	-1.08924	0.38035	-1.43595	1.41403	-2.84108		0.785	-0.00678544	0.298631	-0.0261708	-0.92806	0.947583		0.785	-5.16956	0.261621	-5.72592	-4.56561	-5.18926
0.795	-3.48049	0.32055	-4.92975	-2.84884	-2.42676		0.795	-1.21653	0.395195	-1.53617	1.17708	-2.92953		0.795	-0.0534123	0.294983	-0.106428	-0.912577	0.881458		0.795	-5.06889	0.252766	-5.61845	-4.31266	-5.2091
0.805	-3.46924	0.349839	-4.90884	-2.69606	-2.49362		0.805	-1.39482	0.393022	-1.64243	0.974919	-3.13215		0.805	-0.108856	0.314408	-0.305097	-0.799551	0.835655		0.805	-5.01248	0.270427	-5.51314	-4.32134	-5.15308
0.815	-3.48652	0.346104	-4.85169	-2.78932	-2.54516		0.815	-1.47814	0.407442	-1.72567	0.835675	-3.18382		0.815	-0.111012	0.336574	-0.313705	-0.715331	0.756947		0.815	-4.96037	0.272478	-5.41006	-4.13284	-5.24819
0.825	-3.43263	0.34686	-4.89081	-2.50142	-2.52076		0.825	-1.57214	0.441752	-1.85116	0.528514	-3.13802		0.825	-0.173586	0.346315	-0.418437	-0.763532	0.735866		0.825	-4.86225	0.276784	-5.20362	-4.15055	-5.17397
0.835	-3.29622	0.335602	-4.66115	-2.57242	-2.38119		0.835	-1.67793	0.444749	-1.96343	0.393514	-3.22129		0.835	-0.15352	0.344828	-0.361233	-0.683206	0.646825		0.835	-4.79586	0.283031	-5.11936	-4.02133	-5.16665
0.845	-3.18529	0.341597	-4.52517	-2.43851	-2.30959		0.845	-1.70314	0.452303	-1.94053	0.111481	-3.10091		0.845	-0.144851	0.35879	-0.235051	-0.634638	0.480094		0.845	-4.81078	0.300927	-5.05285	-4.13664	-5.18763
0.855	-2.9726	0.347013	-4.26898	-2.23949	-2.13401		0.855	-1.69909	0.467939	-1.96872	-0.0716944	-2.93283		0.855	-0.165214	0.367408	-0.209939	-0.655609	0.409882		0.855	-4.76639	0.305714	-4.99215	-4.21443	-5.07102
0.865	-2.75344	0.363424	-4.05645	-2.09726	-1.87575		0.865	-1.677	0.450307	-2.05417	-0.179326	-2.72393		0.865	-0.110242	0.38826	-0.0897985	-0.637748	0.424586		0.865	-4.66173	0.335917	-4.73786	-4.09097	-5.11271
0.875	-2.55941	0.386746	-3.77716	-2.00529	-1.70828		0.875	-1.73744	0.459372	-2.15101	-0.383112	-2.61725		0.875	-0.0776666	0.384931	0.0652441	-0.578248	0.308052		0.875	-4.6389	0.358553	-4.73065	-4.09855	-5.05553
0.885	-2.29787	0.416601	-3.50776	-1.98101	-1.31429		0.885	-1.74553	0.475746	-2.21457	-0.583263	-2.36612		0.885	-0.0984884	0.396035	0.172518	-0.64986	0.213607		0.885	-4.57513	0.363345	-4.51957	-4.16613	-5.01966
0.895	-2.12839	0.428681	-3.2904	-1.85687	-1.16157		0.895	-1.75542	0.446273	-2.40029	-0.468277	-2.3664		0.895	-0.122689	0.385766	0.284127	-0.696052	0.0930373		0.895	-4.59132	0.370693	-4.52343	-4.31149	-4.94544
0.905	-2.03643	0.452811	-3.20763	-1.74768	-1.06915		0.905	-1.77062	0.441954	-2.61978	-0.464367	-2.1975		0.905	-0.051396	0.393909	0.378133	-0.64004	0.15619		0.905	-4.48583	0.355907	-4.34278	-4.29423	-4.83007
0.915	-1.94712	0.454672	-3.06477	-1.8707	-0.877677		0.915	-1.87424	0.44407	-2.68674	-0.547303	-2.36719		0.915	-0.0731471	0.398731	0.445647	-0.621275	0.0288849		0.915	-4.46727	0.352491	-4.2011	-4.4957	-4.7171
0.925	-1.79309	0.470486	-2.72406	-1.68012	-0.930415		0.925	-1.82543	0.451049	-2.73621	-0.552437	-2.15212		0.925	-0.0835703	0.393708	0.506523	-0.666575	-0.0029338		0.925	-4.38404	0.349779	-4.0673	-4.48835	-4.60257
0.935	-1.7139	0.503259	-2.77937	-1.62486	-0.695209		0.935	-1.8758	0.432468	-2.95503	-0.458927	-2.17612		0.935	-0.153415	0.386795	0.47494	-0.803861	-0.0402219		0.935	-4.29558	0.371581	-3.93036	-4.53687	-4.41321
0.945	-1.49539	0.489166	-2.42308	-1.50807	-0.532575		0.945	-1.90518	0.452116	-3.04585	-0.39648	-2.23407		0.945	-0.197464	0.408412	0.430467	-0.853972	-0.079365		0.945	-4.21178	0.368849	-3.82647	-4.51086	-4.28471
0.955	-1.40569	0.469985	-2.26828	-1.39577	-0.522097		0.955	-1.93786	0.445	-3.13339	-0.324204	-2.30609		0.955	-0.259644	0.412578	0.244329	-0.81878	-0.141587		0.955	-4.17737	0.369249	-3.90984	-4.585	-4.01668
0.965	-1.42121	0.521676	-2.27219	-1.37962	-0.566665		0.965	-1.96456	0.45831	-3.18549	-0.370606	-2.28262		0.965	-0.273831	0.40987	0.119627	-0.807483	-0.0976194		0.965	-4.04321	0.367953	-3.80645	-4.50718	-3.7794
0.975	-1.36261	0.561812	-2.15277	-1.37104	-0.527361		0.975	-1.90292	0.479301	-3.18377	-0.185368	-2.26		0.975	-0.326618	0.381286	-0.00592401	-0.85962	-0.0907354		0.975	-4.05323	0.398135	-3.73748	-4.52947	-3.85409
0.985	-1.30263	0.56971	-2.06936	-1.30558	-0.491037		0.985	-1.8656	0.545745	-3.1659	-0.0960476	-2.23694		0.985	-0.410902	0.378182	-0.00173628	-0.871266	-0.31545		0.985	-3.92732	0.404505	-3.66478	-4.49126	-3.55749
0.995	-1.3706	0.543774	-2.13795	-1.38427	-0.542256		0.995	-1.84489	0.567505	-3.15541	0.0529355	-2.29645		0.995	-0.384791	0.385303	-0.0957791	-0.762858	-0.270779		0.995	-3.85809	0.397444	-3.64627	-4.39025	-3.48396
1.005	-1.37938	0.560853	-2.07148	-1.54271	-0.51346		1.005	-1.85885	0.588368	-3.23036	0.14012	-2.29949		1.005	-0.385696	0.392501	-0.0508866	-0.785191	-0.288112		1.005	-3.83068	0.3938	-3.54021	-4.39538	-3.49538
1.015	-1.41828	0.564373	-2.01081	-1.59289	-0.646835		1.015	-1.82672	0.555385	-3.18002	0.30537	-2.35828		1.015	-0.426067	0.41304	-0.0608929	-0.792213	-0.382269		1.015	-3.75199	0.376966	-3.49568	-4.3052	-3.4013
1.025	-1.44138	0.601518	-2.04297	-1.60983	-0.663255		1.025	-1.8644	0.548435	-3.16249	0.28168	-2.44418		1.025	-0.41026	0.408761	-0.0699971	-0.796387	-0.328252		1.025	-3.72978	0.355089	-3.51112	-4.20875	-3.43998
1.035	-1.45565	0.596661	-1.93259	-1.69865	-0.752357		1.035	-1.8298	0.531528	-3.07644	0.348703	-2.46105		1.035	-0.439541	0.420626	-0.151721	-0.665005	-0.463306		1.035	-3.69019	0.362041	-3.45635	-4.15039	-3.44309
1.045	-1.51665	0.541498	-2.03783	-1.74152	-0.78362		1.045	-1.83856	0.519074	-2.99516	0.103234	-2.41206		1.045	-0.482057	0.426381	-0.231036	-0.794868	-0.401974		1.045	-3.58561	0.359392	-3.39442	-3.99545	-3.3574
1.055	-1.52999	0.517542	-1.82807	-1.87359	-0.934224		1.055	-1.85172	0.50587	-3.04391	0.182262	-2.42415		1.055	-0.379629	0.429509	-0.0364424	-0.674765	-0.380681		1.055	-3.53972	0.37564	-3.31869	-3.94497	-3.34713
1.065	-1.57247	0.535901	-1.79989	-2.01374	-0.975083		1.065	-1.83388	0.545961	-2.95447	-0.0311328	-2.33514		1.065	-0.463887	0.42766	-0.156739	-0.703301	-0.489742		1.065	-3.37725	0.390727	-3.21354	-3.68423	-3.24062
1.075	-1.62357	0.566297	-1.83852	-2.07864	-1.03558		1.075	-1.8193	0.59992	-2.85072	-0.279554	-2.23958		1.075	-0.467424	0.420336	-0.216751	-0.727138	-0.433621		1.075	-3.31512	0.425746	-3.19359	-3.59114	-3.17158
1.085	-1.71239	0.555271	-1.79891	-2.33676	-1.11644		1.085	-1.811	0.630074	-2.82554	-0.584892	-2.03051		1.085	-0.515152	0.424442	-0.350655	-0.751359	-0.438548		1.085	-3.17872	0.430886	-3.1409	-3.37512	-3.03411
1.095	-1.69858	0.548548	-1.68832	-2.35769	-1.1715		1.095	-1.73145	0.626285	-2.69804	-0.730168	-1.82387		1.095	-0.490497	0.442771	-0.407258	-0.628376	-0.442867		1.095	-3.02198	0.458237	-3.07108	-3.16359	-2.84346
1.105	-1.67827	0.578032	-1.61069	-2.33367	-1.21185		1.105	-1.70453	0.623167	-2.59932	-1.02271	-1.5907		1.105	-0.481537	0.451708	-0.514887	-0.538336	-0.412396		1.105	-2.9858	0.475129	-2.94816	-3.01858	-3.0031
1.115	-1.64001	0.587394	-1.54049	-2.3442	-1.17018		1.115	-1.66037	0.567066	-2.4748	-1.20136	-1.41172		1.115	-0.509213	0.450954	-0.584398	-0.575792	-0.397418		1.115	-2.83972	0.460308	-2.91836	-2.86789	-2.74099
1.125	-1.66227	0.590185	-1.39872	-2.55108	-1.18143		1.125	-1.66938	0.551961	-2.4478	-1.43747	-1.20839		1.125	-0.488412	0.432818	-0.674331	-0.576404	-0.258992		1.125	-2.70872	0.418272	-2.78145	-2.71302	-2.63846
1.135	-1.62775	0.555632	-1.43534	-2.50798	-1.09995		1.135	-1.67283	0.533658	-2.35649	-1.64885	-1.05971		1.135	-0.511458	0.428784	-0.770017	-0.586761	-0.227103		1.135	-2.63084	0.442678	-2.76444	-2.49371	-2.62457
1.145	-1.58416	0.515424	-1.35221	-2.5619	-1.00622		1.145	-1.65917	0.535953	-2.37403	-1.79302	-0.782779		1.145	-0.448222	0.424148	-0.765288	-0.49885	-0.132599		1.145	-2.58071	0.440846	-2.72086	-2.41826	-2.58932
1.155	-1.4901	0.482089	-1.1413	-2.55474	-0.93802		1.155	-1.58478	0.580663	-2.253	-1.88491	-0.508033		1.155	-0.430609	0.420841	-0.803274	-0.464374	-0.0787849		1.155	-2.47019	0.444878	-2.6578	-2.27915	-2.45189
1.165	-1.49309	0.491105	-1.26079	-2.52323	-0.869191		1.165	-1.62315	0.637811	-2.23793	-2.04941	-0.405008		1.165	-0.421104	0.427941	-0.841315	-0.464447	-0.00818687		1.165	-2.41522	0.468481	-2.56105	-2.27909	-2.39602
1.175	-1.47635	0.511166	-1.19138	-2.52457	-0.886421		1.175	-1.6108	0.682902	-2.148	-2.13951	-0.325493		1.175	-0.402747	0.429679	-0.835428	-0.426864	0.00176703		1.175	-2.4232	0.502123	-2.64041	-2.20214	-2.401
1.185	-1.38766	0.521831	-1.19966	-2.38637	-0.751503		1.185	-1.59274	0.681156	-2.08816	-2.19638	-0.23816		1.185	-0.374048	0.399664	-0.845326	-0.422333	0.0948599		1.185	-2.35239	0.494758	-2.45479	-2.25434	-2.34482
1.195	-1.31847	0.55206	-1.03067	-2.41312	-0.683185		1.195	-1.67129	0.699815	-2.10737	-2.33359	-0.305423		1.195	-0.419291	0.389814	-0.929211	-0.459036	0.0838595		1.195	-2.24599	0.52071	-2.30141	-2.22644	-2.21504
1.205	-1.2739	0.604171	-0.870416	-2.34494	-0.778119		1.205	-1.68843	0.71878	-2.03694	-2.39857	-0.376373		1.205	-0.377282	0.381917	-0.958417	-0.361317	0.144869		1.205	-2.18458	0.503248	-2.14109	-2.29727	-2.12751
1.215	-1.22128	0.634996	-0.944847	-2.24031	-0.652711		1.215	-1.63612	0.719188	-1.95377	-2.3252	-0.428505		1.215	-0.397323	0.354501	-1.0061	-0.359573	0.1329		1.215	-2.14639	0.509088	-2.10595	-2.1564	-2.18418
1.225	-1.11853	0.664475	-0.868092	-2.15745	-0.498188		1.225	-1.53266	0.71752	-1.71857	-2.27184	-0.424079		1.225	-0.347752	0.322677	-0.972516	-0.264888	0.152694		1.225	-2.11685	0.468684	-2.11548	-2.04774	-2.18727
1.235	-1.14349	0.685552	-0.896777	-2.1462	-0.557212		1.235	-1.57242	0.725074	-1.73333	-2.23169	-0.646077		1.235	-0.322421	0.299535	-0.989419	-0.241818	0.227025		1.235	-1.98366	0.468542	-1.9278	-2.01373	-2.01773
1.245	-1.17401	0.673146	-0.982539	-2.08079	-0.620976		1.245	-1.53653	0.722073	-1.6523	-2.23067	-0.619631		1.245	-0.276834	0.337008	-0.83821	-0.220724	0.178447		1.245	-2.03936	0.41607	-1.90661	-2.08353	-2.13117
1.255	-1.08816	0.702481	-0.854459	-1.86318	-0.709448		1.255	-1.5789	0.715601	-1.54991	-2.26622	-0.843151		1.255	-0.289434	0.354564	-0.85826	-0.186587	0.127076		1.255	-1.97476	0.40322	-1.71887	-2.09812	-2.10171
1.265	-1.14637	0.690715	-0.977209	-1.73351	-0.863264		1.265	-1.5394	0.716672	-1.57355	-2.08265	-0.939738		1.265	-0.281453	0.389633	-0.895326	-0.160674	0.164329		1.265	-1.94379	0.423776	-1.81805	-2.00911	-2.00873
1.275	-1.18163	0.68031	-1.03187	-1.73823	-0.901191		1.275	-1.52921	0.702773	-1.5549	-2.11187	-0.892399		1.275	-0.206507	0.401912	-0.851273	-0.12537	0.31473		1.275	-1.9719	0.4496	-1.88887	-2.01117	-2.02141
1.285	-1.12372	0.65805	-0.974147	-1.53259	-0.95988		1.285	-1.47868	0.699863	-1.48442	-1.94611	-1.00349		1.285	-0.169543	0.402932	-0.827424	-0.0148304	0.293466		1.285	-1.94868	0.431848	-1.81633	-1.98627	-2.0457
1.295	-1.13983	0.632264	-0.973483	-1.46959	-1.05153		1.295	-1.36852	0.675906	-1.30747	-1.84381	-0.949947		1.295	-0.21137	0.410538	-0.698813	-0.21073	0.227106		1.295	-1.95288	0.475259	-1.79028	-2.0212	-2.04801
1.305	-1.10926	0.658091	-0.896291	-1.29349	-1.16894		1.305	-1.36965	0.645796	-1.29599	-1.87342	-0.932241		1.305	-0.0763255	0.405742	-0.615354	0.013006	0.324017		1.305	-1.92003	0.50674	-1.80719	-1.96059	-1.99416
1.315	-1.09233	0.65463	-0.86731	-1.24509	-1.18455		1.315	-1.33322	0.66689	-1.28561	-1.78634	-0.927705		1.315	-0.0313478	0.389602	-0.544655	-0.00535242	0.411676		1.315	-1.8584	0.524914	-1.77857	-1.88146	-1.91818
1.325	-1.0847	0.631698	-0.881672	-1.21744	-1.16608		1.325	-1.27336	0.647729	-1.34364	-1.64442	-0.835102		1.325	0.00765531	0.367918	-0.42578	0.00446359	0.400688		1.325	-1.94657	0.506888	-1.87258	-2.01218	-1.96016
1.335	-1.06962	0.610705	-0.755564	-1.17148	-1.28064		1.335	-1.23908	0.630459	-1.16083	-1.61881	-0.936529		1.335	0.0479993	0.351504	-0.360398	0.0355357	0.426674		1.335	-1.97047	0.483132	-1.91545	-2.00634	-1.99274
1.345	-1.04503	0.595596	-0.629198	-1.2127	-1.31204		1.345	-1.21334	0.59792	-1.26337	-1.53304	-0.841057		1.345	0.0864335	0.379815	-0.311701	0.128327	0.402859		1.345	-1.91739	0.463318	-1.84596	-2.00759	-1.90457
1.355	-1.00881	0.630985	-0.639881	-1.15542	-1.24584		1.355	-1.18114	0.683312	-1.18608	-1.55111	-0.800202		1.355	0.0954312	0.394824	-0.258352	0.0581775	0.45183		1.355	-1.88005	0.450119	-1.85852	-1.92607	-1.8587
1.365	-0.964394	0.621097	-0.479283	-1.15687	-1.28103		1.365	-1.13893	0.75183	-1.17731	-1.39154	-0.837622		1.365	0.190331	0.419456	-0.0200598	0.0670074	0.503284		1.365	-1.88666	0.467823	-1.84699	-1.93645	-1.8796
1.375	-0.912259	0.639493	-0.361117	-1.2035	-1.22552		1.375	-1.0653	0.776747	-1.09444	-1.30868	-0.779112		1.375	0.161254	0.436247	-0.0738756	0.0930901	0.44105		1.375	-1.95848	0.463312	-1.93414	-2.00575	-1.93778
1.385	-0.892201	0.656561	-0.285409	-1.27111	-1.1986		1.385	-1.10191	0.83641	-0.992183	-1.36018	-0.938498		1.385	0.209853	0.443288	0.00310081	0.176098	0.431188		1.385	-1.88547	0.498442	-1.88367	-1.96233	-1.8146
1.395	-0.813687	0.663449	-0.176311	-1.09227	-1.21691		1.395	-1.11988	0.871139	-1.06187	-1.33791	-0.94122		1.395	0.244507	0.457549	0.10851	0.117022	0.500011		1.395	-1.8851	0.513751	-1.86014	-2.01667	-1.78387
1.405	-0.882	0.737483	-0.261485	-1.24553	-1.21401		1.405	-1.06992	0.843193	-0.978056	-1.34798	-0.866223		1.405	0.248477	0.474722	0.178268	0.130546	0.433782		1.405	-1.84265	0.541797	-1.86136	-1.9855	-1.68796
1.415	-0.900349	0.752011	-0.214439	-1.35928	-1.22508		1.415	-0.997432	0.860573	-0.85962	-1.21968	-0.892878		1.415	0.107521	0.469801	0.040225	0.0225844	0.257614		1.415	-1.82267	0.535701	-1.90194	-1.8768	-1.68933
1.425	-0.911451	0.730425	-0.120977	-1.49097	-1.24269		1.425	-1.02649	0.826696	-0.812324	-1.31794	-0.932394		1.425	0.172877	0.459299	0.172709	0.0709544	0.279449		1.425	-1.87301	0.546887	-1.85891	-2.06325	-1.70412
1.435	-0.906796	0.743166	-0.103757	-1.4214	-1.30055		1.435	-1.06045	0.7391	-0.887228	-1.26601	-1.00781		1.435	0.060142	0.459312	0.0823106	-0.0710794	0.178383		1.435	-1.88678	0.551092	-1.97288	-2.012	-1.67925
1.445	-0.883298	0.784505	-0.0637131	-1.49356	-1.22094		1.445	-1.05555	0.682935	-0.815305	-1.33205	-1.00388		1.445	0.0845515	0.472931	0.144544	-0.0739858	0.196234		1.445	-1.82571	0.541294	-1.7811	-2.11312	-1.59081
1.455	-0.879141	0.784395	-0.0767412	-1.48755	-1.20359		1.455	-0.977661	0.692953	-0.698275	-1.17398	-1.04081		1.455	0.0877887	0.480314	0.0693675	-0.00837022	0.204073		1.455	-1.79373	0.509098	-1.74982	-2.07128	-1.56771
1.465	-0.905744	0.778347	-0.133122	-1.46314	-1.24512		1.465	-1.09776	0.61969	-0.788848	-1.31818	-1.16993		1.465	0.0106381	0.512315	0.18234	-0.100411	-0.0242124		1.465	-1.80719	0.520709	-1.85817	-2.06438	-1.50701
1.475	-0.837502	0.77755	-0.0555184	-1.4081	-1.1765		1.475	-1.08248	0.5779	-0.714998	-1.30547	-1.20945		1.475	-0.0369858	0.485813	0.107345	-0.100103	-0.0992815		1.475	-1.78652	0.501701	-1.81122	-2.08128	-1.47551
1.485	-0.84944	0.803477	-0.0524688	-1.4484	-1.18056		1.485	-1.12352	0.569241	-0.710258	-1.30573	-1.33187		1.485	-0.0990766	0.491697	0.0655806	-0.163422	-0.178187		1.485	-1.81313	0.507762	-1.86819	-2.12518	-1.45317
1.495	-0.788919	0.798052	0.0529172	-1.39244	-1.16055		1.495	-1.08969	0.589223	-0.650924	-1.24431	-1.34734		1.495	-0.158461	0.506386	0.0842551	-0.160601	-0.36042		1.495	-1.77239	0.490968	-1.74222	-2.17688	-1.4065
1.505	-0.779495	0.815848	0.0703693	-1.32137	-1.21		1.505	-1.11963	0.580168	-0.652516	-1.28972	-1.39269		1.505	-0.237727	0.515519	0.00982326	-0.270644	-0.418002		1.505	-1.76998	0.513464	-1.77937	-2.04028	-1.49893
1.515	-0.817297	0.836205	0.0974604	-1.4198	-1.26015		1.515	-1.11595	0.628924	-0.588835	-1.28428	-1.44351		1.515	-0.222011	0.50991	-0.0488848	-0.193507	-0.402057		1.515	-1.70274	0.50908	-1.62111	-2.05487	-1.43987
1.525	-0.718455	0.821235	0.215858	-1.24837	-1.23792		1.525	-1.05735	0.658655	-0.442119	-1.28154	-1.41179		1.525	-0.266028	0.495653	-0.0199648	-0.29856	-0.450864		1.525	-1.67861	0.514933	-1.68259	-2.06482	-1.29681
1.535	-0.686507	0.84283	0.252421	-1.22693	-1.20302		1.535	-1.12507	0.649079	-0.568032	-1.31728	-1.46168		1.535	-0.277847	0.494587	-0.0663393	-0.262748	-0.479019		1.535	-1.69298	0.518548	-1.69219	-2.03932	-1.35595
1.545	-0.633689	0.851949	0.293852	-1.1813	-1.13455		1.545	-1.08988	0.659465	-0.399673	-1.39479	-1.43736		1.545	-0.31502	0.481022	-0.152301	-0.291707	-0.485579		1.545	-1.63827	0.519514	-1.61636	-1.99864	-1.30801
1.555	-0.606705	0.79567	0.317678	-1.21935	-1.05251		1.555	-1.10326	0.645032	-0.438343	-1.45255	-1.39256		1.555	-0.306592	0.445226	-0.195912	-0.269229	-0.446391		1.555	-1.59364	0.520823	-1.55323	-1.94966	-1.28419
1.565	-0.585432	0.830984	0.390836	-1.14127	-1.12371		1.565	-1.04871	0.614179	-0.320693	-1.40481	-1.38196		1.565	-0.342168	0.420421	-0.229571	-0.369261	-0.420742		1.565	-1.56554	0.514028	-1.55966	-1.94373	-1.20032
1.575	-0.481703	0.921381	0.576026	-1.08112	-1.05416		1.575	-0.974834	0.634815	-0.168924	-1.33427	-1.36307		1.575	-0.365766	0.391828	-0.25607	-0.327623	-0.505693		1.575	-1.56278	0.509503	-1.55556	-1.93577	-1.20288
1.585	-0.36225	0.968897	0.738616	-0.968894	-0.963836		1.585	-0.95939	0.684437	-0.255544	-1.34727	-1.24505		1.585	-0.375214	0.417912	-0.239634	-0.400137	-0.47651		1.585	-1.49097	0.526178	-1.47826	-1.91463	-1.08707
1.595	-0.325205	0.987156	0.767853	-0.867506	-0.970041		1.595	-0.905024	0.733266	-0.175129	-1.21973	-1.27505		1.595	-0.338622	0.421365	-0.203813	-0.362319	-0.440721		1.595	-1.49029	0.548266	-1.49837	-1.93799	-1.04063
1.605	-0.187797	1.00388	0.842475	-0.689014	-0.812665		1.605	-0.921482	0.783694	-0.080342	-1.39396	-1.23231		1.605	-0.358927	0.464498	-0.142784	-0.420509	-0.498007		1.605	-1.49666	0.550583	-1.52338	-1.95851	-1.01423
1.615	-0.18145	0.955011	0.83808	-0.601957	-0.857627		1.615	-0.815578	0.860371	-0.038924	-1.29757	-1.06918		1.615	-0.359051	0.498448	-0.178307	-0.369925	-0.514898		1.615	-1.51329	0.513063	-1.48894	-1.99553	-1.0622
1.625	-0.129824	0.889491	0.914959	-0.673477	-0.732689		1.625	-0.846025	0.876906	-0.0973433	-1.29694	-1.10574		1.625	-0.364586	0.499749	-0.199409	-0.365454	-0.516259		1.625	-1.53319	0.515658	-1.49675	-2.04555	-1.06385
1.635	-0.113326	0.90095	0.893537	-0.645612	-0.693784		1.635	-0.764801	0.907823	-0.0755988	-1.24643	-0.948997		1.635	-0.344831	0.533513	-0.177412	-0.368655	-0.477252		1.635	-1.46937	0.54091	-1.43473	-2.03089	-0.948517
1.645	-0.0221059	0.840731	1.02923	-0.560234	-0.630877		1.645	-0.742378	0.924038	-0.0195285	-1.22025	-0.955545		1.645	-0.357833	0.541073	-0.142709	-0.400568	-0.514595		1.645	-1.47894	0.580495	-1.50317	-1.96795	-0.973263
1.655	-0.0135625	0.802868	0.943341	-0.406341	-0.65677		1.655	-0.739481	0.910216	-0.121963	-1.17458	-0.908113		1.655	-0.334118	0.536884	-0.154454	-0.324257	-0.509209		1.655	-1.45332	0.575688	-1.47662	-1.97223	-0.920664
1.665	0.15777	0.852207	0.992607	-0.23126	-0.38392		1.665	-0.718537	0.896527	-0.223652	-1.1283	-0.807138		1.665	-0.301018	0.557364	-0.0159649	-0.388765	-0.475966		1.665	-1.40316	0.543827	-1.44875	-1.99043	-0.778808
1.675	0.0900589	0.93348	0.970553	-0.382727	-0.423835		1.675	-0.685487	0.87464	-0.188773	-1.1846	-0.68712		1.675	-0.289447	0.560225	-0.050611	-0.376121	-0.423489		1.675	-1.35003	0.551896	-1.30086	-2.02134	-0.735278
1.685	0.14765	0.966188	0.945424	-0.192996	-0.394274		1.685	-0.619605	0.844312	-0.218586	-1.14394	-0.504584		1.685	-0.241281	0.533599	-0.0131512	-0.342892	-0.351675		1.685	-1.31702	0.574978	-1.34672	-2.0362	-0.570868
1.695	0.13792	0.98736	0.902031	-0.273884	-0.315817		1.695	-0.651315	0.856022	-0.319342	-1.1807	-0.461511		1.695	-0.200951	0.511147	0.0883513	-0.34055	-0.328582		1.695	-1.30718	0.570138	-1.36722	-1.95563	-0.608838
1.705	0.212338	0.99026	0.865012	-0.0982204	-0.215158		1.705	-0.638627	0.8457	-0.401373	-1.14534	-0.373792		1.705	-0.253665	0.525473	0.113912	-0.391604	-0.451859		1.705	-1.31213	0.586911	-1.2852	-2.09339	-0.559397
1.715	0.283268	0.912681	0.90198	-0.0020264	-0.130841		1.715	-0.649879	0.92032	-0.386663	-1.21373	-0.347379		1.715	-0.22064	0.491618	0.146461	-0.430039	-0.345646		1.715	-1.31533	0.589123	-1.41826	-1.98322	-0.551496
1.725	0.20766	0.92356	0.811206	-0.063208	-0.199028		1.725	-0.577422	0.917645	-0.374782	-1.07712	-0.282355		1.725	-0.147946	0.504296	0.0838113	-0.227384	-0.283078		1.725	-1.24547	0.62264	-1.35195	-1.95472	-0.433505
1.735	0.224407	0.913463	0.72231	0.0684151	-0.164366		1.735	-0.556731	0.97252	-0.461318	-1.08149	-0.106952		1.735	-0.180308	0.525102	0.193674	-0.255563	-0.445302		1.735	-1.16509	0.650042	-1.19269	-1.95062	-0.352523
1.745	0.269726	0.816233	0.791864	0.095584	-0.127549		1.745	-0.471718	1.00133	-0.440192	-0.954098	0.00623654		1.745	-0.185445	0.522609	0.0598794	-0.297547	-0.299896		1.745	-1.17749	0.666648	-1.27441	-1.92406	-0.336141
1.755	0.272651	0.830052	0.686328	0.240558	-0.117623		1.755	-0.467431	1.00397	-0.486413	-0.969546	0.0996055		1.755	-0.14663	0.561197	0.162845	-0.307362	-0.270689		1.755	-1.15511	0.632274	-1.26116	-1.87914	-0.32984
1.765	0.318142	0.8165	0.765435	0.199104	-0.041278		1.765	-0.470713	1.01566	-0.518288	-0.901835	0.0438134		1.765	-0.133204	0.595107	0.27094	-0.281732	-0.35428		1.765	-1.19793	0.58171	-1.29477	-1.93316	-0.371166
1.775	0.365287	0.951945	0.72511	0.290771	0.063142		1.775	-0.434994	0.996686	-0.545277	-0.879564	0.180301		1.775	-0.12888	0.604211	0.356929	-0.349046	-0.346441		1.775	-1.12496	0.545824	-1.23152	-1.87083	-0.274584
1.785	0.361456	1.00144	0.685818	0.244308	0.131287		1.785	-0.402643	0.93313	-0.52139	-0.813757	0.178568		1.785	-0.137213	0.592199	0.2621	-0.321967	-0.316978		1.785	-1.12767	0.510798	-1.29502	-1.8298	-0.25867
1.795	0.378433	1.0431	0.649991	0.332244	0.148703		1.795	-0.339143	0.930949	-0.347334	-0.747543	0.0956842		1.795	-0.0809692	0.585792	0.435321	-0.311128	-0.314582		1.795	-1.15056	0.502303	-1.21878	-1.93353	-0.300688
1.805	0.404208	1.09046	0.719216	0.368369	0.122222		1.805	-0.315632	0.893677	-0.404494	-0.630658	0.109436		1.805	-0.114252	0.535086	0.362677	-0.318632	-0.341024		1.805	-1.11546	0.529984	-1.20628	-1.86514	-0.278693
1.815	0.400479	1.14621	0.685489	0.383739	0.134854		1.815	-0.316202	0.929883	-0.355099	-0.746815	0.182704		1.815	-0.125351	0.515061	0.418369	-0.359939	-0.376202		1.815	-1.09895	0.541198	-1.11678	-1.8319	-0.360115
1.825	0.416642	1.18384	0.596128	0.459198	0.215739		1.825	-0.233814	0.928448	-0.168555	-0.665408	0.143285		1.825	-0.0699521	0.527784	0.563273	-0.32078	-0.375703		1.825	-1.01258	0.552093	-1.01159	-1.79843	-0.232134
1.835	0.350058	1.14028	0.504527	0.356317	0.201981		1.835	-0.166763	0.888187	-0.199699	-0.457721	0.161455		1.835	-0.108463	0.501066	0.517253	-0.393795	-0.372951		1.835	-1.03615	0.558593	-1.04565	-1.80954	-0.257279
1.845	0.388567	1.06114	0.52857	0.411578	0.23988		1.845	-0.188342	0.87268	-0.118923	-0.474896	0.0235796		1.845	-0.148593	0.461084	0.39535	-0.342688	-0.440327		1.845	-1.04537	0.577682	-1.05089	-1.82135	-0.26768
1.855	0.287617	1.01039	0.408244	0.262413	0.194981		1.855	-0.200248	0.864975	-0.214651	-0.459227	0.0710703		1.855	-0.0912008	0.462761	0.450082	-0.33953	-0.326047		1.855	-1.0251	0.568746	-1.09602	-1.75718	-0.227701
1.865	0.26136	0.920207	0.297433	0.316351	0.197105		1.865	-0.119563	0.819338	-0.120114	-0.287551	0.0439753		1.865	-0.0468824	0.502816	0.409992	-0.312427	-0.192726		1.865	-0.973245	0.534713	-1.01885	-1.59921	-0.317907
1.875	0.251092	0.988313	0.377329	0.293294	0.0970559		1.875	-0.114011	0.85176	-0.0714356	-0.290413	0.0140685		1.875	-0.0716175	0.556843	0.499212	-0.350093	-0.299248		1.875	-0.949571	0.499357	-0.950913	-1.67947	-0.22418
1.885	0.197047	0.936242	0.205806	0.242531	0.164905		1.885	-0.0690965	0.845096	0.00739545	-0.223496	0.00353464		1.885	-0.0369193	0.599268	0.483541	-0.286285	-0.252542		1.885	-0.936781	0.494279	-0.94467	-1.60665	-0.269666
1.895	0.203553	0.918771	0.2829	0.138417	0.179152		1.895	-0.0461373	0.839852	0.0586846	-0.244716	0.0418973		1.895	-0.0864674	0.633555	0.380903	-0.313243	-0.280628		1.895	-0.866379	0.494031	-0.777906	-1.58816	-0.235801
1.905	0.17145	1.02719	0.173356	0.207794	0.148352		1.905	-0.0927398	0.854758	0.0168862	-0.315066	0.0146052		1.905	-0.100216	0.615182	0.380438	-0.314927	-0.31707		1.905	-0.915078	0.541134	-0.892895	-1.59101	-0.268411
1.915	0.117448	1.11747	0.13548	0.181001	0.0539331		1.915	0.0117395	0.844193	0.10263	-0.233058	0.160107		1.915	-0.0185588	0.673904	0.309953	-0.133746	-0.202897		1.915	-0.880846	0.54857	-0.857438	-1.46304	-0.332388
1.925	0.116445	1.21514	0.158188	0.160735	0.0409006		1.925	-0.0203918	0.898285	0.0499128	-0.109307	-0.00383135		1.925	-0.0411507	0.669247	0.43673	-0.208135	-0.302584		1.925	-0.811743	0.578577	-0.860168	-1.39074	-0.194019
1.935	0.0953455	1.23445	0.110079	0.111997	0.0690513		1.935	0.031284	0.917835	0.0244421	-0.00114983	0.0701311		1.935	-0.0692461	0.656072	0.328828	-0.219341	-0.278769		1.935	-0.785623	0.590747	-0.779123	-1.34621	-0.240012
1.945	0.0991117	1.28611	0.118484	0.132578	0.05392		1.945	-0.0461784	0.947124	-0.0299821	-0.139735	0.0264638		1.945	-0.10898	0.616349	0.207912	-0.210903	-0.295526		1.945	-0.738886	0.61812	-0.743947	-1.29298	-0.186288
1.955	0.0163085	1.32057	0.027042	0.0283837	-0.00514494		1.955	0.0274739	0.952208	0.0232218	-0.0197938	0.0765152		1.955	-0.0845693	0.582079	0.265768	-0.159421	-0.325979		1.955	-0.758095	0.615206	-0.794936	-1.20792	-0.279348
1.965	0.0225458	1.32823	0.105515	-0.0454881	-0.00825352		1.965	-0.0175902	0.955049	-0.00465366	-0.0159487	-0.0301585		1.965	-0.107717	0.562441	0.199851	-0.149477	-0.342301		1.965	-0.741662	0.608251	-0.780941	-1.21597	-0.235141
1.975	-0.0298913	1.3	0.0612789	-0.047962	-0.107188		1.975	0.0652593	1.02498	0.140814	0.041521	0.017464		1.975	-0.0937588	0.540914	0.300613	-0.162719	-0.374841		1.975	-0.695129	0.619853	-0.797574	-1.1103	-0.183647
1.985	-0.0223989	1.16109	0.109936	-0.0339932	-0.142466		1.985	0.0106835	1.04781	-0.0108734	-0.0131427	0.0547798		1.985	-0.103566	0.544731	0.164787	-0.139779	-0.308307		1.985	-0.611038	0.627589	-0.737367	-0.940111	-0.161309
1.995	0.0389971	1.0468	0.191075	0.0246296	-0.0950211		1.995	-0.0344668	1.04783	-0.0679188	-0.0252153	-0.00951297		1.995	-0.0806603	0.535951	0.0964479	0.000376695	-0.31308		1.995	-0.607616	0.602798	-0.769228	-0.937593	-0.120849
2.005	0.00412206	1.01837	0.0571388	-0.0794958	0.0161774		2.005	0.0681473	1.02347	-0.0089118	0.121933	0.0949878		2.005	-0.0609916	0.550209	0.122024	-0.0939139	-0.192655		2.005	-0.616326	0.669813	-0.775295	-0.930041	-0.148458
2.015	0.0353778	0.928021	0.063063	-0.0386613	0.0639699		2.015	-0.0127926	0.985921	-0.13673	0.0578169	0.0452156		2.015	-0.116194	0.595614	0.0931732	-0.0888638	-0.328501		2.015	-0.647692	0.680684	-0.76593	-0.874557	-0.306177
2.025	0	0.928971	0	0	0		2.025	0	1.00015	0	0	0		2.025	-0.107924	0.627982	0.0381055	-0.0298343	-0.310973		2.025	-0.570031	0.682922	-0.834126	-0.767	-0.10865
2.035	0.00154661	0.903544	-0.0368367	-0.0571358	0.0836434		2.035	-0.00259428	1.04858	-0.0755036	0.0512378	0.0183533		2.035	-0.0727593	0.641641	-0.00163171	-0.010052	-0.194309		2.035	-0.532552	0.672402	-0.744627	-0.760966	-0.0965431
2.045	-0.0229808	0.927221	-0.0485606	-0.032009	0.00765054		2.045	0.0451354	1.07231	-0.00338546	0.0907811	0.0484628		2.045	-0.0513858	0.652586	0.130561	-0.0742119	-0.192262		2.045	-0.554363	0.663228	-0.776373	-0.669354	-0.219735
2.055	-0.00388363	1.02984	-0.0214367	-0.014477	0.0209033		2.055	0.13291	1.09951	0.0291307	0.20427	0.168137		2.055	-0.0120769	0.613502	0.193716	-0.0790206	-0.132054		2.055	-0.407464	0.648338	-0.636217	-0.532175	-0.0583876
2.065	-0.0160925	1.02423	-0.138136	-0.0752067	0.149667		2.065	0.16341	1.17854	0.14992	0.127666	0.210631		2.065	-0.0600272	0.561688	0.115352	-0.0971701	-0.182227		2.065	-0.435192	0.63939	-0.697709	-0.52524	-0.0864449
2.075	-0.034637	0.889371	-0.11481	-0.0755846	0.073265		2.075	0.139189	1.1829	-0.00239934	0.194897	0.227834		2.075	-0.0593596	0.539142	0.0175419	-0.0339762	-0.153969		2.075	-0.412734	0.61986	-0.668096	-0.51483	-0.0601108
2.085	-0.0224239	0.887234	-0.151435	-0.0813365	0.149362		2.085	0.276577	1.23966	0.219805	0.285641	0.323333		2.085	-0.0444716	0.526058	0.0133716	-0.0394361	-0.102222		2.085	-0.388972	0.58231	-0.643421	-0.464138	-0.06543
2.095	0.016556	0.909654	-0.103484	-0.0121001	0.155478		2.095	0.262667	1.27876	0.25027	0.257579	0.279198		2.095	0	0.547378	0	0	0		2.095	-0.388417	0.56764	-0.622371	-0.503932	-0.0476682
2.105	0.0285248	0.926063	-0.151946	-0.0249611	0.249699		2.105	0.401332	1.21915	0.407996	0.340912	0.453565		2.105	-0.0381463	0.6015	-0.0154868	-0.0529866	-0.0458766		2.105	-0.343686	0.641804	-0.61758	-0.310463	-0.103473
2.115	-0.017245	0.965035	-0.248033	-0.0563399	0.246071		2.115	0.458964	1.23531	0.523552	0.421898	0.433909		2.115	-0.00124704	0.669521	0.0385293	-0.00246515	-0.0377937		2.115	-0.273011	0.659014	-0.524895	-0.30482	0.0031606
2.125	0.000700222	1.01468	-0.212981	-0.0509734	0.255295		2.125	0.499784	1.2026	0.581428	0.387787	0.533789		2.125	0.0324116	0.724454	0.0398403	-0.0339613	0.0905576		2.125	-0.269867	0.655116	-0.447347	-0.237023	-0.129489
2.135	0.0526299	1.09154	-0.254987	0.0511024	0.373976		2.135	0.529566	1.22991	0.593678	0.457173	0.540122		2.135	0.0183611	0.709232	0.0352275	-0.0122579	0.0312612		2.135	-0.14279	0.69308	-0.295812	-0.15939	0.0175687
2.145	0.0834755	1.09219	-0.181402	0.026625	0.399417		2.145	0.583918	1.18442	0.619864	0.528119	0.604584		2.145	0.0860297	0.735873	0.0395828	0.0515275	0.162223		2.145	-0.222644	0.712716	-0.38868	-0.227577	-0.061034
2.155	0.00106953	1.127	-0.221707	-0.0865724	0.295671		2.155	0.627274	1.15344	0.709522	0.537173	0.63949		2.155	0.0786119	0.710703	0.100942	-0.0106416	0.145796		2.155	-0.179044	0.710496	-0.290739	-0.132291	-0.116075
2.165	0.105012	1.04314	-0.167464	0.00134109	0.468546		2.165	0.657283	1.1317	0.711786	0.58027	0.682593		2.165	0.132495	0.693068	0.134807	0.0867055	0.174163		2.165	-0.193955	0.690538	-0.269762	-0.209272	-0.110198
2.175	0.0930424	0.971744	-0.220646	0.0647373	0.44579		2.175	0.666358	1.11501	0.738144	0.573103	0.691807		2.175	0.16342	0.6979	0.19929	0.0433278	0.249843		2.175	-0.110703	0.682333	-0.185851	-0.132439	-0.0218832
2.185	0.151711	0.946227	-0.106907	-0.0227351	0.558643		2.185	0.679951	1.10527	0.699881	0.575894	0.766852		2.185	0.15908	0.74013	0.120835	0.00438653	0.351593		2.185	-0.0934032	0.699208	-0.132074	-0.0727582	-0.0754178
2.195	0.132407	1.00002	-0.151099	-0.0399704	0.567381		2.195	0.681554	1.10437	0.700746	0.664565	0.681042		2.195	0.20443	0.834691	0.240239	0.0975392	0.277743		2.195	-0.0219256	0.754489	-0.12029	0.0660163	-0.00894474
2.205	0.226374	1.16653	0.0578873	-0.0460304	0.613494		2.205	0.720513	1.11421	0.620697	0.727286	0.811106									2.205	0	0.861504	0	0	0

## Sheet: Fig. 4C
K8V4K8		K1V18K1
Control	Restrained	Control	Restrained
0.675	0.374	0.478	0.416
0.68	0.382	0.495	0.413
0.668	0.342	0.479	0.429
0.647	0.375	0.485	0.423
0.679	0.366	0.476	0.403

## Sheet: Fig. 5
Single pass TMD										Multi pass TMD
Protein	tmd_length	version	Hydrophobicity score	Fitness	tmd_sequence	tmd_topology	Species			Protein_name	tmd_pass	tmd_length	version	Hydrophobicity score	Fitness	tmd_sequence	tmd_topology
A0A0B4J2F0	21	0	0.85	213.081	LTFAQLLFATVLGIAGGVYI	MMMMMMMMMMMMMMMMMMMM	Homo_sapiens			A0A096LPK9	0	23	0	0.95	250.004	LVFVLILIFYLIILPGNFLI	MMMMMMMMMMMMMMMMMMMM
A0A0B4J2F0	21	1	0.85	199.321	TFAQLLFATVLGIAGGVYIF	MMMMMMMMMMMMMMMMMMMM	Homo_sapiens			A0A096LPK9	0	23	1	0.95	247.52	VFVLILIFYLIILPGNFLII	MMMMMMMMMMMMMMMMMMMM
A0A0U1RRA0	22	0	0.9	260.902	LLAGVVATVLAVLGLGGSCY	MMMMMMMMMMMMMMMMMMMM	Homo_sapiens			A0A096LPK9	0	23	2	0.95	240.295	FVLILIFYLIILPGNFLIIF	MMMMMMMMMMMMMMMMMMMM
A0A0U1RRA0	22	1	0.9	256.417	LAGVVATVLAVLGLGGSCYA	MMMMMMMMMMMMMMMMMMMM	Homo_sapiens			A0A096LPK9	0	23	3	0.9	242.742	VLILIFYLIILPGNFLIIFT	MMMMMMMMMMMMMMMMMMMM
A0A0U1RRA0	22	2	0.9	250.177	AGVVATVLAVLGLGGSCYAV	MMMMMMMMMMMMMMMMMMMM	Homo_sapiens			A0A096LPK9	1	20	0	0.8	185.712	LYLFLGNLAFLDASYSFIVA	MMMMMMMMMMMMMMMMMMMM
A0A0U1RRN3	18	0	0.9	196.007	IVLGWMFFVGLVCYMGTFPE	MMMMMMMMMMMMMMMMMMOO	Homo_sapiens			A0A096LPK9	2	22	0	0.8	194.795	TQLFFLHFLGGGEGLLLVVM	MMMMMMMMMMMMMMMMMMMM
A0A1B0GTG8	17	0	0.65	228.07	NVTLAMALFTILTSIYFFNK	OMMMMMMMMMMMMMMMMMII	Homo_sapiens			A0A096LPK9	2	22	1	0.85	207.301	QLFFLHFLGGGEGLLLVVMA	MMMMMMMMMMMMMMMMMMMM
A0A1B0GTQ1	19	0	0.9	277.286	ALVPLAMIVAIFLLLVDLMH	MMMMMMMMMMMMMMMMMMMI	Homo_sapiens			A0A096LPK9	2	22	2	0.9	197.659	LFFLHFLGGGEGLLLVVMAF	MMMMMMMMMMMMMMMMMMMM
A0A1B0GTU2	19	0	0.9	277.202	GLTLACFVFLCLFLVVMIIR	MMMMMMMMMMMMMMMMMMMI	Homo_sapiens			A0A096LPK9	3	23	0	0.85	193.674	CYAMMLALWLGGFVHSIIQV	MMMMMMMMMMMMMMMMMMMM
A0A1B0GUW7	23	0	0.9	247.083	IYSVLLLAIVLISWGCIIYA	MMMMMMMMMMMMMMMMMMMM	Homo_sapiens			A0A096LPK9	3	23	1	0.85	192.695	YAMMLALWLGGFVHSIIQVV	MMMMMMMMMMMMMMMMMMMM
A0A1B0GUW7	23	1	0.85	241.999	YSVLLLAIVLISWGCIIYAS	MMMMMMMMMMMMMMMMMMMM	Homo_sapiens			A0A096LPK9	3	23	2	0.85	211.208	AMMLALWLGGFVHSIIQVVL	MMMMMMMMMMMMMMMMMMMM
A0A1B0GUW7	23	2	0.85	247.453	SVLLLAIVLISWGCIIYASM	MMMMMMMMMMMMMMMMMMMM	Homo_sapiens			A0A096LPK9	3	23	3	0.85	225.402	MMLALWLGGFVHSIIQVVLI	MMMMMMMMMMMMMMMMMMMM
A0A1B0GUW7	23	3	0.9	237.496	VLLLAIVLISWGCIIYASMV	MMMMMMMMMMMMMMMMMMMM	Homo_sapiens			A0A096LPK9	4	24	0	0.8	230.082	MVFNSGLMTLLCFLGLLASY	MMMMMMMMMMMMMMMMMMMM
A0A1B0GV90	19	0	0.95	247.534	GFAIAFVVLLFLFLIVMIFR	MMMMMMMMMMMMMMMMMMMI	Homo_sapiens			A0A096LPK9	4	24	1	0.8	226.906	VFNSGLMTLLCFLGLLASYA	MMMMMMMMMMMMMMMMMMMM
A0A1B0GVQ0	23	0	0.85	303.599	TAVIGVVVVLFVVTVAITCV	MMMMMMMMMMMMMMMMMMMM	Homo_sapiens			A0A096LPK9	4	24	2	0.8	231.405	FNSGLMTLLCFLGLLASYAV	MMMMMMMMMMMMMMMMMMMM
A0A1B0GVQ0	23	1	0.9	308.246	AVIGVVVVLFVVTVAITCVL	MMMMMMMMMMMMMMMMMMMM	Homo_sapiens			A0A096LPK9	4	24	3	0.8	230.022	NSGLMTLLCFLGLLASYAVI	MMMMMMMMMMMMMMMMMMMM
A0A1B0GVQ0	23	2	0.9	302.369	VIGVVVVLFVVTVAITCVLC	MMMMMMMMMMMMMMMMMMMM	Homo_sapiens			A0A096LPK9	4	24	4	0.85	234.514	SGLMTLLCFLGLLASYAVIL	MMMMMMMMMMMMMMMMMMMM
A0A1B0GVQ0	23	3	0.9	314.912	IGVVVVLFVVTVAITCVLCC	MMMMMMMMMMMMMMMMMMMM	Homo_sapiens			A0A096LPK9	5	20	0	0.85	234.875	CTTRVIIILLMFGPAIFIYI	MMMMMMMMMMMMMMMMMMMM
A0A1B0GVT2	21	0	0.9	285.747	LIILVASYVILLLVFLISCV	MMMMMMMMMMMMMMMMMMMM	Homo_sapiens			A0A096LPK9	6	20	0	0.75	240.237	MVSLFHTVIFPLMNPMIYTL	MMMMMMMMMMMMMMMMMMMM
A0A1B0GVT2	21	1	0.9	296.607	IILVASYVILLLVFLISCVL	MMMMMMMMMMMMMMMMMMMM	Homo_sapiens			A0A0G2JMP0	0	23	0	0.9	227.913	VLFVIFLSFYLFILPGNILI	MMMMMMMMMMMMMMMMMMMM
A0A1B0GVV1	21	0	0.9	273.688	LGLILGVGLLLLLVSILGYS	MMMMMMMMMMMMMMMMMMMM	Homo_sapiens			A0A0G2JMP0	0	23	1	0.9	222.236	LFVIFLSFYLFILPGNILII	MMMMMMMMMMMMMMMMMMMM
A0A1B0GVV1	21	1	0.9	271.047	GLILGVGLLLLLVSILGYSL	MMMMMMMMMMMMMMMMMMMM	Homo_sapiens			A0A0G2JMP0	0	23	2	0.9	235.179	FVIFLSFYLFILPGNILIIC	MMMMMMMMMMMMMMMMMMMM
A0A1B0GVY4	19	0	0.8	211.602	AFILLAFVIFSLFTLASIYT	MMMMMMMMMMMMMMMMMMMI	Homo_sapiens			A0A0G2JMP0	0	23	3	0.85	234.45	VIFLSFYLFILPGNILIICT	MMMMMMMMMMMMMMMMMMMM
A0A1B0GW64	22	0	0.95	305.833	LPVVTVIVAVFVLLAVCIIV	MMMMMMMMMMMMMMMMMMMM	Homo_sapiens			A0A0G2JMP0	1	20	0	0.75	193.068	MYFLLANLAFLDIWYSSITA	MMMMMMMMMMMMMMMMMMMM
A0A1B0GW64	22	1	0.95	318.859	PVVTVIVAVFVLLAVCIIVA	MMMMMMMMMMMMMMMMMMMM	Homo_sapiens			A0A0G2JMP0	2	22	0	0.75	179.448	AQLFFLHFAGASEMFLLTVM	MMMMMMMMMMMMMMMMMMMM
A0A1B0GW64	22	2	0.95	301.203	VVTVIVAVFVLLAVCIIVAV	MMMMMMMMMMMMMMMMMMMM	Homo_sapiens			A0A0G2JMP0	2	22	1	0.75	197.949	QLFFLHFAGASEMFLLTVMA	MMMMMMMMMMMMMMMMMMMM
A0A1B0GWG4	21	0	0.9	255.096	YVGLFLSLLAILLILLFTML	MMMMMMMMMMMMMMMMMMMM	Homo_sapiens			A0A0G2JMP0	2	22	2	0.8	189.701	LFFLHFAGASEMFLLTVMAF	MMMMMMMMMMMMMMMMMMMM
A0A1B0GWG4	21	1	0.9	272.668	VGLFLSLLAILLILLFTMLL	MMMMMMMMMMMMMMMMMMMM	Homo_sapiens			A0A0G2JMP0	3	23	0	0.75	204.439	CCILVALSWRGGFIHSIIQV	MMMMMMMMMMMMMMMMMMMM
A0A1B0GWH6	21	0	0.95	226.774	IFILMFFAIIGLVILSYIIY	MMMMMMMMMMMMMMMMMMMM	Homo_sapiens			A0A0G2JMP0	3	23	1	0.75	212.358	CILVALSWRGGFIHSIIQVA	MMMMMMMMMMMMMMMMMMMM
A0A1B0GWH6	21	1	0.95	224.134	FILMFFAIIGLVILSYIIYL	MMMMMMMMMMMMMMMMMMMM	Homo_sapiens			A0A0G2JMP0	3	23	2	0.75	213.933	ILVALSWRGGFIHSIIQVAL	MMMMMMMMMMMMMMMMMMMM
A0A286YFK9	22	0	0.85	266.852	LALLVVILLARLILWSCLGT	MMMMMMMMMMMMMMMMMMMM	Homo_sapiens			A0A0G2JMP0	3	23	3	0.75	221.383	LVALSWRGGFIHSIIQVALI	MMMMMMMMMMMMMMMMMMMM
A0A286YFK9	22	1	0.85	249.611	ALLVVILLARLILWSCLGTY	MMMMMMMMMMMMMMMMMMMM	Homo_sapiens			A0A0G2JMP0	4	23	0	0.8	288.257	MICSSGLISVVCLIALLMSY	MMMMMMMMMMMMMMMMMMMM
A0A286YFK9	22	2	0.85	250.88	LLVVILLARLILWSCLGTYI	MMMMMMMMMMMMMMMMMMMM	Homo_sapiens			A0A0G2JMP0	4	23	1	0.8	288.676	ICSSGLISVVCLIALLMSYA	MMMMMMMMMMMMMMMMMMMM
A0A2R8Y4M2	26	0	0.9	244.977	LLAFVLLSYTVLIGALLLAG	MMMMMMMMMMMMMMMMMMMM	Homo_sapiens			A0A0G2JMP0	4	23	2	0.8	273.503	CSSGLISVVCLIALLMSYAF	MMMMMMMMMMMMMMMMMMMM
A0A2R8Y4M2	26	1	0.9	246.868	LAFVLLSYTVLIGALLLAGW	MMMMMMMMMMMMMMMMMMMM	Homo_sapiens			A0A0G2JMP0	4	23	3	0.8	273.85	SSGLISVVCLIALLMSYAFL	MMMMMMMMMMMMMMMMMMMM
A0A2R8Y4M2	26	2	0.85	236.93	AFVLLSYTVLIGALLLAGWT	MMMMMMMMMMMMMMMMMMMM	Homo_sapiens			A0A0G2JMP0	5	20	0	0.75	240.328	TCYSHITIVVLMFGPSIYIY	MMMMMMMMMMMMMMMMMMMM
A0A2R8Y4M2	26	3	0.8	240.6	FVLLSYTVLIGALLLAGWTT	MMMMMMMMMMMMMMMMMMMM	Homo_sapiens			A0A0G2JMP0	6	20	0	0.7	272.79	VVSVFNTLIFPLRNPIIYTL	MMMMMMMMMMMMMMMMMMMM
A0A2R8Y4M2	26	4	0.8	243.341	VLLSYTVLIGALLLAGWTTY	MMMMMMMMMMMMMMMMMMMM	Homo_sapiens			A0A0G2JNH3	0	23	0	0.95	250.004	LVFVLILIFYLIILPGNFLI	MMMMMMMMMMMMMMMMMMMM
A0A2R8Y4M2	26	5	0.8	224.479	LLSYTVLIGALLLAGWTTYF	MMMMMMMMMMMMMMMMMMMM	Homo_sapiens			A0A0G2JNH3	0	23	1	0.95	247.52	VFVLILIFYLIILPGNFLII	MMMMMMMMMMMMMMMMMMMM
A0A2R8Y4M2	26	6	0.8	208.805	LSYTVLIGALLLAGWTTYFL	MMMMMMMMMMMMMMMMMMMM	Homo_sapiens			A0A0G2JNH3	0	23	2	0.95	240.295	FVLILIFYLIILPGNFLIIF	MMMMMMMMMMMMMMMMMMMM
A0A2R8Y4M4	28	0	0.85	266.184	ALLSLLALELLGLLLVFTPL	MMMMMMMMMMMMMMMMMMMM	Homo_sapiens			A0A0G2JNH3	0	23	3	0.9	242.742	VLILIFYLIILPGNFLIIFT	MMMMMMMMMMMMMMMMMMMM
A0A2R8Y4M4	28	1	0.85	279.079	LLSLLALELLGLLLVFTPLL	MMMMMMMMMMMMMMMMMMMM	Homo_sapiens			A0A0G2JNH3	1	20	0	0.8	178.038	LYFFLGNLAFLDASYSFIVA	MMMMMMMMMMMMMMMMMMMM
A0A2R8Y4M4	28	2	0.85	280.58	LSLLALELLGLLLVFTPLLL	MMMMMMMMMMMMMMMMMMMM	Homo_sapiens			A0A0G2JNH3	2	22	0	0.8	194.795	TQLFFLHFLGGGEGLLLVVM	MMMMMMMMMMMMMMMMMMMM
A0A2R8Y4M4	28	3	0.85	271.838	SLLALELLGLLLVFTPLLLL	MMMMMMMMMMMMMMMMMMMM	Homo_sapiens			A0A0G2JNH3	2	22	1	0.85	207.301	QLFFLHFLGGGEGLLLVVMA	MMMMMMMMMMMMMMMMMMMM
A0A2R8Y4M4	28	4	0.9	270.914	LLALELLGLLLVFTPLLLLG	MMMMMMMMMMMMMMMMMMMM	Homo_sapiens			A0A0G2JNH3	2	22	2	0.9	197.659	LFFLHFLGGGEGLLLVVMAF	MMMMMMMMMMMMMMMMMMMM
A0A2R8Y4M4	28	5	0.9	271.731	LALELLGLLLVFTPLLLLGL	MMMMMMMMMMMMMMMMMMMM	Homo_sapiens			A0A0G2JNH3	3	23	0	0.85	193.674	CYAMMLALWLGGFVHSIIQV	MMMMMMMMMMMMMMMMMMMM
A0A2R8Y4M4	28	6	0.9	277.245	ALELLGLLLVFTPLLLLGLL	MMMMMMMMMMMMMMMMMMMM	Homo_sapiens			A0A0G2JNH3	3	23	1	0.85	192.695	YAMMLALWLGGFVHSIIQVV	MMMMMMMMMMMMMMMMMMMM
A0A2R8Y4M4	28	7	0.9	272.086	LELLGLLLVFTPLLLLGLLF	MMMMMMMMMMMMMMMMMMMM	Homo_sapiens			A0A0G2JNH3	3	23	2	0.85	211.208	AMMLALWLGGFVHSIIQVVL	MMMMMMMMMMMMMMMMMMMM
A0A2R8Y4M4	28	8	0.9	263.971	ELLGLLLVFTPLLLLGLLFV	MMMMMMMMMMMMMMMMMMMM	Homo_sapiens			A0A0G2JNH3	3	23	3	0.85	225.402	MMLALWLGGFVHSIIQVVLI	MMMMMMMMMMMMMMMMMMMM
A0A2R8YCJ5	24	0	0.95	278.825	AVVLGVLSLLVLCGVLFLGG	MMMMMMMMMMMMMMMMMMMM	Homo_sapiens			A0A0G2JNH3	4	24	0	0.8	230.082	MVFNSGLMTLLCFLGLLASY	MMMMMMMMMMMMMMMMMMMM
A0A2R8YCJ5	24	1	0.95	276.222	VVLGVLSLLVLCGVLFLGGG	MMMMMMMMMMMMMMMMMMMM	Homo_sapiens			A0A0G2JNH3	4	24	1	0.8	226.906	VFNSGLMTLLCFLGLLASYA	MMMMMMMMMMMMMMMMMMMM
A0A2R8YCJ5	24	2	0.95	268.755	VLGVLSLLVLCGVLFLGGGL	MMMMMMMMMMMMMMMMMMMM	Homo_sapiens			A0A0G2JNH3	4	24	2	0.8	231.405	FNSGLMTLLCFLGLLASYAV	MMMMMMMMMMMMMMMMMMMM
A0A2R8YCJ5	24	3	0.95	256.173	LGVLSLLVLCGVLFLGGGLL	MMMMMMMMMMMMMMMMMMMM	Homo_sapiens			A0A0G2JNH3	4	24	3	0.8	230.022	NSGLMTLLCFLGLLASYAVI	MMMMMMMMMMMMMMMMMMMM
A0A2R8YCJ5	24	4	0.95	258.491	GVLSLLVLCGVLFLGGGLLL	MMMMMMMMMMMMMMMMMMMM	Homo_sapiens			A0A0G2JNH3	4	24	4	0.85	234.514	SGLMTLLCFLGLLASYAVIL	MMMMMMMMMMMMMMMMMMMM
A0A494C0I6	22	0	0.8	170.102	LTLWFCYFFLTYLCLYYLST	MMMMMMMMMMMMMMMMMMMM	Homo_sapiens			A0A0G2JNH3	5	20	0	0.85	234.552	CTTRVIIILLMFGPAIFIYM	MMMMMMMMMMMMMMMMMMMM
A0A494C0I6	22	1	0.8	163.231	TLWFCYFFLTYLCLYYLSTF	MMMMMMMMMMMMMMMMMMMM	Homo_sapiens			A0A0G2JNH3	6	20	0	0.75	240.237	MVSLFHTVIFPLMNPMIYTL	MMMMMMMMMMMMMMMMMMMM
A0A494C0I6	22	2	0.85	163.475	LWFCYFFLTYLCLYYLSTFL	MMMMMMMMMMMMMMMMMMMM	Homo_sapiens			A0A0U1RQS6	0	22	0	0.9	262.926	ALCCACGLCALLAGVNVTLA	MMMMMMMMMMMMMMMMMMMM
A0A494C176	16	0	0.8	240.399	PPLVLLLLLLLLHDSCFLHL	OOMMMMMMMMMMMMMMMMII	Homo_sapiens			A0A0U1RQS6	0	22	1	0.9	251.815	LCCACGLCALLAGVNVTLAG	MMMMMMMMMMMMMMMMMMMM
A0A5B9	22	0	0.85	287.17	ILLGKATLYAVLVSALVLMA	MMMMMMMMMMMMMMMMMMMM	Homo_sapiens			A0A0U1RQS6	0	22	2	0.9	253.51	CCACGLCALLAGVNVTLAGA	MMMMMMMMMMMMMMMMMMMM
A0A5B9	22	1	0.85	279.593	LLGKATLYAVLVSALVLMAM	MMMMMMMMMMMMMMMMMMMM	Homo_sapiens			A0A0U1RQS6	1	22	0	1	246.932	ALLVVGLALLVLALGFFAAC	MMMMMMMMMMMMMMMMMMMM
A0A5B9	22	2	0.85	283.986	LGKATLYAVLVSALVLMAMV	MMMMMMMMMMMMMMMMMMMM	Homo_sapiens			A0A0U1RQS6	1	22	1	1	239.625	LLVVGLALLVLALGFFAACC	MMMMMMMMMMMMMMMMMMMM
A0A6Q8PGZ7	21	0	0.8	240.19	AIMLLCLLQLAAPLCSYSIT	MMMMMMMMMMMMMMMMMMMM	Homo_sapiens			A0A0U1RQS6	1	22	2	1	237.939	LVVGLALLVLALGFFAACCV	MMMMMMMMMMMMMMMMMMMM
A0A6Q8PGZ7	21	1	0.8	263.68	IMLLCLLQLAAPLCSYSITI	MMMMMMMMMMMMMMMMMMMM	Homo_sapiens			A0A0X1KG70	0	23	0	0.9	227.913	VLFVIFLSFYLFILPGNILI	MMMMMMMMMMMMMMMMMMMM
A0A7I2V2S6	22	0	0.95	298.527	VVVFAVIVVLLLVNVILMFF	MMMMMMMMMMMMMMMMMMMM	Homo_sapiens			A0A0X1KG70	0	23	1	0.9	222.236	LFVIFLSFYLFILPGNILII	MMMMMMMMMMMMMMMMMMMM
A0A7I2V2S6	22	1	0.95	279.411	VVFAVIVVLLLVNVILMFFL	MMMMMMMMMMMMMMMMMMMM	Homo_sapiens			A0A0X1KG70	0	23	2	0.9	235.179	FVIFLSFYLFILPGNILIIC	MMMMMMMMMMMMMMMMMMMM
A0A7I2V2S6	22	2	0.95	270.603	VFAVIVVLLLVNVILMFFLG	MMMMMMMMMMMMMMMMMMMM	Homo_sapiens			A0A0X1KG70	0	23	3	0.85	234.45	VIFLSFYLFILPGNILIICT	MMMMMMMMMMMMMMMMMMMM
A0A7I2V4K3	22	0	0.9	264.839	VLAMLGIIGTILNLIVIIFV	MMMMMMMMMMMMMMMMMMMM	Homo_sapiens			A0A0X1KG70	1	20	0	0.75	193.068	MYFLLANLAFLDIWYSSITA	MMMMMMMMMMMMMMMMMMMM
A0A7I2V4K3	22	1	0.9	262.159	LAMLGIIGTILNLIVIIFVY	MMMMMMMMMMMMMMMMMMMM	Homo_sapiens			A0A0X1KG70	2	22	0	0.75	179.448	AQLFFLHFAGASEMFLLTVM	MMMMMMMMMMMMMMMMMMMM
A0A7I2V4K3	22	2	0.9	268.058	AMLGIIGTILNLIVIIFVYI	MMMMMMMMMMMMMMMMMMMM	Homo_sapiens			A0A0X1KG70	2	22	1	0.75	197.949	QLFFLHFAGASEMFLLTVMA	MMMMMMMMMMMMMMMMMMMM
A0ZSE6	21	0	0.95	212.778	VLFVFFATGIFCLCMGIILI	MMMMMMMMMMMMMMMMMMMM	Homo_sapiens			A0A0X1KG70	2	22	2	0.8	189.701	LFFLHFAGASEMFLLTVMAF	MMMMMMMMMMMMMMMMMMMM
A0ZSE6	21	1	0.95	228.087	LFVFFATGIFCLCMGIILIL	MMMMMMMMMMMMMMMMMMMM	Homo_sapiens			A0A0X1KG70	3	23	0	0.75	204.439	CCILVALSWRGGFIHSIIQV	MMMMMMMMMMMMMMMMMMMM
A1L0T0	24	0	0.8	248.223	SFLLLACGTLVAALLGAAHR	MMMMMMMMMMMMMMMMMMMM	Homo_sapiens			A0A0X1KG70	3	23	1	0.75	212.358	CILVALSWRGGFIHSIIQVA	MMMMMMMMMMMMMMMMMMMM
A1L0T0	24	1	0.85	231.905	FLLLACGTLVAALLGAAHRL	MMMMMMMMMMMMMMMMMMMM	Homo_sapiens			A0A0X1KG70	3	23	2	0.75	213.933	ILVALSWRGGFIHSIIQVAL	MMMMMMMMMMMMMMMMMMMM
A1L0T0	24	2	0.85	238.108	LLLACGTLVAALLGAAHRLG	MMMMMMMMMMMMMMMMMMMM	Homo_sapiens			A0A0X1KG70	3	23	3	0.75	221.383	LVALSWRGGFIHSIIQVALI	MMMMMMMMMMMMMMMMMMMM
A1L0T0	24	3	0.85	235.584	LLACGTLVAALLGAAHRLGL	MMMMMMMMMMMMMMMMMMMM	Homo_sapiens			A0A0X1KG70	4	24	0	0.8	306.942	VMICSSGLISVVCLIALLMS	MMMMMMMMMMMMMMMMMMMM
A1L0T0	24	4	0.85	219.723	LACGTLVAALLGAAHRLGLF	MMMMMMMMMMMMMMMMMMMM	Homo_sapiens			A0A0X1KG70	4	24	1	0.8	288.257	MICSSGLISVVCLIALLMSY	MMMMMMMMMMMMMMMMMMMM
A1L1A6	24	0	1	215.186	AIGLLAAGILGAGALIAGMC	MMMMMMMMMMMMMMMMMMMM	Homo_sapiens			A0A0X1KG70	4	24	2	0.8	288.676	ICSSGLISVVCLIALLMSYA	MMMMMMMMMMMMMMMMMMMM
A1L1A6	24	1	1	206.88	IGLLAAGILGAGALIAGMCF	MMMMMMMMMMMMMMMMMMMM	Homo_sapiens			A0A0X1KG70	4	24	3	0.8	273.503	CSSGLISVVCLIALLMSYAF	MMMMMMMMMMMMMMMMMMMM
A1L1A6	24	2	1	204.805	GLLAAGILGAGALIAGMCFI	MMMMMMMMMMMMMMMMMMMM	Homo_sapiens			A0A0X1KG70	4	24	4	0.8	273.85	SSGLISVVCLIALLMSYAFL	MMMMMMMMMMMMMMMMMMMM
A1L1A6	24	3	1	212.517	LLAAGILGAGALIAGMCFII	MMMMMMMMMMMMMMMMMMMM	Homo_sapiens			A0A0X1KG70	5	20	0	0.75	240.328	TCYSHITIVVLMFGPSIYIY	MMMMMMMMMMMMMMMMMMMM
A1L1A6	24	4	1	210.279	LAAGILGAGALIAGMCFIII	MMMMMMMMMMMMMMMMMMMM	Homo_sapiens			A0A0X1KG70	6	20	0	0.7	246.422	VVSVFNTLIFPLHNPIIYTL	MMMMMMMMMMMMMMMMMMMM
A2A2V5	23	0	0.9	243.58	VYIYVSIFLSLLAFLLLLLI	MMMMMMMMMMMMMMMMMMMM	Homo_sapiens			A0A126GWB0	0	22	0	0.8	223.598	LLCGLFSVFYTLTLLGNGVI	MMMMMMMMMMMMMMMMMMMM
A2A2V5	23	1	0.9	248.217	YIYVSIFLSLLAFLLLLLII	MMMMMMMMMMMMMMMMMMMM	Homo_sapiens			A0A126GWB0	0	22	1	0.8	221.453	LCGLFSVFYTLTLLGNGVIF	MMMMMMMMMMMMMMMMMMMM
A2A2V5	23	2	0.9	266.254	IYVSIFLSLLAFLLLLLIIA	MMMMMMMMMMMMMMMMMMMM	Homo_sapiens			A0A126GWB0	0	22	2	0.8	215.095	CGLFSVFYTLTLLGNGVIFG	MMMMMMMMMMMMMMMMMMMM
A2A2V5	23	3	0.9	263.027	YVSIFLSLLAFLLLLLIIAL	MMMMMMMMMMMMMMMMMMMM	Homo_sapiens			A0A126GWB0	1	20	0	0.65	198.97	MYFFLSHLAIIDMSYASNNV	MMMMMMMMMMMMMMMMMMMM
A4D0T2	19	0	0.8	245.514	LWSLSCLAMLFQAVLILSAP	MMMMMMMMMMMMMMMMMMMO	Homo_sapiens			A0A126GWB0	2	22	0	0.8	248.862	MQTFLYLAFAVTECLILVVM	MMMMMMMMMMMMMMMMMMMM
A6NCQ9	23	0	0.95	282.091	ALLLITLIAVVAVVAAILPW	MMMMMMMMMMMMMMMMMMMM	Homo_sapiens			A0A126GWB0	2	22	1	0.75	256.309	QTFLYLAFAVTECLILVVMS	MMMMMMMMMMMMMMMMMMMM
A6NCQ9	23	1	0.95	290.444	LLLITLIAVVAVVAAILPWV	MMMMMMMMMMMMMMMMMMMM	Homo_sapiens			A0A126GWB0	2	22	2	0.8	254.489	TFLYLAFAVTECLILVVMSY	MMMMMMMMMMMMMMMMMMMM
A6NCQ9	23	2	0.95	285.399	LLITLIAVVAVVAAILPWVL	MMMMMMMMMMMMMMMMMMMM	Homo_sapiens			A0A126GWB0	3	22	0	0.7	235.638	VCTILVLTSWSCGFALSLVH	MMMMMMMMMMMMMMMMMMMM
A6NCQ9	23	3	0.95	292.772	LITLIAVVAVVAAILPWVLL	MMMMMMMMMMMMMMMMMMMM	Homo_sapiens			A0A126GWB0	3	22	1	0.65	235.475	CTILVLTSWSCGFALSLVHE	MMMMMMMMMMMMMMMMMMMM
A6NDX4	22	0	0.8	258.793	FLLGLSHLVLCCLLTFIVNF	MMMMMMMMMMMMMMMMMMMM	Homo_sapiens			A0A126GWB0	3	22	2	0.65	250.21	TILVLTSWSCGFALSLVHEI	MMMMMMMMMMMMMMMMMMMM
A6NDX4	22	1	0.8	265.139	LLGLSHLVLCCLLTFIVNFY	MMMMMMMMMMMMMMMMMMMM	Homo_sapiens			A0A126GWB0	4	22	0	0.85	277.835	VIFATCVFVLVGPLSLILVS	MMMMMMMMMMMMMMMMMMMM
A6NDX4	22	2	0.8	248.673	LGLSHLVLCCLLTFIVNFYL	MMMMMMMMMMMMMMMMMMMM	Homo_sapiens			A0A126GWB0	4	22	1	0.85	295	IFATCVFVLVGPLSLILVSY	MMMMMMMMMMMMMMMMMMMM
A6NFU0	24	0	0.75	236.858	LTLIGYLLITAVFVTIHFCR	MMMMMMMMMMMMMMMMMMMM	Homo_sapiens			A0A126GWB0	4	22	2	0.85	283.542	FATCVFVLVGPLSLILVSYM	MMMMMMMMMMMMMMMMMMMM
A6NFU0	24	1	0.75	241.534	TLIGYLLITAVFVTIHFCRC	MMMMMMMMMMMMMMMMMMMM	Homo_sapiens			A0A126GWB0	5	21	0	0.8	239.255	TCSSHLCVVGLFFGIAMVVY	MMMMMMMMMMMMMMMMMMMM
A6NFU0	24	2	0.8	224.284	LIGYLLITAVFVTIHFCRCC	MMMMMMMMMMMMMMMMMMMM	Homo_sapiens			A0A126GWB0	5	21	1	0.85	232.933	CSSHLCVVGLFFGIAMVVYM	MMMMMMMMMMMMMMMMMMMM
A6NFU0	24	3	0.8	238.564	IGYLLITAVFVTIHFCRCCC	MMMMMMMMMMMMMMMMMMMM	Homo_sapiens			A0A126GWB0	6	20	0	0.7	260.66	MLSLFHSVLNPMLNPLIYSL	MMMMMMMMMMMMMMMMMMMM
A6NFU0	24	4	0.8	206.279	GYLLITAVFVTIHFCRCCCY	MMMMMMMMMMMMMMMMMMMM	Homo_sapiens			A0A126GWI2	0	23	0	0.85	187.309	LLFGLFSLFYIFILLGNGTI	MMMMMMMMMMMMMMMMMMMM
A6NFZ4	22	0	0.85	276.508	MIGIGSSLLVAAMVLLSVVF	MMMMMMMMMMMMMMMMMMMM	Homo_sapiens			A0A126GWI2	0	23	1	0.85	187.247	LFGLFSLFYIFILLGNGTIL	MMMMMMMMMMMMMMMMMMMM
A6NFZ4	22	1	0.85	285.023	IGIGSSLLVAAMVLLSVVFC	MMMMMMMMMMMMMMMMMMMM	Homo_sapiens			A0A126GWI2	0	23	2	0.85	185.965	FGLFSLFYIFILLGNGTILG	MMMMMMMMMMMMMMMMMMMM
A6NFZ4	22	2	0.85	282.213	GIGSSLLVAAMVLLSVVFCL	MMMMMMMMMMMMMMMMMMMM	Homo_sapiens			A0A126GWI2	0	23	3	0.85	188.905	GLFSLFYIFILLGNGTILGL	MMMMMMMMMMMMMMMMMMMM
A6NGU5	22	0	1	328.836	LVVLGLLAVVLVLVIVGLCL	MMMMMMMMMMMMMMMMMMMM	Homo_sapiens			A0A126GWI2	1	22	0	0.7	221.601	FFLSHLAVVDIACACNTVPQ	MMMMMMMMMMMMMMMMMMMM
A6NGU5	22	1	1	311.275	VVLGLLAVVLVLVIVGLCLW	MMMMMMMMMMMMMMMMMMMM	Homo_sapiens			A0A126GWI2	1	22	1	0.7	246.322	FLSHLAVVDIACACNTVPQM	MMMMMMMMMMMMMMMMMMMM
A6NGU5	22	2	1	305.088	VLGLLAVVLVLVIVGLCLWL	MMMMMMMMMMMMMMMMMMMM	Homo_sapiens			A0A126GWI2	1	22	2	0.7	249.23	LSHLAVVDIACACNTVPQML	MMMMMMMMMMMMMMMMMMMM
A6NH11	18	0	0.75	255.988	FSHSIPLAIFALLLLYLSVR	IMMMMMMMMMMMMMMMMMMO	Homo_sapiens			A0A126GWI2	2	22	0	0.7	204.222	TQMFLFLSFAHTECLLLVVM	MMMMMMMMMMMMMMMMMMMM
A6NIL9	21	0	0.85	247.407	CIALVVEMVLTFLFSAALLA	MMMMMMMMMMMMMMMMMMMM	Homo_sapiens			A0A126GWI2	2	22	1	0.7	220.182	QMFLFLSFAHTECLLLVVMS	MMMMMMMMMMMMMMMMMMMM
A6NIL9	21	1	0.8	237.608	IALVVEMVLTFLFSAALLAT	MMMMMMMMMMMMMMMMMMMM	Homo_sapiens			A0A126GWI2	2	22	2	0.75	223.406	MFLFLSFAHTECLLLVVMSY	MMMMMMMMMMMMMMMMMMMM
A6NJW4	22	0	0.85	229.063	VALLVTMGGWLTLMVAYLVH	MMMMMMMMMMMMMMMMMMMM	Homo_sapiens			A0A126GWI2	3	23	0	0.8	266.167	CITLALTSWILGVLLALVHL	MMMMMMMMMMMMMMMMMMMM
A6NJW4	22	1	0.85	231.683	ALLVTMGGWLTLMVAYLVHY	MMMMMMMMMMMMMMMMMMMM	Homo_sapiens			A0A126GWI2	3	23	1	0.8	264.611	ITLALTSWILGVLLALVHLV	MMMMMMMMMMMMMMMMMMMM
A6NJW4	22	2	0.85	232.421	LLVTMGGWLTLMVAYLVHYV	MMMMMMMMMMMMMMMMMMMM	Homo_sapiens			A0A126GWI2	3	23	2	0.8	265.618	TLALTSWILGVLLALVHLVL	MMMMMMMMMMMMMMMMMMMM
A6NL05	19	0	0.8	215.784	LSLLLHLAVFLWIIIAINFS	MMMMMMMMMMMMMMMMMMMO	Homo_sapiens			A0A126GWI2	3	23	3	0.85	266.642	LALTSWILGVLLALVHLVLL	MMMMMMMMMMMMMMMMMMMM
A6NMB1	22	0	0.9	301.567	VLVAVGEVAMKILLLCLCLI	MMMMMMMMMMMMMMMMMMMM	Homo_sapiens			A0A126GWI2	4	23	0	0.8	235.93	LAGAVSVLVGPFFSTVISYV	MMMMMMMMMMMMMMMMMMMM
A6NMB1	22	1	0.9	305.473	LVAVGEVAMKILLLCLCLIL	MMMMMMMMMMMMMMMMMMMM	Homo_sapiens			A0A126GWI2	4	23	1	0.75	224.807	AGAVSVLVGPFFSTVISYVH	MMMMMMMMMMMMMMMMMMMM
A6NMB1	22	2	0.9	304.711	VAVGEVAMKILLLCLCLILL	MMMMMMMMMMMMMMMMMMMM	Homo_sapiens			A0A126GWI2	4	23	2	0.75	235.901	GAVSVLVGPFFSTVISYVHI	MMMMMMMMMMMMMMMMMMMM
A8K4G0	22	0	0.9	315.941	YMLLVFVKVPILLILVTAIL	MMMMMMMMMMMMMMMMMMMM	Homo_sapiens			A0A126GWI2	4	23	3	0.75	231.973	AVSVLVGPFFSTVISYVHIL	MMMMMMMMMMMMMMMMMMMM
A8K4G0	22	1	0.9	328.458	MLLVFVKVPILLILVTAILW	MMMMMMMMMMMMMMMMMMMM	Homo_sapiens			A0A126GWI2	5	22	0	0.75	224.8	FSICSSHLCVVGLFYGTAII	MMMMMMMMMMMMMMMMMMMM
A8K4G0	22	2	0.9	312.936	LLVFVKVPILLILVTAILWL	MMMMMMMMMMMMMMMMMMMM	Homo_sapiens			A0A126GWI2	5	22	1	0.75	236.187	SICSSHLCVVGLFYGTAIIM	MMMMMMMMMMMMMMMMMMMM
A8MTT3	17	0	0.8	220.247	KGVLVAELVGVFGAYFLFSK	IMMMMMMMMMMMMMMMMMOO	Homo_sapiens			A0A126GWI2	5	22	2	0.8	218.078	ICSSHLCVVGLFYGTAIIMY	MMMMMMMMMMMMMMMMMMMM
A8MVS5	25	0	0.9	247.212	ILVLSLSLAGALFLLAGLVA	MMMMMMMMMMMMMMMMMMMM	Homo_sapiens			A0A126GWI2	6	21	0	0.7	225.866	KYLLLFHSLFNPMLNPLIYS	MMMMMMMMMMMMMMMMMMMM
A8MVS5	25	1	0.9	249.393	LVLSLSLAGALFLLAGLVAV	MMMMMMMMMMMMMMMMMMMM	Homo_sapiens			A0A126GWI2	6	21	1	0.75	218.056	YLLLFHSLFNPMLNPLIYSL	MMMMMMMMMMMMMMMMMMMM
A8MVS5	25	2	0.9	241.636	VLSLSLAGALFLLAGLVAVA	MMMMMMMMMMMMMMMMMMMM	Homo_sapiens			A0A1B0GTI8	0	21	0	0.9	254.491	ACFVVVLCAFLALPLSMTFI	MMMMMMMMMMMMMMMMMMMM
A8MVS5	25	3	0.9	254.068	LSLSLAGALFLLAGLVAVAL	MMMMMMMMMMMMMMMMMMMM	Homo_sapiens			A0A1B0GTI8	0	21	1	0.9	252.93	CFVVVLCAFLALPLSMTFIG	MMMMMMMMMMMMMMMMMMMM
A8MVS5	25	4	0.9	251.134	SLSLAGALFLLAGLVAVALV	MMMMMMMMMMMMMMMMMMMM	Homo_sapiens			A0A1B0GTI8	1	21	0	0.85	300.2	LIPLYLLVGGIVGTLKVSLL	MMMMMMMMMMMMMMMMMMMM
A8MVS5	25	5	0.95	258.077	LSLAGALFLLAGLVAVALVV	MMMMMMMMMMMMMMMMMMMM	Homo_sapiens			A0A1B0GTI8	1	21	1	0.85	304.116	IPLYLLVGGIVGTLKVSLLL	MMMMMMMMMMMMMMMMMMMM
A8MVZ5	22	0	0.95	266.706	KAALPLILVAMGLVIAGGIC	MMMMMMMMMMMMMMMMMMMM	Homo_sapiens			A0A1B0GTI8	2	21	0	0.85	186.353	IHLLLSLFLFLWFILGNYWV	MMMMMMMMMMMMMMMMMMMM
A8MVZ5	22	1	1	259.59	AALPLILVAMGLVIAGGICI	MMMMMMMMMMMMMMMMMMMM	Homo_sapiens			A0A1B0GTI8	2	21	1	0.85	168.771	HLLLSLFLFLWFILGNYWVF	MMMMMMMMMMMMMMMMMMMM
A8MVZ5	22	2	1	240.803	ALPLILVAMGLVIAGGICIF	MMMMMMMMMMMMMMMMMMMM	Homo_sapiens			A0A1B0GTI8	3	21	0	0.85	271.13	LFAVGVLALSHTVLVLLLLC	MMMMMMMMMMMMMMMMMMMM
A8MXE2	18	0	0.75	191.65	QWCFILFNVILFHALLFGTD	IMMMMMMMMMMMMMMMMMMO	Homo_sapiens			A0A1B0GTI8	3	21	1	0.8	281.006	FAVGVLALSHTVLVLLLLCS	MMMMMMMMMMMMMMMMMMMM
A8MXK1	22	0	0.95	250.737	VAVILAFLAAVAAVLISLMW	MMMMMMMMMMMMMMMMMMMM	Homo_sapiens			A0A1W2PN81	0	23	0	0.9	278.718	YYGLNLLIPCVLISALALLV	MMMMMMMMMMMMMMMMMMMM
A8MXK1	22	1	0.95	240.296	AVILAFLAAVAAVLISLMWV	MMMMMMMMMMMMMMMMMMMM	Homo_sapiens			A0A1W2PN81	0	23	1	0.9	280.774	YGLNLLIPCVLISALALLVF	MMMMMMMMMMMMMMMMMMMM
A8MXK1	22	2	0.95	246.551	VILAFLAAVAAVLISLMWVC	MMMMMMMMMMMMMMMMMMMM	Homo_sapiens			A0A1W2PN81	0	23	2	0.9	291.243	GLNLLIPCVLISALALLVFL	MMMMMMMMMMMMMMMMMMMM
B0FP48	28	0	0.85	319.983	TVVIIAILSILLAVLLTVLL	MMMMMMMMMMMMMMMMMMMM	Homo_sapiens			A0A1W2PN81	0	23	3	0.9	294.839	LNLLIPCVLISALALLVFLL	MMMMMMMMMMMMMMMMMMMM
B0FP48	28	1	0.9	312.743	VVIIAILSILLAVLLTVLLA	MMMMMMMMMMMMMMMMMMMM	Homo_sapiens			A0A1W2PN81	1	18	0	0.75	294.634	KISLGITVLLSLTVFMLLVA	IMMMMMMMMMMMMMMMMMMO
B0FP48	28	2	0.9	300.236	VIIAILSILLAVLLTVLLAV	MMMMMMMMMMMMMMMMMMMM	Homo_sapiens			A0A1W2PN81	2	22	0	0.75	279.536	LIAQYFASTMIIVGLSVVVT	MMMMMMMMMMMMMMMMMMMM
B0FP48	28	3	0.9	307.274	IIAILSILLAVLLTVLLAVL	MMMMMMMMMMMMMMMMMMMM	Homo_sapiens			A0A1W2PN81	2	22	1	0.75	283.241	IAQYFASTMIIVGLSVVVTV	MMMMMMMMMMMMMMMMMMMM
B0FP48	28	4	0.9	307.4	IAILSILLAVLLTVLLAVLI	MMMMMMMMMMMMMMMMMMMM	Homo_sapiens			A0A1W2PN81	2	22	2	0.75	277.383	AQYFASTMIIVGLSVVVTVI	MMMMMMMMMMMMMMMMMMMM
B0FP48	28	5	0.9	303.124	AILSILLAVLLTVLLAVLIY	MMMMMMMMMMMMMMMMMMMM	Homo_sapiens			A0A1W2PN81	3	21	0	0.8	248.211	LCLMAFSVFTIICTIGILMS	MMMMMMMMMMMMMMMMMMMM
B0FP48	28	6	0.85	298.226	ILSILLAVLLTVLLAVLIYT	MMMMMMMMMMMMMMMMMMMM	Homo_sapiens			A0A1W2PN81	3	21	1	0.8	258.094	CLMAFSVFTIICTIGILMSA	MMMMMMMMMMMMMMMMMMMM
B0FP48	28	7	0.85	298.883	LSILLAVLLTVLLAVLIYTC	MMMMMMMMMMMMMMMMMMMM	Homo_sapiens			A0A1W2PQU2	0	18	0	0.75	244.801	SLLILVICAFSLFFLINLTR	OMMMMMMMMMMMMMMMMMMI
B0FP48	28	8	0.85	284.149	SILLAVLLTVLLAVLIYTCF	MMMMMMMMMMMMMMMMMMMM	Homo_sapiens			A0A1W2PQU2	1	27	0	0.75	283.226	LLALLLLSIVSLFSISLISA	MMMMMMMMMMMMMMMMMMMM
B2RUZ4	21	0	0.95	224.063	LGIAMKVLGGVALFWIIFIL	MMMMMMMMMMMMMMMMMMMM	Homo_sapiens			A0A1W2PQU2	1	27	1	0.75	274.606	LALLLLSIVSLFSISLISAL	MMMMMMMMMMMMMMMMMMMM
B2RUZ4	21	1	0.95	225.454	GIAMKVLGGVALFWIIFILG	MMMMMMMMMMMMMMMMMMMM	Homo_sapiens			A0A1W2PQU2	1	27	2	0.75	286.772	ALLLLSIVSLFSISLISALI	MMMMMMMMMMMMMMMMMMMM
B7Z8K6	22	0	0.75	241.548	LTVLGLRMLFAKTVAVNFLL	MMMMMMMMMMMMMMMMMMMM	Homo_sapiens			A0A1W2PQU2	1	27	3	0.75	279.417	LLLLSIVSLFSISLISALIF	MMMMMMMMMMMMMMMMMMMM
B7Z8K6	22	1	0.7	243.166	TVLGLRMLFAKTVAVNFLLT	MMMMMMMMMMMMMMMMMMMM	Homo_sapiens			A0A1W2PQU2	1	27	4	0.75	261.701	LLLSIVSLFSISLISALIFF	MMMMMMMMMMMMMMMMMMMM
B7Z8K6	22	2	0.75	242.496	VLGLRMLFAKTVAVNFLLTA	MMMMMMMMMMMMMMMMMMMM	Homo_sapiens			A0A1W2PQU2	1	27	5	0.7	271.643	LLSIVSLFSISLISALIFFD	MMMMMMMMMMMMMMMMMMMM
D3W0D1	22	0	0.95	246.36	YYCLLLIFGCIVILIFIMTG	MMMMMMMMMMMMMMMMMMMM	Homo_sapiens			A0A1W2PQU2	1	27	6	0.7	266.353	LSIVSLFSISLISALIFFDL	MMMMMMMMMMMMMMMMMMMM
D3W0D1	22	1	0.95	260.883	YCLLLIFGCIVILIFIMTGI	MMMMMMMMMMMMMMMMMMMM	Homo_sapiens			A0A1W2PQU2	1	27	7	0.7	268.054	SIVSLFSISLISALIFFDLL	MMMMMMMMMMMMMMMMMMMM
D3W0D1	22	2	0.9	263.986	CLLLIFGCIVILIFIMTGID	MMMMMMMMMMMMMMMMMMMM	Homo_sapiens			A0A1W2PS18	0	20	0	0.95	242.729	YLCLTIFAILLFPPFGLAAL	MMMMMMMMMMMMMMMMMMMM
E5RIL1	28	0	0.85	319.983	TVVIIAILSILLAVLLTVLL	MMMMMMMMMMMMMMMMMMMM	Homo_sapiens			A0A1W2PS18	1	20	0	1	218.375	GWFGAFVVMIGLGIIYGLVL	MMMMMMMMMMMMMMMMMMMM
E5RIL1	28	1	0.9	312.743	VVIIAILSILLAVLLTVLLA	MMMMMMMMMMMMMMMMMMMM	Homo_sapiens			A0A286YEU6	0	22	0	0.8	246.766	LLFLLCLGIYLLNALSNLSM	MMMMMMMMMMMMMMMMMMMM
E5RIL1	28	2	0.9	300.236	VIIAILSILLAVLLTVLLAV	MMMMMMMMMMMMMMMMMMMM	Homo_sapiens			A0A286YEU6	0	22	1	0.8	239.114	LFLLCLGIYLLNALSNLSMV	MMMMMMMMMMMMMMMMMMMM
E5RIL1	28	3	0.9	307.274	IIAILSILLAVLLTVLLAVL	MMMMMMMMMMMMMMMMMMMM	Homo_sapiens			A0A286YEU6	0	22	2	0.8	250.564	FLLCLGIYLLNALSNLSMVA	MMMMMMMMMMMMMMMMMMMM
E5RIL1	28	4	0.9	307.4	IAILSILLAVLLTVLLAVLI	MMMMMMMMMMMMMMMMMMMM	Homo_sapiens			A0A286YEU6	1	23	0	0.7	234.631	YYFLGHLSLVDVCFTTVTVP	MMMMMMMMMMMMMMMMMMMM
E5RIL1	28	5	0.9	303.124	AILSILLAVLLTVLLAVLIY	MMMMMMMMMMMMMMMMMMMM	Homo_sapiens			A0A286YEU6	1	23	1	0.65	250.355	YFLGHLSLVDVCFTTVTVPR	MMMMMMMMMMMMMMMMMMMM
E5RIL1	28	6	0.85	298.226	ILSILLAVLLTVLLAVLIYT	MMMMMMMMMMMMMMMMMMMM	Homo_sapiens			A0A286YEU6	1	23	2	0.65	274.91	FLGHLSLVDVCFTTVTVPRL	MMMMMMMMMMMMMMMMMMMM
E5RIL1	28	7	0.85	298.883	LSILLAVLLTVLLAVLIYTC	MMMMMMMMMMMMMMMMMMMM	Homo_sapiens			A0A286YEU6	1	23	3	0.65	273.942	LGHLSLVDVCFTTVTVPRLL	MMMMMMMMMMMMMMMMMMMM
E5RIL1	28	8	0.85	284.149	SILLAVLLTVLLAVLIYTCF	MMMMMMMMMMMMMMMMMMMM	Homo_sapiens			A0A286YEU6	2	22	0	0.8	203.707	AEMYFFVALGITESYLLAAM	MMMMMMMMMMMMMMMMMMMM
E7ERA6	17	0	0.9	268.327	RMALVSALLLMLFCVALWPV	IMMMMMMMMMMMMMMMMMOO	Homo_sapiens			A0A286YEU6	2	22	1	0.75	211.669	EMYFFVALGITESYLLAAMS	MMMMMMMMMMMMMMMMMMMM
K7EJ46	26	0	0.9	242.129	VAFIVFLTFMGTVLLLLLLV	MMMMMMMMMMMMMMMMMMMM	Homo_sapiens			A0A286YEU6	2	22	2	0.8	188.378	MYFFVALGITESYLLAAMSY	MMMMMMMMMMMMMMMMMMMM
K7EJ46	26	1	0.9	239.886	AFIVFLTFMGTVLLLLLLVV	MMMMMMMMMMMMMMMMMMMM	Homo_sapiens			A0A286YEU6	3	22	0	0.55	221.188	ASLVRASWAVTHLHSLLHTL	MMMMMMMMMMMMMMMMMMMM
K7EJ46	26	2	0.9	257.469	FIVFLTFMGTVLLLLLLVVA	MMMMMMMMMMMMMMMMMMMM	Homo_sapiens			A0A286YEU6	3	22	1	0.55	239.813	SLVRASWAVTHLHSLLHTLL	MMMMMMMMMMMMMMMMMMMM
K7EJ46	26	3	0.85	259.442	IVFLTFMGTVLLLLLLVVAH	MMMMMMMMMMMMMMMMMMMM	Homo_sapiens			A0A286YEU6	3	22	2	0.6	233.162	LVRASWAVTHLHSLLHTLLL	MMMMMMMMMMMMMMMMMMMM
K7EJ46	26	4	0.85	266.845	VFLTFMGTVLLLLLLVVAHC	MMMMMMMMMMMMMMMMMMMM	Homo_sapiens			A0A286YEU6	4	21	0	0.9	262.501	AIFSEGLAVVLAPLLLVFLF	MMMMMMMMMMMMMMMMMMMM
K7EJ46	26	5	0.85	268.667	FLTFMGTVLLLLLLVVAHCC	MMMMMMMMMMMMMMMMMMMM	Homo_sapiens			A0A286YEU6	4	21	1	0.9	279.189	IFSEGLAVVLAPLLLVFLFL	MMMMMMMMMMMMMMMMMMMM
K7EJ46	26	6	0.85	263.802	LTFMGTVLLLLLLVVAHCCC	MMMMMMMMMMMMMMMMMMMM	Homo_sapiens			A0A286YEU6	5	22	0	0.85	228.956	CGAHLVAVAVALFFGSVLSV	MMMMMMMMMMMMMMMMMMMM
K9M1U5	19	0	0.95	239.817	VWAAVAAGLWVLCTVIAAAP	MMMMMMMMMMMMMMMMMMMI	Homo_sapiens			A0A286YEU6	5	22	1	0.85	217.854	GAHLVAVAVALFFGSVLSVY	MMMMMMMMMMMMMMMMMMMM
O00206	16	0	0.85	207.278	VVSVVAVLVYKFYFHLMLLA	OOMMMMMMMMMMMMMMMMII	Homo_sapiens			A0A286YEU6	5	22	2	0.85	220.787	AHLVAVAVALFFGSVLSVYF	MMMMMMMMMMMMMMMMMMMM
O00241	23	0	0.9	321.376	LLVALLLGPKLLLVVGVSAI	MMMMMMMMMMMMMMMMMMMM	Homo_sapiens			A0A286YEU6	6	20	0	0.7	272.519	LASVVYAVITPTLNPFINSL	MMMMMMMMMMMMMMMMMMMM
O00241	23	1	0.9	308.279	LVALLLGPKLLLVVGVSAIY	MMMMMMMMMMMMMMMMMMMM	Homo_sapiens			A0A2R8Y4L6	0	24	0	0.8	236.822	PLFLVFLTIYTITVMGNLGM	MMMMMMMMMMMMMMMMMMMM
O00241	23	2	0.9	297.25	VALLLGPKLLLVVGVSAIYI	MMMMMMMMMMMMMMMMMMMM	Homo_sapiens			A0A2R8Y4L6	0	24	1	0.8	228.982	LFLVFLTIYTITVMGNLGMI	MMMMMMMMMMMMMMMMMMMM
O00241	23	3	0.9	287.245	ALLLGPKLLLVVGVSAIYIC	MMMMMMMMMMMMMMMMMMMM	Homo_sapiens			A0A2R8Y4L6	0	24	2	0.8	229.178	FLVFLTIYTITVMGNLGMIM	MMMMMMMMMMMMMMMMMMMM
O00264	18	0	0.8	264.248	EIFTSPLNLLLLGLCIFLLY	OMMMMMMMMMMMMMMMMMMI	Homo_sapiens			A0A2R8Y4L6	0	24	3	0.8	236.298	LVFLTIYTITVMGNLGMIMV	MMMMMMMMMMMMMMMMMMMM
O00445	21	0	0.85	254.975	ALATIVLVSGLLIFSCCFCL	MMMMMMMMMMMMMMMMMMMM	Homo_sapiens			A0A2R8Y4L6	0	24	4	0.8	229.456	VFLTIYTITVMGNLGMIMVI	MMMMMMMMMMMMMMMMMMMM
O00445	21	1	0.85	257.441	LATIVLVSGLLIFSCCFCLY	MMMMMMMMMMMMMMMMMMMM	Homo_sapiens			A0A2R8Y4L6	1	20	0	0.6	176.58	MYFFLSHLSFVDFCYSTTIT	MMMMMMMMMMMMMMMMMMMM
O00453	22	0	0.95	272.799	GGLGLGGLLLLAVVLLSACL	MMMMMMMMMMMMMMMMMMMM	Homo_sapiens			A0A2R8Y4L6	2	23	0	0.8	215.667	IMQFFFACIFVVTETFMLAA	MMMMMMMMMMMMMMMMMMMM
O00453	22	1	0.95	284.1	GLGLGGLLLLAVVLLSACLC	MMMMMMMMMMMMMMMMMMMM	Homo_sapiens			A0A2R8Y4L6	2	23	1	0.8	201.239	MQFFFACIFVVTETFMLAAM	MMMMMMMMMMMMMMMMMMMM
O00453	22	2	0.95	276.631	LGLGGLLLLAVVLLSACLCW	MMMMMMMMMMMMMMMMMMMM	Homo_sapiens			A0A2R8Y4L6	2	23	2	0.8	195.115	QFFFACIFVVTETFMLAAMA	MMMMMMMMMMMMMMMMMMMM
O00481	23	0	0.95	262.824	IAALAGTLPVLLLLLGGAGY	MMMMMMMMMMMMMMMMMMMM	Homo_sapiens			A0A2R8Y4L6	2	23	3	0.85	181.038	FFFACIFVVTETFMLAAMAY	MMMMMMMMMMMMMMMMMMMM
O00481	23	1	0.95	240.859	AALAGTLPVLLLLLGGAGYF	MMMMMMMMMMMMMMMMMMMM	Homo_sapiens			A0A2R8Y4L6	3	24	0	0.7	260.964	LCSLLVAASYSWSLVCSLTY	MMMMMMMMMMMMMMMMMMMM
O00481	23	2	0.95	235.259	ALAGTLPVLLLLLGGAGYFL	MMMMMMMMMMMMMMMMMMMM	Homo_sapiens			A0A2R8Y4L6	3	24	1	0.65	249.512	CSLLVAASYSWSLVCSLTYT	MMMMMMMMMMMMMMMMMMMM
O00481	23	3	0.95	230.372	LAGTLPVLLLLLGGAGYFLW	MMMMMMMMMMMMMMMMMMMM	Homo_sapiens			A0A2R8Y4L6	3	24	2	0.65	237.186	SLLVAASYSWSLVCSLTYTY	MMMMMMMMMMMMMMMMMMMM
O00519	21	0	0.95	224.704	ALPGASGVALACCFVAAAVA	MMMMMMMMMMMMMMMMMMMM	Homo_sapiens			A0A2R8Y4L6	3	24	3	0.7	227.882	LLVAASYSWSLVCSLTYTYF	MMMMMMMMMMMMMMMMMMMM
O00519	21	1	0.95	232.986	LPGASGVALACCFVAAAVAL	MMMMMMMMMMMMMMMMMMMM	Homo_sapiens			A0A2R8Y4L6	3	24	4	0.7	225.602	LVAASYSWSLVCSLTYTYFL	MMMMMMMMMMMMMMMMMMMM
O00526	24	0	0.9	264.407	VVITVLLSVAMFLLVLGFII	MMMMMMMMMMMMMMMMMMMM	Homo_sapiens			A0A2R8Y4L6	4	24	0	0.6	253.448	SATFNEISSLVIILTSYAFI	MMMMMMMMMMMMMMMMMMMM
O00526	24	1	0.9	260.653	VITVLLSVAMFLLVLGFIIA	MMMMMMMMMMMMMMMMMMMM	Homo_sapiens			A0A2R8Y4L6	4	24	1	0.65	245.436	ATFNEISSLVIILTSYAFIF	MMMMMMMMMMMMMMMMMMMM
O00526	24	2	0.9	256.407	ITVLLSVAMFLLVLGFIIAL	MMMMMMMMMMMMMMMMMMMM	Homo_sapiens			A0A2R8Y4L6	4	24	2	0.65	244.968	TFNEISSLVIILTSYAFIFI	MMMMMMMMMMMMMMMMMMMM
O00526	24	3	0.9	248.256	TVLLSVAMFLLVLGFIIALA	MMMMMMMMMMMMMMMMMMMM	Homo_sapiens			A0A2R8Y4L6	4	24	3	0.65	237.67	FNEISSLVIILTSYAFIFIT	MMMMMMMMMMMMMMMMMMMM
O00526	24	4	0.95	257.43	VLLSVAMFLLVLGFIIALAL	MMMMMMMMMMMMMMMMMMMM	Homo_sapiens			A0A2R8Y4L6	4	24	4	0.65	248.331	NEISSLVIILTSYAFIFITV	MMMMMMMMMMMMMMMMMMMM
O00631	19	0	0.8	277.127	LFLNFTIVLITVILMWLLVR	MMMMMMMMMMMMMMMMMMMO	Homo_sapiens			A0A2R8Y4L6	5	22	0	0.6	182.826	FSTCASHLTAITIFHGTILF	MMMMMMMMMMMMMMMMMMMM
O14548	23	0	0.75	233.852	LYRTTMALTVGGTIYCLIAL	MMMMMMMMMMMMMMMMMMMM	Homo_sapiens			A0A2R8Y4L6	5	22	1	0.6	201.309	STCASHLTAITIFHGTILFL	MMMMMMMMMMMMMMMMMMMM
O14548	23	1	0.75	234.125	YRTTMALTVGGTIYCLIALY	MMMMMMMMMMMMMMMMMMMM	Homo_sapiens			A0A2R8Y4L6	5	22	2	0.65	197.516	TCASHLTAITIFHGTILFLY	MMMMMMMMMMMMMMMMMMMM
O14548	23	2	0.75	228.818	RTTMALTVGGTIYCLIALYM	MMMMMMMMMMMMMMMMMMMM	Homo_sapiens			A0A2R8Y4L6	6	20	0	0.8	278.265	VASVFYTVVIPMLNPLIYSL	MMMMMMMMMMMMMMMMMMMM
O14548	23	3	0.8	231.29	TTMALTVGGTIYCLIALYMA	MMMMMMMMMMMMMMMMMMMM	Homo_sapiens			A0A2R8YED5	0	24	0	0.9	268.553	LLFVLFLVIYLLTLLGNLLM	MMMMMMMMMMMMMMMMMMMM
O14653	21	0	0.9	259.134	YFMIGGMLLTCVVMFLVVQY	MMMMMMMMMMMMMMMMMMMM	Homo_sapiens			A0A2R8YED5	0	24	1	0.9	257.006	LFVLFLVIYLLTLLGNLLMV	MMMMMMMMMMMMMMMMMMMM
O14653	21	1	0.9	247.305	FMIGGMLLTCVVMFLVVQYL	MMMMMMMMMMMMMMMMMMMM	Homo_sapiens			A0A2R8YED5	0	24	2	0.9	269.098	FVLFLVIYLLTLLGNLLMVL	MMMMMMMMMMMMMMMMMMMM
O14662	20	0	1	333.86	LVILILFVIIIVLIVVLVGV	MMMMMMMMMMMMMMMMMMMM	Homo_sapiens			A0A2R8YED5	0	24	3	0.9	274.469	VLFLVIYLLTLLGNLLMVLV	MMMMMMMMMMMMMMMMMMMM
O14949	16	0	0.75	204.194	ESFFRVVPQFVVFYLIYTWG	IIMMMMMMMMMMMMMMMMOO	Homo_sapiens			A0A2R8YED5	0	24	4	0.9	283.54	LFLVIYLLTLLGNLLMVLVI	MMMMMMMMMMMMMMMMMMMM
O14957	17	0	0.8	207.691	AYTWGAVGAVGLVWATDWRL	IMMMMMMMMMMMMMMMMMOO	Homo_sapiens			A0A2R8YED5	1	20	0	0.7	179.967	MYFFLRQLSFLDAFYSSIIV	MMMMMMMMMMMMMMMMMMMM
O14975	22	0	0.85	280.421	LSAIYTVLAGLLFLPLLVNL	MMMMMMMMMMMMMMMMMMMM	Homo_sapiens			A0A2R8YED5	2	23	0	0.65	196.639	FTQISLVIFSGATEACLLSV	MMMMMMMMMMMMMMMMMMMM
O14975	22	1	0.85	271.584	SAIYTVLAGLLFLPLLVNLC	MMMMMMMMMMMMMMMMMMMM	Homo_sapiens			A0A2R8YED5	2	23	1	0.65	206.986	TQISLVIFSGATEACLLSVM	MMMMMMMMMMMMMMMMMMMM
O14975	22	2	0.9	272.085	AIYTVLAGLLFLPLLVNLCC	MMMMMMMMMMMMMMMMMMMM	Homo_sapiens			A0A2R8YED5	2	23	2	0.7	221.025	QISLVIFSGATEACLLSVMA	MMMMMMMMMMMMMMMMMMMM
O15155	20	0	0.95	183.667	LLCYMMLFSLFVFFIIYWII	MMMMMMMMMMMMMMMMMMMM	Homo_sapiens			A0A2R8YED5	2	23	3	0.75	217.556	ISLVIFSGATEACLLSVMAY	MMMMMMMMMMMMMMMMMMMM
O15239	22	0	0.9	300.548	ILPGLSVMGVCLLIPGLATA	MMMMMMMMMMMMMMMMMMMM	Homo_sapiens			A0A2R8YED5	3	24	0	0.85	220.764	VCAGLVGASWAIGMGTGLIN	MMMMMMMMMMMMMMMMMMMM
O15239	22	1	0.9	279.856	LPGLSVMGVCLLIPGLATAY	MMMMMMMMMMMMMMMMMMMM	Homo_sapiens			A0A2R8YED5	3	24	1	0.8	216.007	CAGLVGASWAIGMGTGLINT	MMMMMMMMMMMMMMMMMMMM
O15239	22	2	0.9	278.094	PGLSVMGVCLLIPGLATAYI	MMMMMMMMMMMMMMMMMMMM	Homo_sapiens			A0A2R8YED5	3	24	2	0.8	216.197	AGLVGASWAIGMGTGLINTL	MMMMMMMMMMMMMMMMMMMM
O15455	16	0	0.75	234.653	NTSILLIFIFIVLLIHFEGW	OOMMMMMMMMMMMMMMMMII	Homo_sapiens			A0A2R8YED5	3	24	3	0.8	224.249	GLVGASWAIGMGTGLINTLL	MMMMMMMMMMMMMMMMMMMM
O15466	25	0	0.8	236.015	LLGSRTLLFIFICAFALVTL	MMMMMMMMMMMMMMMMMMMM	Homo_sapiens			A0A2R8YED5	3	24	4	0.8	231.826	LVGASWAIGMGTGLINTLLL	MMMMMMMMMMMMMMMMMMMM
O15466	25	1	0.8	236.349	LGSRTLLFIFICAFALVTLL	MMMMMMMMMMMMMMMMMMMM	Homo_sapiens			A0A2R8YED5	4	24	0	0.75	278.624	ILTTMSVLGLGTLVLLLGSY	MMMMMMMMMMMMMMMMMMMM
O15466	25	2	0.75	231.85	GSRTLLFIFICAFALVTLLQ	MMMMMMMMMMMMMMMMMMMM	Homo_sapiens			A0A2R8YED5	4	24	1	0.7	264.447	LTTMSVLGLGTLVLLLGSYS	MMMMMMMMMMMMMMMMMMMM
O15466	25	3	0.7	234.277	SRTLLFIFICAFALVTLLQQ	MMMMMMMMMMMMMMMMMMMM	Homo_sapiens			A0A2R8YED5	4	24	2	0.7	268.754	TTMSVLGLGTLVLLLGSYSC	MMMMMMMMMMMMMMMMMMMM
O15466	25	4	0.75	232.626	RTLLFIFICAFALVTLLQQI	MMMMMMMMMMMMMMMMMMMM	Homo_sapiens			A0A2R8YED5	4	24	3	0.75	264.968	TMSVLGLGTLVLLLGSYSCI	MMMMMMMMMMMMMMMMMMMM
O15466	25	5	0.8	226.158	TLLFIFICAFALVTLLQQIL	MMMMMMMMMMMMMMMMMMMM	Homo_sapiens			A0A2R8YED5	4	24	4	0.8	260.633	MSVLGLGTLVLLLGSYSCII	MMMMMMMMMMMMMMMMMMMM
O15533	22	0	0.9	220.16	VGLFLSAFLLLGLFKALGWA	MMMMMMMMMMMMMMMMMMMM	Homo_sapiens			A0A2R8YED5	5	23	0	0.6	231.013	FSTCSSHFLVVTIFYTSGVL	MMMMMMMMMMMMMMMMMMMM
O15533	22	1	0.9	208.849	GLFLSAFLLLGLFKALGWAA	MMMMMMMMMMMMMMMMMMMM	Homo_sapiens			A0A2R8YED5	5	23	1	0.55	256.751	STCSSHFLVVTIFYTSGVLR	MMMMMMMMMMMMMMMMMMMM
O15533	22	2	0.9	215.165	LFLSAFLLLGLFKALGWAAV	MMMMMMMMMMMMMMMMMMMM	Homo_sapiens			A0A2R8YED5	5	23	2	0.6	252.097	TCSSHFLVVTIFYTSGVLRY	MMMMMMMMMMMMMMMMMMMM
O43169	21	0	0.95	209.235	WAYWILPIIGAVLLGFLYRY	MMMMMMMMMMMMMMMMMMMM	Homo_sapiens			A0A2R8YED5	5	23	3	0.65	239.518	CSSHFLVVTIFYTSGVLRYM	MMMMMMMMMMMMMMMMMMMM
O43169	21	1	0.95	209.715	AYWILPIIGAVLLGFLYRYY	MMMMMMMMMMMMMMMMMMMM	Homo_sapiens			A0A2R8YED5	6	20	0	0.7	291.123	VLSVQYSVITPLLNPLIYSL	MMMMMMMMMMMMMMMMMMMM
O43173	23	0	0.85	307.991	VASVLGLVMLSVALLILSLI	MMMMMMMMMMMMMMMMMMMM	Homo_sapiens			A0A2R8YEG4	0	23	0	0.85	188.226	LLFGLFSLFYIFTLLGNGAI	MMMMMMMMMMMMMMMMMMMM
O43173	23	1	0.8	299.34	ASVLGLVMLSVALLILSLIS	MMMMMMMMMMMMMMMMMMMM	Homo_sapiens			A0A2R8YEG4	0	23	1	0.85	185.365	LFGLFSLFYIFTLLGNGAIL	MMMMMMMMMMMMMMMMMMMM
O43173	23	2	0.8	301.764	SVLGLVMLSVALLILSLISY	MMMMMMMMMMMMMMMMMMMM	Homo_sapiens			A0A2R8YEG4	0	23	2	0.85	184	FGLFSLFYIFTLLGNGAILG	MMMMMMMMMMMMMMMMMMMM
O43173	23	3	0.85	292.332	VLGLVMLSVALLILSLISYV	MMMMMMMMMMMMMMMMMMMM	Homo_sapiens			A0A2R8YEG4	0	23	3	0.85	187.546	GLFSLFYIFTLLGNGAILGL	MMMMMMMMMMMMMMMMMMMM
O43174	21	0	0.9	266.604	LLASALCTFVLPLLLFLAAI	MMMMMMMMMMMMMMMMMMMM	Homo_sapiens			A0A2R8YEG4	1	20	0	0.75	201.16	MYFFLSHLAVVDIAYACNTV	MMMMMMMMMMMMMMMMMMMM
O43174	21	1	0.85	269.168	LASALCTFVLPLLLFLAAIK	MMMMMMMMMMMMMMMMMMMM	Homo_sapiens			A0A2R8YEG4	2	22	0	0.65	219.652	TQTFLCLSFGHSECLLLVLM	MMMMMMMMMMMMMMMMMMMM
O43505	20	0	0.9	250.094	LLLAALMLVAMLQLLYLSLL	MMMMMMMMMMMMMMMMMMMM	Homo_sapiens			A0A2R8YEG4	2	22	1	0.65	226.997	QTFLCLSFGHSECLLLVLMS	MMMMMMMMMMMMMMMMMMMM
O43506	24	0	0.9	268.826	LRYLSLLCLLPLVAFLLFCL	MMMMMMMMMMMMMMMMMMMM	Homo_sapiens			A0A2R8YEG4	2	22	2	0.7	227.348	TFLCLSFGHSECLLLVLMSY	MMMMMMMMMMMMMMMMMMMM
O43506	24	1	0.85	279.572	RYLSLLCLLPLVAFLLFCLH	MMMMMMMMMMMMMMMMMMMM	Homo_sapiens			A0A2R8YEG4	3	22	0	0.7	243.883	CITLAVTSWTCGSLLALAHV	MMMMMMMMMMMMMMMMMMMM
O43506	24	2	0.9	267.731	YLSLLCLLPLVAFLLFCLHV	MMMMMMMMMMMMMMMMMMMM	Homo_sapiens			A0A2R8YEG4	3	22	1	0.7	246.674	ITLAVTSWTCGSLLALAHVV	MMMMMMMMMMMMMMMMMMMM
O43506	24	3	0.9	273.722	LSLLCLLPLVAFLLFCLHVL	MMMMMMMMMMMMMMMMMMMM	Homo_sapiens			A0A2R8YEG4	3	22	2	0.7	245.656	TLAVTSWTCGSLLALAHVVL	MMMMMMMMMMMMMMMMMMMM
O43506	24	4	0.9	261.338	SLLCLLPLVAFLLFCLHVLF	MMMMMMMMMMMMMMMMMMMM	Homo_sapiens			A0A2R8YEG4	4	22	0	0.9	258.819	VIFAACVFFLVGPPSLVLVS	MMMMMMMMMMMMMMMMMMMM
O43508	24	0	1	260.485	ALLVPLALGLGLALACLGLL	MMMMMMMMMMMMMMMMMMMM	Homo_sapiens			A0A2R8YEG4	4	22	1	0.9	274.008	IFAACVFFLVGPPSLVLVSY	MMMMMMMMMMMMMMMMMMMM
O43508	24	1	1	266.009	LLVPLALGLGLALACLGLLL	MMMMMMMMMMMMMMMMMMMM	Homo_sapiens			A0A2R8YEG4	4	22	2	0.85	271.924	FAACVFFLVGPPSLVLVSYS	MMMMMMMMMMMMMMMMMMMM
O43508	24	2	1	260.335	LVPLALGLGLALACLGLLLA	MMMMMMMMMMMMMMMMMMMM	Homo_sapiens			A0A2R8YEG4	5	22	0	0.7	234.155	STCSSHLCVVGLFFGSAIIM	MMMMMMMMMMMMMMMMMMMM
O43508	24	3	1	256.798	VPLALGLGLALACLGLLLAV	MMMMMMMMMMMMMMMMMMMM	Homo_sapiens			A0A2R8YEG4	5	22	1	0.75	225.432	TCSSHLCVVGLFFGSAIIMY	MMMMMMMMMMMMMMMMMMMM
O43508	24	4	1	260.406	PLALGLGLALACLGLLLAVV	MMMMMMMMMMMMMMMMMMMM	Homo_sapiens			A0A2R8YEG4	5	22	2	0.8	218.602	CSSHLCVVGLFFGSAIIMYM	MMMMMMMMMMMMMMMMMMMM
O43529	20	0	0.9	210.399	LLLAACFWVIFMFMVASKFI	MMMMMMMMMMMMMMMMMMMM	Homo_sapiens			A0A2R8YEG4	6	20	0	0.75	200.781	VFFLFYSFFNPTLNPLIYSL	MMMMMMMMMMMMMMMMMMMM
O43557	24	0	0.9	255.108	SVARVGLGLLLLLMGAGLAV	MMMMMMMMMMMMMMMMMMMM	Homo_sapiens			A0A2R8YEH3	0	24	0	0.85	188.226	LLFGLFSLFYIFTLLGNGAI	MMMMMMMMMMMMMMMMMMMM
O43557	24	1	0.9	245.138	VARVGLGLLLLLMGAGLAVQ	MMMMMMMMMMMMMMMMMMMM	Homo_sapiens			A0A2R8YEH3	0	24	1	0.85	185.365	LFGLFSLFYIFTLLGNGAIL	MMMMMMMMMMMMMMMMMMMM
O43557	24	2	0.9	245.787	ARVGLGLLLLLMGAGLAVQG	MMMMMMMMMMMMMMMMMMMM	Homo_sapiens			A0A2R8YEH3	0	24	2	0.85	184	FGLFSLFYIFTLLGNGAILG	MMMMMMMMMMMMMMMMMMMM
O43557	24	3	0.9	226.859	RVGLGLLLLLMGAGLAVQGW	MMMMMMMMMMMMMMMMMMMM	Homo_sapiens			A0A2R8YEH3	0	24	3	0.85	187.546	GLFSLFYIFTLLGNGAILGL	MMMMMMMMMMMMMMMMMMMM
O43557	24	4	0.95	214.035	VGLGLLLLLMGAGLAVQGWF	MMMMMMMMMMMMMMMMMMMM	Homo_sapiens			A0A2R8YEH3	0	24	4	0.85	203.828	LFSLFYIFTLLGNGAILGLI	MMMMMMMMMMMMMMMMMMMM
O43570	18	0	0.9	282.27	ALAGILGICIVVVVSIWLFR	OMMMMMMMMMMMMMMMMMMI	Homo_sapiens			A0A2R8YEH3	1	20	0	0.75	201.16	MYFFLSHLAVVDIAYACNTV	MMMMMMMMMMMMMMMMMMMM
O43674	21	0	0.85	230.289	FYIALTGIPVAIFITLVNVF	MMMMMMMMMMMMMMMMMMMM	Homo_sapiens			A0A2R8YEH3	2	22	0	0.65	219.652	TQTFLCLSFGHSECLLLVLM	MMMMMMMMMMMMMMMMMMMM
O43674	21	1	0.85	244.958	YIALTGIPVAIFITLVNVFI	MMMMMMMMMMMMMMMMMMMM	Homo_sapiens			A0A2R8YEH3	2	22	1	0.65	226.997	QTFLCLSFGHSECLLLVLMS	MMMMMMMMMMMMMMMMMMMM
O43676	21	0	0.85	185.264	FKGFKWGFAAFVVAVGAEYY	MMMMMMMMMMMMMMMMMMMM	Homo_sapiens			A0A2R8YEH3	2	22	2	0.7	227.348	TFLCLSFGHSECLLLVLMSY	MMMMMMMMMMMMMMMMMMMM
O43676	21	1	0.85	189.868	KGFKWGFAAFVVAVGAEYYL	MMMMMMMMMMMMMMMMMMMM	Homo_sapiens			A0A2R8YEH3	3	23	0	0.7	255.137	CITLAVTSWTCGSLLALVHV	MMMMMMMMMMMMMMMMMMMM
O43677	18	0	0.75	209.478	WLKVGFTLGTTVFLWIYLIK	IMMMMMMMMMMMMMMMMMMO	Homo_sapiens			A0A2R8YEH3	3	23	1	0.7	261.276	ITLAVTSWTCGSLLALVHVV	MMMMMMMMMMMMMMMMMMMM
O43825	19	0	0.8	216.956	THLIGVLSLVFLFAMFLFFN	MMMMMMMMMMMMMMMMMMMO	Homo_sapiens			A0A2R8YEH3	3	23	2	0.7	263.482	TLAVTSWTCGSLLALVHVVL	MMMMMMMMMMMMMMMMMMMM
O43908	22	0	0.8	302.587	AEVLGIICIVLMATVLKTIV	MMMMMMMMMMMMMMMMMMMM	Homo_sapiens			A0A2R8YEH3	3	23	3	0.75	271.428	LAVTSWTCGSLLALVHVVLI	MMMMMMMMMMMMMMMMMMMM
O43908	22	1	0.8	305.593	EVLGIICIVLMATVLKTIVL	MMMMMMMMMMMMMMMMMMMM	Homo_sapiens			A0A2R8YEH3	4	22	0	0.9	258.819	VIFAACVFFLVGPPSLVLVS	MMMMMMMMMMMMMMMMMMMM
O43908	22	2	0.85	323.13	VLGIICIVLMATVLKTIVLI	MMMMMMMMMMMMMMMMMMMM	Homo_sapiens			A0A2R8YEH3	4	22	1	0.9	274.008	IFAACVFFLVGPPSLVLVSY	MMMMMMMMMMMMMMMMMMMM
O43916	17	0	0.7	244.922	KAVLLLALASIAIQYTAIRT	OMMMMMMMMMMMMMMMMMII	Homo_sapiens			A0A2R8YEH3	4	22	2	0.85	271.924	FAACVFFLVGPPSLVLVSYS	MMMMMMMMMMMMMMMMMMMM
O60235	27	0	0.95	296.273	PYVVCFIVVAGVVILAVTIA	MMMMMMMMMMMMMMMMMMMM	Homo_sapiens			A0A2R8YEH3	5	22	0	0.7	234.155	STCSSHLCVVGLFFGSAIIM	MMMMMMMMMMMMMMMMMMMM
O60235	27	1	0.95	289.648	YVVCFIVVAGVVILAVTIAL	MMMMMMMMMMMMMMMMMMMM	Homo_sapiens			A0A2R8YEH3	5	22	1	0.75	225.432	TCSSHLCVVGLFFGSAIIMY	MMMMMMMMMMMMMMMMMMMM
O60235	27	2	0.95	294.514	VVCFIVVAGVVILAVTIALL	MMMMMMMMMMMMMMMMMMMM	Homo_sapiens			A0A2R8YEH3	5	22	2	0.8	218.602	CSSHLCVVGLFFGSAIIMYM	MMMMMMMMMMMMMMMMMMMM
O60235	27	3	0.95	294.837	VCFIVVAGVVILAVTIALLV	MMMMMMMMMMMMMMMMMMMM	Homo_sapiens			A0A2R8YEH3	6	20	0	0.75	200.781	VFFLFYSFFNPTLNPLIYSL	MMMMMMMMMMMMMMMMMMMM
O60235	27	4	0.95	280.99	CFIVVAGVVILAVTIALLVY	MMMMMMMMMMMMMMMMMMMM	Homo_sapiens			A0A2R8YEV3	0	23	0	0.85	188.226	LLFGLFSLFYIFTLLGNGAI	MMMMMMMMMMMMMMMMMMMM
O60235	27	5	0.95	266.284	FIVVAGVVILAVTIALLVYF	MMMMMMMMMMMMMMMMMMMM	Homo_sapiens			A0A2R8YEV3	0	23	1	0.85	185.365	LFGLFSLFYIFTLLGNGAIL	MMMMMMMMMMMMMMMMMMMM
O60235	27	6	0.95	281.324	IVVAGVVILAVTIALLVYFL	MMMMMMMMMMMMMMMMMMMM	Homo_sapiens			A0A2R8YEV3	0	23	2	0.85	184	FGLFSLFYIFTLLGNGAILG	MMMMMMMMMMMMMMMMMMMM
O60235	27	7	0.95	274.876	VVAGVVILAVTIALLVYFLA	MMMMMMMMMMMMMMMMMMMM	Homo_sapiens			A0A2R8YEV3	0	23	3	0.85	187.546	GLFSLFYIFTLLGNGAILGL	MMMMMMMMMMMMMMMMMMMM
O60243	22	0	0.8	245.748	ASKFVLVVAGSVCFMLILYQ	MMMMMMMMMMMMMMMMMMMM	Homo_sapiens			A0A2R8YEV3	1	20	0	0.65	216.807	MYFFLSHLAVVDIAYTRNTV	MMMMMMMMMMMMMMMMMMMM
O60243	22	1	0.8	247.583	SKFVLVVAGSVCFMLILYQY	MMMMMMMMMMMMMMMMMMMM	Homo_sapiens			A0A2R8YEV3	2	22	0	0.65	219.989	MTQTFLCLSFGHSECLLLVL	MMMMMMMMMMMMMMMMMMMM
O60243	22	2	0.85	242.426	KFVLVVAGSVCFMLILYQYA	MMMMMMMMMMMMMMMMMMMM	Homo_sapiens			A0A2R8YEV3	2	22	1	0.65	219.652	TQTFLCLSFGHSECLLLVLM	MMMMMMMMMMMMMMMMMMMM
O60487	22	0	0.95	277.939	LALAIGSACALMIIIVIVVV	MMMMMMMMMMMMMMMMMMMM	Homo_sapiens			A0A2R8YEV3	2	22	2	0.65	226.997	QTFLCLSFGHSECLLLVLMS	MMMMMMMMMMMMMMMMMMMM
O60487	22	1	0.95	290.455	ALAIGSACALMIIIVIVVVL	MMMMMMMMMMMMMMMMMMMM	Homo_sapiens			A0A2R8YEV3	3	22	0	0.7	243.883	CITLAVTSWTCGSLLALAHV	MMMMMMMMMMMMMMMMMMMM
O60487	22	2	0.95	291.265	LAIGSACALMIIIVIVVVLF	MMMMMMMMMMMMMMMMMMMM	Homo_sapiens			A0A2R8YEV3	3	22	1	0.7	246.674	ITLAVTSWTCGSLLALAHVV	MMMMMMMMMMMMMMMMMMMM
O60499	19	0	0.95	284.692	WCAIAVLVGVLLLVLILLFS	MMMMMMMMMMMMMMMMMMMO	Homo_sapiens			A0A2R8YEV3	3	22	2	0.7	245.656	TLAVTSWTCGSLLALAHVVL	MMMMMMMMMMMMMMMMMMMM
O60512	21	0	0.8	221.534	TLALLVGSQLAVMMYLSLGG	MMMMMMMMMMMMMMMMMMMM	Homo_sapiens			A0A2R8YEV3	4	22	0	0.9	258.819	VIFAACVFFLVGPPSLVLVS	MMMMMMMMMMMMMMMMMMMM
O60512	21	1	0.85	210.889	LALLVGSQLAVMMYLSLGGF	MMMMMMMMMMMMMMMMMMMM	Homo_sapiens			A0A2R8YEV3	4	22	1	0.9	274.008	IFAACVFFLVGPPSLVLVSY	MMMMMMMMMMMMMMMMMMMM
O60513	21	0	0.75	240.793	LLLLLTLCLTVVGWATSNYF	MMMMMMMMMMMMMMMMMMMM	Homo_sapiens			A0A2R8YEV3	4	22	2	0.85	271.924	FAACVFFLVGPPSLVLVSYS	MMMMMMMMMMMMMMMMMMMM
O60513	21	1	0.75	227.578	LLLLTLCLTVVGWATSNYFV	MMMMMMMMMMMMMMMMMMMM	Homo_sapiens			A0A2R8YEV3	5	22	0	0.7	234.155	STCSSHLCVVGLFFGSAIIM	MMMMMMMMMMMMMMMMMMMM
O60603	16	0	0.75	183.525	LILLTGVLCHRFHGLWYMKM	OOMMMMMMMMMMMMMMMMII	Homo_sapiens			A0A2R8YEV3	5	22	1	0.75	225.432	TCSSHLCVVGLFFGSAIIMY	MMMMMMMMMMMMMMMMMMMM
O60656	23	0	0.85	260.118	VIGFLLAVVLTVAFITFKCC	MMMMMMMMMMMMMMMMMMMM	Homo_sapiens			A0A2R8YEV3	5	22	2	0.8	218.602	CSSHLCVVGLFFGSAIIMYM	MMMMMMMMMMMMMMMMMMMM
O60656	23	1	0.85	258.278	IGFLLAVVLTVAFITFKCCA	MMMMMMMMMMMMMMMMMMMM	Homo_sapiens			A0A2R8YEV3	6	20	0	0.75	200.781	VFFLFYSFFNPTLNPLIYSL	MMMMMMMMMMMMMMMMMMMM
O60656	23	2	0.85	250.657	GFLLAVVLTVAFITFKCCAY	MMMMMMMMMMMMMMMMMMMM	Homo_sapiens			A0A3B3IT45	0	23	0	0.75	262.214	WISIPFCFLSVTALLGNSLI	MMMMMMMMMMMMMMMMMMMM
O60656	23	3	0.85	250.377	FLLAVVLTVAFITFKCCAYG	MMMMMMMMMMMMMMMMMMMM	Homo_sapiens			A0A3B3IT45	0	23	1	0.75	264.691	ISIPFCFLSVTALLGNSLIL	MMMMMMMMMMMMMMMMMMMM
O60704	18	0	0.85	267.903	RVLLAAGCALVLVLAVQLGQ	IMMMMMMMMMMMMMMMMMMO	Homo_sapiens			A0A3B3IT45	0	23	2	0.75	260.8	SIPFCFLSVTALLGNSLILF	MMMMMMMMMMMMMMMMMMMM
O60894	21	0	0.85	329.474	ILYPFIVVPITVTLLVTALV	MMMMMMMMMMMMMMMMMMMM	Homo_sapiens			A0A3B3IT45	0	23	3	0.8	252.226	IPFCFLSVTALLGNSLILFA	MMMMMMMMMMMMMMMMMMMM
O60894	21	1	0.85	323.579	LYPFIVVPITVTLLVTALVV	MMMMMMMMMMMMMMMMMMMM	Homo_sapiens			A0A3B3IT45	1	22	0	0.6	240.402	YFLSMLSATDLGLSISTLVT	MMMMMMMMMMMMMMMMMMMM
O60896	21	0	0.95	325.322	VLIPLIVIPVVLTVAMAGLV	MMMMMMMMMMMMMMMMMMMM	Homo_sapiens			A0A3B3IT45	1	22	1	0.6	255.899	FLSMLSATDLGLSISTLVTM	MMMMMMMMMMMMMMMMMMMM
O60896	21	1	0.95	310.457	LIPLIVIPVVLTVAMAGLVV	MMMMMMMMMMMMMMMMMMMM	Homo_sapiens			A0A3B3IT45	1	22	2	0.6	270.634	LSMLSATDLGLSISTLVTML	MMMMMMMMMMMMMMMMMMMM
O60909	18	0	0.85	264.76	KAVLLLCLLHFLVAVILYFD	IMMMMMMMMMMMMMMMMMMO	Homo_sapiens			A0A3B3IT45	2	22	0	0.65	211.637	SHMFFIKFFTVMESSVLLAM	MMMMMMMMMMMMMMMMMMMM
O75063	19	0	0.85	264.432	VVLLAILLVIFIFTKVFLID	MMMMMMMMMMMMMMMMMMMO	Homo_sapiens			A0A3B3IT45	2	22	1	0.7	217.47	HMFFIKFFTVMESSVLLAMA	MMMMMMMMMMMMMMMMMMMM
O75072	20	0	0.75	228.85	VVLALLTLTSSAFLLFQLYY	MMMMMMMMMMMMMMMMMMMM	Homo_sapiens			A0A3B3IT45	2	22	2	0.75	214.084	MFFIKFFTVMESSVLLAMAF	MMMMMMMMMMMMMMMMMMMM
O75078	18	0	0.9	222.857	IAGAVLVAAIVLGGTGWGFK	OMMMMMMMMMMMMMMMMMMI	Homo_sapiens			A0A3B3IT45	3	22	0	0.8	278.181	AQIGVASVIRGLLMLTPMVA	MMMMMMMMMMMMMMMMMMMM
O75106	16	0	0.85	260.885	LKIVLAFLALSLITIFALAY	IIMMMMMMMMMMMMMMMMOO	Homo_sapiens			A0A3B3IT45	3	22	1	0.8	283.698	QIGVASVIRGLLMLTPMVAL	MMMMMMMMMMMMMMMMMMMM
O75310	23	0	0.85	251.203	VIGFLLACVATVIFIITKFC	MMMMMMMMMMMMMMMMMMMM	Homo_sapiens			A0A3B3IT45	3	22	2	0.85	299.525	IGVASVIRGLLMLTPMVALL	MMMMMMMMMMMMMMMMMMMM
O75310	23	1	0.85	255.587	IGFLLACVATVIFIITKFCL	MMMMMMMMMMMMMMMMMMMM	Homo_sapiens			A0A3B3IT45	4	24	0	0.75	243.808	GLTAMFSTVGVDLLLILLSY	MMMMMMMMMMMMMMMMMMMM
O75310	23	2	0.85	237.711	GFLLACVATVIFIITKFCLF	MMMMMMMMMMMMMMMMMMMM	Homo_sapiens			A0A3B3IT45	4	24	1	0.75	245.037	LTAMFSTVGVDLLLILLSYV	MMMMMMMMMMMMMMMMMMMM
O75310	23	3	0.85	246.107	FLLACVATVIFIITKFCLFC	MMMMMMMMMMMMMMMMMMMM	Homo_sapiens			A0A3B3IT45	4	24	2	0.75	240.168	TAMFSTVGVDLLLILLSYVL	MMMMMMMMMMMMMMMMMMMM
O75324	17	0	0.75	310.363	HSPTTGVVTVIVILIAIAAL	OMMMMMMMMMMMMMMMMMII	Homo_sapiens			A0A3B3IT45	4	24	3	0.8	253.85	AMFSTVGVDLLLILLSYVLI	MMMMMMMMMMMMMMMMMMMM
O75379	20	0	1	295.392	AIMALVAAILLLVIIILIVM	MMMMMMMMMMMMMMMMMMMM	Homo_sapiens			A0A3B3IT45	4	24	4	0.8	262.426	MFSTVGVDLLLILLSYVLII	MMMMMMMMMMMMMMMMMMMM
O75396	17	0	0.9	223.15	KLAAVAVFFIMLIVYVRFWW	IMMMMMMMMMMMMMMMMMOO	Homo_sapiens			A0A3B3IT45	5	22	0	0.75	230.125	STCVSHIVAFAIYYIPLISL	MMMMMMMMMMMMMMMMMMMM
O75438	16	0	0.75	245.745	DHWVHVLVPMGFVIGCYLDR	OOMMMMMMMMMMMMMMMMII	Homo_sapiens			A0A3B3IT45	5	22	1	0.75	238.079	TCVSHIVAFAIYYIPLISLS	MMMMMMMMMMMMMMMMMMMM
O75477	21	0	0.85	290.739	QARVLVAAVVGLVAVLLYAS	MMMMMMMMMMMMMMMMMMMM	Homo_sapiens			A0A3B3IT45	5	22	2	0.8	253.137	CVSHIVAFAIYYIPLISLSI	MMMMMMMMMMMMMMMMMMMM
O75477	21	1	0.9	283.228	ARVLVAAVVGLVAVLLYASI	MMMMMMMMMMMMMMMMMMMM	Homo_sapiens			A0A3B3IT45	6	21	0	0.7	265.784	TMIANTYLLISPLMNPVIYS	MMMMMMMMMMMMMMMMMMMM
O75578	22	0	0.95	249.436	LWILIGSVLGGLLLLALLVF	MMMMMMMMMMMMMMMMMMMM	Homo_sapiens			A0A3B3IT45	6	21	1	0.75	271.491	MIANTYLLISPLMNPVIYSV	MMMMMMMMMMMMMMMMMMMM
O75578	22	1	0.95	260.321	WILIGSVLGGLLLLALLVFC	MMMMMMMMMMMMMMMMMMMM	Homo_sapiens			A0A494BZU4	0	20	0	0.7	194.584	MFSLMVGIFSVLNTTQFFIF	MMMMMMMMMMMMMMMMMMMM
O75578	22	2	0.95	270.029	ILIGSVLGGLLLLALLVFCL	MMMMMMMMMMMMMMMMMMMM	Homo_sapiens			A0A494BZU4	1	20	0	0.75	230.737	ISTGLSLTTIIIGCFLFYCI	MMMMMMMMMMMMMMMMMMMM
O75752	18	0	0.8	207.111	WSLLLLSLLSFFVMWYLSLP	IMMMMMMMMMMMMMMMMMMO	Homo_sapiens			A0A494BZU4	2	20	0	0.8	199.768	LLIYAMWIITYELINFSIVL	MMMMMMMMMMMMMMMMMMMM
O75787	21	0	0.9	240.848	VVFNMVLWIMIALALAVIIT	MMMMMMMMMMMMMMMMMMMM	Homo_sapiens			A0A494BZU4	3	20	0	0.7	222.632	ISHMLLHFFCLPFIVKHAYN	MMMMMMMMMMMMMMMMMMMM
O75787	21	1	0.85	242.667	VFNMVLWIMIALALAVIITS	MMMMMMMMMMMMMMMMMMMM	Homo_sapiens			A0A4W9AIG4	0	23	0	0.8	216.728	LLCGLFSAFYTLTLLGNGVI	MMMMMMMMMMMMMMMMMMMM
O75795	23	0	0.85	255.34	VIAFLLACVATMIFMITKCC	MMMMMMMMMMMMMMMMMMMM	Homo_sapiens			A0A4W9AIG4	0	23	1	0.8	214.01	LCGLFSAFYTLTLLGNGVIF	MMMMMMMMMMMMMMMMMMMM
O75795	23	1	0.85	251.221	IAFLLACVATMIFMITKCCL	MMMMMMMMMMMMMMMMMMMM	Homo_sapiens			A0A4W9AIG4	0	23	2	0.8	209.815	CGLFSAFYTLTLLGNGVIFG	MMMMMMMMMMMMMMMMMMMM
O75795	23	2	0.85	234.252	AFLLACVATMIFMITKCCLF	MMMMMMMMMMMMMMMMMMMM	Homo_sapiens			A0A4W9AIG4	0	23	3	0.8	208.99	GLFSAFYTLTLLGNGVIFGI	MMMMMMMMMMMMMMMMMMMM
O75795	23	3	0.85	232.935	FLLACVATMIFMITKCCLFC	MMMMMMMMMMMMMMMMMMMM	Homo_sapiens			A0A4W9AIG4	1	20	0	0.7	195.742	MYFFLSHLAIVDISYASNYV	MMMMMMMMMMMMMMMMMMMM
O75829	21	0	0.95	257.902	VGAVVLISGAVLLLFGAIGA	MMMMMMMMMMMMMMMMMMMM	Homo_sapiens			A0A4W9AIG4	2	23	0	0.8	214.379	IMQTFLYLAFAHVECLILVV	MMMMMMMMMMMMMMMMMMMM
O75829	21	1	0.95	234.54	GAVVLISGAVLLLFGAIGAF	MMMMMMMMMMMMMMMMMMMM	Homo_sapiens			A0A4W9AIG4	2	23	1	0.8	221.167	MQTFLYLAFAHVECLILVVM	MMMMMMMMMMMMMMMMMMMM
O75880	18	0	0.75	220.23	SWKSLAITFAIGGALLAGMK	OMMMMMMMMMMMMMMMMMMI	Homo_sapiens			A0A4W9AIG4	2	23	2	0.75	227.091	QTFLYLAFAHVECLILVVMS	MMMMMMMMMMMMMMMMMMMM
O75881	22	0	0.95	254.738	RLGLPGLALAAALLLLALCL	MMMMMMMMMMMMMMMMMMMM	Homo_sapiens			A0A4W9AIG4	2	23	3	0.8	230.788	TFLYLAFAHVECLILVVMSY	MMMMMMMMMMMMMMMMMMMM
O75881	22	1	1	258.792	LGLPGLALAAALLLLALCLL	MMMMMMMMMMMMMMMMMMMM	Homo_sapiens			A0A4W9AIG4	3	23	0	0.85	236.937	CTVLAVASWVFSFLLALVPL	MMMMMMMMMMMMMMMMMMMM
O75881	22	2	1	261.095	GLPGLALAAALLLLALCLLV	MMMMMMMMMMMMMMMMMMMM	Homo_sapiens			A0A4W9AIG4	3	23	1	0.85	258.956	TVLAVASWVFSFLLALVPLV	MMMMMMMMMMMMMMMMMMMM
O75888	22	0	0.95	201.207	VALWLSWGAALGAVACAMAL	MMMMMMMMMMMMMMMMMMMM	Homo_sapiens			A0A4W9AIG4	3	23	2	0.9	264.145	VLAVASWVFSFLLALVPLVL	MMMMMMMMMMMMMMMMMMMM
O75888	22	1	0.95	191.58	ALWLSWGAALGAVACAMALL	MMMMMMMMMMMMMMMMMMMM	Homo_sapiens			A0A4W9AIG4	3	23	3	0.9	280.116	LAVASWVFSFLLALVPLVLI	MMMMMMMMMMMMMMMMMMMM
O75888	22	2	0.9	207.013	LWLSWGAALGAVACAMALLT	MMMMMMMMMMMMMMMMMMMM	Homo_sapiens			A0A4W9AIG4	4	22	0	1	284.026	VVIFAACVFILVGPLCLVLV	MMMMMMMMMMMMMMMMMMMM
O75923	22	0	1	220.655	WAIILFIILFILLLFLAIFI	MMMMMMMMMMMMMMMMMMMM	Homo_sapiens			A0A4W9AIG4	4	22	1	0.95	275.78	VIFAACVFILVGPLCLVLVS	MMMMMMMMMMMMMMMMMMMM
O75923	22	1	1	225.596	AIILFIILFILLLFLAIFIY	MMMMMMMMMMMMMMMMMMMM	Homo_sapiens			A0A4W9AIG4	4	22	2	0.95	290.99	IFAACVFILVGPLCLVLVSY	MMMMMMMMMMMMMMMMMMMM
O75923	22	2	1	227.052	IILFIILFILLLFLAIFIYA	MMMMMMMMMMMMMMMMMMMM	Homo_sapiens			A0A4W9AIG4	5	22	0	0.65	239.73	STCSSHLCVVGLFFGSAIVT	MMMMMMMMMMMMMMMMMMMM
O94766	20	0	0.9	226.664	VFLAYFLVSIAGLLYALVQL	MMMMMMMMMMMMMMMMMMMM	Homo_sapiens			A0A4W9AIG4	5	22	1	0.7	234.928	TCSSHLCVVGLFFGSAIVTY	MMMMMMMMMMMMMMMMMMMM
O95139	19	0	0.75	217.721	SIFVFTHVLVPVWIIHYYMK	MMMMMMMMMMMMMMMMMMMO	Homo_sapiens			A0A4W9AIG4	5	22	2	0.75	230.964	CSSHLCVVGLFFGSAIVTYM	MMMMMMMMMMMMMMMMMMMM
O95167	21	0	0.9	308.483	EPVLVVSFVVGGLAVILPPL	MMMMMMMMMMMMMMMMMMMM	Homo_sapiens			A0A4W9AIG4	6	20	0	0.75	234.54	VLSLFYSLFNPMLNPLIYSL	MMMMMMMMMMMMMMMMMMMM
O95167	21	1	0.9	313.991	PVLVVSFVVGGLAVILPPLS	MMMMMMMMMMMMMMMMMMMM	Homo_sapiens			A0A7I2V3R4	0	24	0	0.85	258.687	AGCVCVVFSFLSMVVLLFTG	MMMMMMMMMMMMMMMMMMMM
O95169	19	0	0.95	182.413	VMCMQLFGFLAFMIFMCWVG	MMMMMMMMMMMMMMMMMMMO	Homo_sapiens			A0A7I2V3R4	0	24	1	0.85	263.48	GCVCVVFSFLSMVVLLFTGL	MMMMMMMMMMMMMMMMMMMM
O95183	23	0	1	339.029	ICVGLVVVGVLLIILIVLLV	MMMMMMMMMMMMMMMMMMMM	Homo_sapiens			A0A7I2V3R4	0	24	2	0.85	269.453	CVCVVFSFLSMVVLLFTGLI	MMMMMMMMMMMMMMMMMMMM
O95183	23	1	1	332.521	CVGLVVVGVLLIILIVLLVV	MMMMMMMMMMMMMMMMMMMM	Homo_sapiens			A0A7I2V3R4	0	24	3	0.85	260.189	VCVVFSFLSMVVLLFTGLIF	MMMMMMMMMMMMMMMMMMMM
O95183	23	2	1	321.935	VGLVVVGVLLIILIVLLVVF	MMMMMMMMMMMMMMMMMMMM	Homo_sapiens			A0A7I2V3R4	0	24	4	0.85	243.988	CVVFSFLSMVVLLFTGLIFV	MMMMMMMMMMMMMMMMMMMM
O95183	23	3	1	323.596	GLVVVGVLLIILIVLLVVFL	MMMMMMMMMMMMMMMMMMMM	Homo_sapiens			A0A7I2V3R4	1	24	0	0.8	282.815	PICLSVASILALFSVVVTWV	MMMMMMMMMMMMMMMMMMMM
O95249	19	0	0.9	252.304	LILGGVIGICTILLLLYAFH	MMMMMMMMMMMMMMMMMMMO	Homo_sapiens			A0A7I2V3R4	1	24	1	0.8	280.279	ICLSVASILALFSVVVTWVI	MMMMMMMMMMMMMMMMMMMM
O95292	19	0	0.95	267.317	LLALVVLFFIVGVIIGKIAL	MMMMMMMMMMMMMMMMMMMO	Homo_sapiens			A0A7I2V3R4	1	24	2	0.8	291.254	CLSVASILALFSVVVTWVIC	MMMMMMMMMMMMMMMMMMMM
O95424	24	0	0.9	190.311	FYVGLFFVNVLILYYAFLME	MMMMMMMMMMMMMMMMMMMM	Homo_sapiens			A0A7I2V3R4	1	24	3	0.8	270.784	LSVASILALFSVVVTWVICW	MMMMMMMMMMMMMMMMMMMM
O95424	24	1	0.9	185.511	YVGLFFVNVLILYYAFLMEY	MMMMMMMMMMMMMMMMMMMM	Homo_sapiens			A0A7I2V3R4	1	24	4	0.8	260.187	SVASILALFSVVVTWVICWL	MMMMMMMMMMMMMMMMMMMM
O95424	24	2	0.9	188.317	VGLFFVNVLILYYAFLMEYI	MMMMMMMMMMMMMMMMMMMM	Homo_sapiens			A0AVI4	0	21	0	0.75	235.114	VTFTLAYLVFAVCFVFTPNE	MMMMMMMMMMMMMMMMMMMM
O95424	24	3	0.9	183.419	GLFFVNVLILYYAFLMEYIV	MMMMMMMMMMMMMMMMMMMM	Homo_sapiens			A0AVI4	0	21	1	0.75	216.926	TFTLAYLVFAVCFVFTPNEF	MMMMMMMMMMMMMMMMMMMM
O95424	24	4	0.9	188.111	LFFVNVLILYYAFLMEYIVL	MMMMMMMMMMMMMMMMMMMM	Homo_sapiens			A0AVI4	1	21	0	0.85	231.743	AATLLCHSLLPLGYYVGMCL	MMMMMMMMMMMMMMMMMMMM
O95470	16	0	0.8	206.824	WQLIAWSVVWTLLIVWGYEF	OOMMMMMMMMMMMMMMMMII	Homo_sapiens			A0AVI4	1	21	1	0.85	231.175	ATLLCHSLLPLGYYVGMCLA	MMMMMMMMMMMMMMMMMMMM
O95476	22	0	0.8	191.708	LLGLRTFVAFAAKLWSFFIY	MMMMMMMMMMMMMMMMMMMM	Homo_sapiens			A0AVI4	2	21	0	0.85	261.785	RLFLLLAVTLPSIACILIYY	MMMMMMMMMMMMMMMMMMMM
O95476	22	1	0.8	184.611	LGLRTFVAFAAKLWSFFIYL	MMMMMMMMMMMMMMMMMMMM	Homo_sapiens			A0AVI4	2	21	1	0.9	256.198	LFLLLAVTLPSIACILIYYW	MMMMMMMMMMMMMMMMMMMM
O95476	22	2	0.8	183.942	GLRTFVAFAAKLWSFFIYLL	MMMMMMMMMMMMMMMMMMMM	Homo_sapiens			A0PJK1	0	21	0	0.85	244.697	VADIIVITVYFALNVAVGIW	MMMMMMMMMMMMMMMMMMMM
O95498	21	0	0.85	237.353	AITYLLIFILLMIIALQNIV	MMMMMMMMMMMMMMMMMMMM	Homo_sapiens			A0PJK1	0	21	1	0.8	236.316	ADIIVITVYFALNVAVGIWS	MMMMMMMMMMMMMMMMMMMM
O95498	21	1	0.85	257.633	ITYLLIFILLMIIALQNIVM	MMMMMMMMMMMMMMMMMMMM	Homo_sapiens			A0PJK1	1	22	0	0.75	196.544	WWPIGASLFASSEGSGLFIG	MMMMMMMMMMMMMMMMMMMM
O95803	20	0	0.8	252.449	TVILLATFCMVSIIISAYYL	MMMMMMMMMMMMMMMMMMMM	Homo_sapiens			A0PJK1	1	22	1	0.75	198.674	WPIGASLFASSEGSGLFIGL	MMMMMMMMMMMMMMMMMMMM
O95976	23	0	0.8	259.815	FLTALVSLLSVYVTGVCVAF	MMMMMMMMMMMMMMMMMMMM	Homo_sapiens			A0PJK1	1	22	2	0.75	203.757	PIGASLFASSEGSGLFIGLA	MMMMMMMMMMMMMMMMMMMM
O95976	23	1	0.8	275.421	LTALVSLLSVYVTGVCVAFI	MMMMMMMMMMMMMMMMMMMM	Homo_sapiens			A0PJK1	2	21	0	0.85	207.892	FEWNATYVLLALAWVFVPIY	MMMMMMMMMMMMMMMMMMMM
O95976	23	2	0.8	272.526	TALVSLLSVYVTGVCVAFIL	MMMMMMMMMMMMMMMMMMMM	Homo_sapiens			A0PJK1	2	21	1	0.85	213.111	EWNATYVLLALAWVFVPIYI	MMMMMMMMMMMMMMMMMMMM
O95976	23	3	0.85	262.507	ALVSLLSVYVTGVCVAFILL	MMMMMMMMMMMMMMMMMMMM	Homo_sapiens			A0PJK1	3	22	0	0.65	287.154	MYLSVLSLLLSVFTKISLDL	MMMMMMMMMMMMMMMMMMMM
P00387	20	0	0.8	224.511	LSTLGHMVLFPVWFLYSLLM	MMMMMMMMMMMMMMMMMMMM	Homo_sapiens			A0PJK1	3	22	1	0.65	285.674	YLSVLSLLLSVFTKISLDLY	MMMMMMMMMMMMMMMMMMMM
P00742	22	0	0.75	261.379	LHLVLLSASLAGLLLLGESL	MMMMMMMMMMMMMMMMMMMM	Homo_sapiens			A0PJK1	3	22	2	0.65	286.264	LSVLSLLLSVFTKISLDLYA	MMMMMMMMMMMMMMMMMMMM
P00742	22	1	0.75	263.64	HLVLLSASLAGLLLLGESLF	MMMMMMMMMMMMMMMMMMMM	Homo_sapiens			A0PJK1	4	21	0	0.75	230.687	FYLSTILTLGITALYTIAGG	MMMMMMMMMMMMMMMMMMMM
P00742	22	2	0.8	257.507	LVLLSASLAGLLLLGESLFI	MMMMMMMMMMMMMMMMMMMM	Homo_sapiens			A0PJK1	4	21	1	0.75	246.373	YLSTILTLGITALYTIAGGL	MMMMMMMMMMMMMMMMMMMM
P01375	21	0	0.8	211.656	LFLSLFSFLIVAGATTLFCL	MMMMMMMMMMMMMMMMMMMM	Homo_sapiens			A0PJK1	5	20	0	0.75	284.416	ALQTLIMVVGAVILTIKAFD	MMMMMMMMMMMMMMMMMMMM
P01375	21	1	0.8	216.06	FLSLFSFLIVAGATTLFCLL	MMMMMMMMMMMMMMMMMMMM	Homo_sapiens			A0PJK1	6	20	0	0.75	179.41	LPWTGMTFGLTIMATWYWCT	MMMMMMMMMMMMMMMMMMMM
P01730	22	0	1	218.533	LIVLGGVAGLLLFIGLGIFF	MMMMMMMMMMMMMMMMMMMM	Homo_sapiens			A0PJK1	7	20	0	0.9	294.175	ILASYLKMLPMGLIIMPGMI	MMMMMMMMMMMMMMMMMMMM
P01730	22	1	1	220.968	IVLGGVAGLLLFIGLGIFFC	MMMMMMMMMMMMMMMMMMMM	Homo_sapiens			A0PJK1	8	22	0	0.75	238.532	GLMIAVMLAALMSSLTSIFN	MMMMMMMMMMMMMMMMMMMM
P01730	22	2	1	215.932	VLGGVAGLLLFIGLGIFFCV	MMMMMMMMMMMMMMMMMMMM	Homo_sapiens			A0PJK1	8	22	1	0.7	241.077	LMIAVMLAALMSSLTSIFNS	MMMMMMMMMMMMMMMMMMMM
P01732	22	0	0.85	278.953	IWAPLAGTCGVLLLSLVITL	MMMMMMMMMMMMMMMMMMMM	Homo_sapiens			A0PJK1	8	22	2	0.65	247.325	MIAVMLAALMSSLTSIFNSS	MMMMMMMMMMMMMMMMMMMM
P01732	22	1	0.85	270.451	WAPLAGTCGVLLLSLVITLY	MMMMMMMMMMMMMMMMMMMM	Homo_sapiens			A0PJK1	9	22	0	0.9	290.198	LLVGRLVIVALIGVSVAWIP	MMMMMMMMMMMMMMMMMMMM
P01732	22	2	0.85	288.601	APLAGTCGVLLLSLVITLYC	MMMMMMMMMMMMMMMMMMMM	Homo_sapiens			A0PJK1	9	22	1	0.9	288.808	LVGRLVIVALIGVSVAWIPV	MMMMMMMMMMMMMMMMMMMM
P01848	20	0	0.8	240.091	VIGFRILLLKVAGFNLLMTL	MMMMMMMMMMMMMMMMMMMM	Homo_sapiens			A0PJK1	9	22	2	0.9	282.314	VGRLVIVALIGVSVAWIPVL	MMMMMMMMMMMMMMMMMMMM
P01889	16	0	0.95	293.464	GLAVLAVVVIGAVVAAVMCR	OOMMMMMMMMMMMMMMMMII	Homo_sapiens			A0PJK1	10	22	0	0.7	280.391	YMQSVTSSLAPPVTAVFVLG	MMMMMMMMMMMMMMMMMMMM
P01893	20	0	0.95	295.221	IVAGLVLLVAVVTGAVVAAV	MMMMMMMMMMMMMMMMMMMM	Homo_sapiens			A0PJK1	10	22	1	0.7	275.856	MQSVTSSLAPPVTAVFVLGV	MMMMMMMMMMMMMMMMMMMM
P01911	17	0	1	194.326	GVGGFVLGLLFLGAGLFIYF	OMMMMMMMMMMMMMMMMMII	Homo_sapiens			A0PJK1	10	22	2	0.7	276.243	QSVTSSLAPPVTAVFVLGVF	MMMMMMMMMMMMMMMMMMMM
P01920	16	0	0.8	210.31	GGFVLGLIFLGLGLIIHHRS	OOMMMMMMMMMMMMMMMMII	Homo_sapiens			A0PJK1	11	22	0	0.85	247.182	GAFWGLIAGLVVGATRLVLE	MMMMMMMMMMMMMMMMMMMM
P03928	20	0	0.7	259.412	TVWPTMITPMLLTLFLITQL	MMMMMMMMMMMMMMMMMMMM	Homo_sapiens			A0PJK1	11	22	1	0.85	244.352	AFWGLIAGLVVGATRLVLEF	MMMMMMMMMMMMMMMMMMMM
P03986	23	0	0.8	234.26	YYTYLLLLLKSVVYFAIITC	MMMMMMMMMMMMMMMMMMMM	Homo_sapiens			A0PJK1	11	22	2	0.85	248.137	FWGLIAGLVVGATRLVLEFL	MMMMMMMMMMMMMMMMMMMM
P03986	23	1	0.8	239.269	YTYLLLLLKSVVYFAIITCC	MMMMMMMMMMMMMMMMMMMM	Homo_sapiens			A0PJK1	12	21	0	0.85	238.464	LHFAVALFALSGAVVVAGSL	MMMMMMMMMMMMMMMMMMMM
P03986	23	2	0.8	247.343	TYLLLLLKSVVYFAIITCCL	MMMMMMMMMMMMMMMMMMMM	Homo_sapiens			A0PJK1	12	21	1	0.85	241.127	HFAVALFALSGAVVVAGSLL	MMMMMMMMMMMMMMMMMMMM
P03986	23	3	0.85	251.092	YLLLLLKSVVYFAIITCCLL	MMMMMMMMMMMMMMMMMMMM	Homo_sapiens			A0PJK1	13	20	0	0.9	197.191	VCGFNAILLMCVNIFFYAYF	MMMMMMMMMMMMMMMMMMMM
P04216	19	0	0.65	260.205	LLAQNTSWLLLLLLSLSLLQ	MMMMMMMMMMMMMMMMMMMI	Homo_sapiens			A0PJW6	0	22	0	0.85	165.039	FFTILGLFCAGQGVFWASMA	MMMMMMMMMMMMMMMMMMMM
P04234	22	0	0.85	256.393	AGIIVTDVIATLLLALGVFC	MMMMMMMMMMMMMMMMMMMM	Homo_sapiens			A0PJW6	0	22	1	0.85	166.962	FTILGLFCAGQGVFWASMAV	MMMMMMMMMMMMMMMMMMMM
P04234	22	1	0.85	242.893	GIIVTDVIATLLLALGVFCF	MMMMMMMMMMMMMMMMMMMM	Homo_sapiens			A0PJW6	0	22	2	0.85	176.495	TILGLFCAGQGVFWASMAVA	MMMMMMMMMMMMMMMMMMMM
P04234	22	2	0.85	259.2	IIVTDVIATLLLALGVFCFA	MMMMMMMMMMMMMMMMMMMM	Homo_sapiens			A0PJW6	1	22	0	1	220.655	YGLAVGCGAIGALVLGAGLL	MMMMMMMMMMMMMMMMMMMM
P04440	16	0	0.8	230.095	GGFVLGLIICGVGIFMHRRS	OOMMMMMMMMMMMMMMMMII	Homo_sapiens			A0PJW6	1	22	1	1	219.844	GLAVGCGAIGALVLGAGLLF	MMMMMMMMMMMMMMMMMMMM
P04798	18	0	0.75	246.259	PISMSATEFLLASVIFCLVF	OMMMMMMMMMMMMMMMMMMI	Homo_sapiens			A0PJW6	1	22	2	0.95	218.166	LAVGCGAIGALVLGAGLLFS	MMMMMMMMMMMMMMMMMMMM
P04843	18	0	0.9	217.044	PLLVVAAFYILFFTVIIYVR	OMMMMMMMMMMMMMMMMMMI	Homo_sapiens			A0PJX8	0	17	0	0.8	300.756	LLQGLIGALGVLVLNSLLKV	OMMMMMMMMMMMMMMMMMII
P04921	22	0	0.95	286.758	VVIAGVIAAVAIVLVSLLFV	MMMMMMMMMMMMMMMMMMMM	Homo_sapiens			A0PJX8	1	17	0	0.65	268.42	SLETVHLAGLALFLTVVGSR	IMMMMMMMMMMMMMMMMMOO
P04921	22	1	0.95	284.511	VIAGVIAAVAIVLVSLLFVM	MMMMMMMMMMMMMMMMMMMM	Homo_sapiens			A0PJX8	2	17	0	0.65	267.483	RVAALVVLEFSLRAVSTLLS	OMMMMMMMMMMMMMMMMMII
P04921	22	2	0.95	287.621	IAGVIAAVAIVLVSLLFVML	MMMMMMMMMMMMMMMMMMMM	Homo_sapiens			A0PJX8	3	17	0	0.75	213.465	QLYLLCQYSLGCGLTCGLSF	IMMMMMMMMMMMMMMMMMOO
P05026	21	0	0.95	193.127	FKILLFYVIFYGCLAGIFIG	MMMMMMMMMMMMMMMMMMMM	Homo_sapiens			A0PJX8	4	17	0	0.7	269.17	TLNLLLSLGLATLLGLGARR	OMMMMMMMMMMMMMMMMMII
P05026	21	1	0.9	205.023	KILLFYVIFYGCLAGIFIGT	MMMMMMMMMMMMMMMMMMMM	Homo_sapiens			A0PJX8	5	17	0	0.8	226.429	RALAIAFAVGDLAAVALINQ	IMMMMMMMMMMMMMMMMMOO
P05106	16	0	0.9	251.205	LLSVMGAILLIGLAALLIWK	OOMMMMMMMMMMMMMMMMII	Homo_sapiens			A0PJX8	6	16	0	0.7	252.839	MRFWTPLTICYTLLVIYMQE	OOMMMMMMMMMMMMMMMMII
P05107	16	0	0.9	290.683	VGGTVAGIVLIGILLLVIWK	OOMMMMMMMMMMMMMMMMII	Homo_sapiens			A0PJX8	7	17	0	0.75	273.948	QTVLVRMGGLFVLLLTVGRW	IMMMMMMMMMMMMMMMMMOO
P05177	16	0	0.8	225.745	VPFSATELLLASAIFCLVFW	OOMMMMMMMMMMMMMMMMII	Homo_sapiens			A0PJX8	8	22	0	0.8	270.302	LLGILVSLLGELWCLVGVRT	MMMMMMMMMMMMMMMMMMMM
P05181	22	0	0.85	229.595	SALGVTVALLVWAAFLLLVS	MMMMMMMMMMMMMMMMMMMM	Homo_sapiens			A0PJX8	8	22	1	0.8	266.056	LGILVSLLGELWCLVGVRTL	MMMMMMMMMMMMMMMMMMMM
P05181	22	1	0.9	243.061	ALGVTVALLVWAAFLLLVSM	MMMMMMMMMMMMMMMMMMMM	Homo_sapiens			A0PJX8	8	22	2	0.8	272.509	GILVSLLGELWCLVGVRTLL	MMMMMMMMMMMMMMMMMMMM
P05181	22	2	0.9	240.287	LGVTVALLVWAAFLLLVSMW	MMMMMMMMMMMMMMMMMMMM	Homo_sapiens			A0PK00	0	20	0	0.85	236.482	LYLTIILLLGAVACRFVLHY	MMMMMMMMMMMMMMMMMMMM
P05362	22	0	0.8	266.431	IVIITVVAAAVIMGTAGLST	MMMMMMMMMMMMMMMMMMMM	Homo_sapiens			A0PK00	1	20	0	0.7	233.578	VFNFLLVWYYCTLTIRESIL	MMMMMMMMMMMMMMMMMMMM
P05362	22	1	0.8	248.567	VIITVVAAAVIMGTAGLSTY	MMMMMMMMMMMMMMMMMMMM	Homo_sapiens			A0PK00	2	16	0	0.65	228.207	HHYVSTFLSGVMLTWPNGPI	IIMMMMMMMMMMMMMMMMOO
P05362	22	2	0.8	236.785	IITVVAAAVIMGTAGLSTYL	MMMMMMMMMMMMMMMMMMMM	Homo_sapiens			A0PK00	3	18	0	0.65	163.436	QFLAFSIFQSCVQFLQYYYQ	OMMMMMMMMMMMMMMMMMMI
P05981	22	0	0.8	225.147	LTAGTLLLLTAIGAASWAIV	MMMMMMMMMMMMMMMMMMMM	Homo_sapiens			A0PK00	4	17	0	0.75	181.048	RGLTFLLPFLFCGHFWQLYN	IMMMMMMMMMMMMMMMMMOO
P05981	22	1	0.8	211.347	TAGTLLLLTAIGAASWAIVA	MMMMMMMMMMMMMMMMMMMM	Homo_sapiens			A0PK00	5	20	0	0.8	206.409	VFVLAFTFLILFLGNFLTTL	MMMMMMMMMMMMMMMMMMMM
P05981	22	2	0.85	215.468	AGTLLLLTAIGAASWAIVAV	MMMMMMMMMMMMMMMMMMMM	Homo_sapiens			A0PK11	0	23	0	0.8	225.225	AWYGLASLLSFSSFILIIVA	MMMMMMMMMMMMMMMMMMMM
P06126	16	0	0.95	274.929	IILAVIVPLLLLIGLALWFR	OOMMMMMMMMMMMMMMMMII	Homo_sapiens			A0PK11	0	23	1	0.8	238.803	WYGLASLLSFSSFILIIVAL	MMMMMMMMMMMMMMMMMMMM
P06133	23	0	0.8	264.178	VTGFLLACVATVIFIITKCL	MMMMMMMMMMMMMMMMMMMM	Homo_sapiens			A0PK11	0	23	2	0.8	257.409	YGLASLLSFSSFILIIVALV	MMMMMMMMMMMMMMMMMMMM
P06133	23	1	0.8	263.506	TGFLLACVATVIFIITKCLF	MMMMMMMMMMMMMMMMMMMM	Homo_sapiens			A0PK11	0	23	3	0.8	271.28	GLASLLSFSSFILIIVALVV	MMMMMMMMMMMMMMMMMMMM
P06133	23	2	0.85	255.183	GFLLACVATVIFIITKCLFC	MMMMMMMMMMMMMMMMMMMM	Homo_sapiens			A0PK11	1	23	0	0.95	255.313	VMILLLLFLALALALVSMGF	MMMMMMMMMMMMMMMMMMMM
P06133	23	3	0.85	275.011	FLLACVATVIFIITKCLFCV	MMMMMMMMMMMMMMMMMMMM	Homo_sapiens			A0PK11	1	23	1	0.95	250.598	MILLLLFLALALALVSMGFA	MMMMMMMMMMMMMMMMMMMM
P06340	16	0	0.9	245.065	AIGLVGFLVGTVLIIMGTYV	OOMMMMMMMMMMMMMMMMII	Homo_sapiens			A0PK11	1	23	2	0.95	242.88	ILLLLFLALALALVSMGFAI	MMMMMMMMMMMMMMMMMMMM
P08684	16	0	0.8	284.344	LIPDLAMETWLLLAVSLVLL	OOMMMMMMMMMMMMMMMMII	Homo_sapiens			A0PK11	1	23	3	0.95	241.895	LLLLFLALALALVSMGFAIL	MMMMMMMMMMMMMMMMMMMM
P09172	16	0	0.85	248.521	FMYSTAVAIFLVILVAALQG	IIMMMMMMMMMMMMMMMMOO	Homo_sapiens			A0PK11	2	23	0	0.9	218.075	GICLWNVLAGGVVALAIASF	MMMMMMMMMMMMMMMMMMMM
P09669	16	0	0.75	249.708	LRNHMAVAFVLSLGVAALYK	IIMMMMMMMMMMMMMMMMOO	Homo_sapiens			A0PK11	2	23	1	0.9	232.179	ICLWNVLAGGVVALAIASFV	MMMMMMMMMMMMMMMMMMMM
P09758	17	0	0.9	300.355	VIVVVVVALVAGMAVLVITN	OMMMMMMMMMMMMMMMMMII	Homo_sapiens			A0PK11	2	23	2	0.9	228.592	CLWNVLAGGVVALAIASFVA	MMMMMMMMMMMMMMMMMMMM
P0C2L3	21	0	0.9	292.076	VVITGGILATVILLCIIAVL	MMMMMMMMMMMMMMMMMMMM	Homo_sapiens			A0PK11	2	23	3	0.9	230.333	LWNVLAGGVVALAIASFVAA	MMMMMMMMMMMMMMMMMMMM
P0C2L3	21	1	0.9	299.347	VITGGILATVILLCIIAVLC	MMMMMMMMMMMMMMMMMMMM	Homo_sapiens			A0PK11	3	23	0	0.75	217.701	SFWICVASASAHAANLVVVA	MMMMMMMMMMMMMMMMMMMM
P0C2S0	17	0	0.9	248.448	TGFAFVGILCIFLGLLIIRC	OMMMMMMMMMMMMMMMMMII	Homo_sapiens			A0PK11	3	23	1	0.8	234.881	FWICVASASAHAANLVVVAI	MMMMMMMMMMMMMMMMMMMM
P0C6T2	23	0	0.85	242.52	LAIFANMLGVSLFLLVVLYH	MMMMMMMMMMMMMMMMMMMM	Homo_sapiens			A0PK11	3	23	2	0.75	241.82	WICVASASAHAANLVVVAIS	MMMMMMMMMMMMMMMMMMMM
P0C6T2	23	1	0.85	234.028	AIFANMLGVSLFLLVVLYHY	MMMMMMMMMMMMMMMMMMMM	Homo_sapiens			A0PK11	3	23	3	0.7	266.769	ICVASASAHAANLVVVAISQ	MMMMMMMMMMMMMMMMMMMM
P0C6T2	23	2	0.85	227.406	IFANMLGVSLFLLVVLYHYV	MMMMMMMMMMMMMMMMMMMM	Homo_sapiens			A1L157	0	22	0	0.95	163.584	LLFVFNFFFWVGGAAVLAVG	MMMMMMMMMMMMMMMMMMMM
P0C6T2	23	3	0.85	230.151	FANMLGVSLFLLVVLYHYVA	MMMMMMMMMMMMMMMMMMMM	Homo_sapiens			A1L157	0	22	1	0.95	185.463	LFVFNFFFWVGGAAVLAVGI	MMMMMMMMMMMMMMMMMMMM
P0C7M6	16	0	0.65	194.321	RRTLLVAALRAWMIQCWWRT	IIMMMMMMMMMMMMMMMMOO	Homo_sapiens			A1L157	0	22	2	0.95	180.77	FVFNFFFWVGGAAVLAVGIW	MMMMMMMMMMMMMMMMMMMM
P0CF51	23	0	0.85	235.052	YYMYLLLLLKSVVYFAIITC	MMMMMMMMMMMMMMMMMMMM	Homo_sapiens			A1L157	1	22	0	0.95	222.987	AYILIFAGVLVMVTGFLGFG	MMMMMMMMMMMMMMMMMMMM
P0CF51	23	1	0.85	241.785	YMYLLLLLKSVVYFAIITCC	MMMMMMMMMMMMMMMMMMMM	Homo_sapiens			A1L157	1	22	1	0.95	223.241	YILIFAGVLVMVTGFLGFGA	MMMMMMMMMMMMMMMMMMMM
P0CF51	23	2	0.85	245.067	MYLLLLLKSVVYFAIITCCL	MMMMMMMMMMMMMMMMMMMM	Homo_sapiens			A1L157	1	22	2	0.95	234.24	ILIFAGVLVMVTGFLGFGAI	MMMMMMMMMMMMMMMMMMMM
P0CF51	23	3	0.85	251.092	YLLLLLKSVVYFAIITCCLL	MMMMMMMMMMMMMMMMMMMM	Homo_sapiens			A1L157	2	17	0	0.85	270.194	STYFCLLLVIFLVELVAGVL	IMMMMMMMMMMMMMMMMMOO
P0DI80	25	0	0.95	272.339	GLAVIILFITAVLLLILFAI	MMMMMMMMMMMMMMMMMMMM	Homo_sapiens			A1L157	3	18	0	0.85	268.951	VGIGVACLQICGMVLTCCLH	OMMMMMMMMMMMMMMMMMMI
P0DI80	25	1	0.95	271.984	LAVIILFITAVLLLILFAIV	MMMMMMMMMMMMMMMMMMMM	Homo_sapiens			A1L3X0	0	18	0	0.8	221.313	PLPQTILLGFYVYFVTSLGP	OMMMMMMMMMMMMMMMMMMI
P0DI80	25	2	0.95	257.133	AVIILFITAVLLLILFAIVF	MMMMMMMMMMMMMMMMMMMM	Homo_sapiens			A1L3X0	1	21	0	0.8	196.575	MITYNFFIVLFSVYMCYEFV	MMMMMMMMMMMMMMMMMMMM
P0DI80	25	3	0.95	254.532	VIILFITAVLLLILFAIVFG	MMMMMMMMMMMMMMMMMMMM	Homo_sapiens			A1L3X0	1	21	1	0.8	200.6	ITYNFFIVLFSVYMCYEFVM	MMMMMMMMMMMMMMMMMMMM
P0DI80	25	4	0.95	256.905	IILFITAVLLLILFAIVFGL	MMMMMMMMMMMMMMMMMMMM	Homo_sapiens			A1L3X0	2	20	0	0.7	191.84	TCWLYYFSKFIELLDTIFFV	MMMMMMMMMMMMMMMMMMMM
P0DI80	25	5	0.95	252.299	ILFITAVLLLILFAIVFGLL	MMMMMMMMMMMMMMMMMMMM	Homo_sapiens			A1L3X0	3	20	0	0.7	147.189	VTFLHVFHHTIMPWTWWFGV	MMMMMMMMMMMMMMMMMMMM
P0DJ07	18	0	0.75	241.197	EIFRMIIYLTFPVAMFWVSN	IMMMMMMMMMMMMMMMMMMO	Homo_sapiens			A1L3X0	4	21	0	0.7	197.047	FHALLNTAVHVVMYSYYGLS	MMMMMMMMMMMMMMMMMMMM
P0DJ93	22	0	0.95	285.882	LLVFVATLLIVLLLMVCGWY	MMMMMMMMMMMMMMMMMMMM	Homo_sapiens			A1L3X0	4	21	1	0.7	197.246	HALLNTAVHVVMYSYYGLSA	MMMMMMMMMMMMMMMMMMMM
P0DJ93	22	1	0.95	267.221	LVFVATLLIVLLLMVCGWYF	MMMMMMMMMMMMMMMMMMMM	Homo_sapiens			A1L3X0	5	21	0	0.65	221.24	LTSLQLVQFVIVAIHISQFF	MMMMMMMMMMMMMMMMMMMM
P0DJ93	22	2	0.95	251.73	VFVATLLIVLLLMVCGWYFV	MMMMMMMMMMMMMMMMMMMM	Homo_sapiens			A1L3X0	5	21	1	0.65	215.458	TSLQLVQFVIVAIHISQFFF	MMMMMMMMMMMMMMMMMMMM
P0DKB5	20	0	1	232.402	VFFGLVLALIGLIFLMVLYL	MMMMMMMMMMMMMMMMMMMM	Homo_sapiens			A1L3X0	6	22	0	0.85	186.568	VFACIIMSYSFMFLLLFLHF	MMMMMMMMMMMMMMMMMMMM
P0DKX4	22	0	0.9	271.677	CFVILLLFIFTVVSLVVLAF	MMMMMMMMMMMMMMMMMMMM	Homo_sapiens			A1L3X0	6	22	1	0.85	182.793	FACIIMSYSFMFLLLFLHFW	MMMMMMMMMMMMMMMMMMMM
P0DKX4	22	1	0.9	272.801	FVILLLFIFTVVSLVVLAFL	MMMMMMMMMMMMMMMMMMMM	Homo_sapiens			A1L3X0	6	22	2	0.85	179.508	ACIIMSYSFMFLLLFLHFWY	MMMMMMMMMMMMMMMMMMMM
P0DKX4	22	2	0.9	274.848	VILLLFIFTVVSLVVLAFLY	MMMMMMMMMMMMMMMMMMMM	Homo_sapiens			A2RU14	0	23	0	1	244.044	LGVGAGVFILALLWVAVLLL	MMMMMMMMMMMMMMMMMMMM
P0DMT0	20	0	0.85	269.812	LLKILFVIFVDLISIIYVVI	MMMMMMMMMMMMMMMMMMMM	Homo_sapiens			A2RU14	0	23	1	1	237.674	GVGAGVFILALLWVAVLLLC	MMMMMMMMMMMMMMMMMMMM
P0DN25	18	0	0.7	232.754	KGMLLGSISWVLITMFGQIH	IMMMMMMMMMMMMMMMMMMO	Homo_sapiens			A2RU14	0	23	2	1	251.154	VGAGVFILALLWVAVLLLCV	MMMMMMMMMMMMMMMMMMMM
P0DN84	22	0	1	268.675	LLVPILLLIGWIVGCIIMIY	MMMMMMMMMMMMMMMMMMMM	Homo_sapiens			A2RU14	0	23	3	1	252.743	GAGVFILALLWVAVLLLCVL	MMMMMMMMMMMMMMMMMMMM
P0DN84	22	1	1	263.828	LVPILLLIGWIVGCIIMIYV	MMMMMMMMMMMMMMMMMMMM	Homo_sapiens			A2RU14	1	20	0	0.85	236.077	FSVIFLFFGAVIITSVLLLF	MMMMMMMMMMMMMMMMMMMM
P0DN84	22	2	1	257.283	VPILLLIGWIVGCIIMIYVV	MMMMMMMMMMMMMMMMMMMM	Homo_sapiens			A2RU14	2	23	0	0.95	221.555	YVLLAFLSAIFLGGLFLVLI	MMMMMMMMMMMMMMMMMMMM
P0DTE4	23	0	0.85	261.797	VIGFLLVCVTTAIFLVIQCC	MMMMMMMMMMMMMMMMMMMM	Homo_sapiens			A2RU14	2	23	1	0.9	222.27	VLLAFLSAIFLGGLFLVLIH	MMMMMMMMMMMMMMMMMMMM
P0DTE4	23	1	0.85	257.254	IGFLLVCVTTAIFLVIQCCL	MMMMMMMMMMMMMMMMMMMM	Homo_sapiens			A2RU14	2	23	2	0.9	216.455	LLAFLSAIFLGGLFLVLIHY	MMMMMMMMMMMMMMMMMMMM
P0DTE4	23	2	0.85	246.782	GFLLVCVTTAIFLVIQCCLF	MMMMMMMMMMMMMMMMMMMM	Homo_sapiens			A2RU14	2	23	3	0.9	214.458	LAFLSAIFLGGLFLVLIHYV	MMMMMMMMMMMMMMMMMMMM
P0DTE4	23	3	0.8	241.054	FLLVCVTTAIFLVIQCCLFS	MMMMMMMMMMMMMMMMMMMM	Homo_sapiens			A2RUG3	0	18	0	0.75	253.437	DIFPLISCVGAIHCNILAIR	OMMMMMMMMMMMMMMMMMMI
P0DTE5	23	0	0.85	261.797	VIGFLLVCVTTAIFLVIQCC	MMMMMMMMMMMMMMMMMMMM	Homo_sapiens			A2RUG3	1	24	0	0.8	292.162	LIYLMIWHSLVIISPVVTLA	MMMMMMMMMMMMMMMMMMMM
P0DTE5	23	1	0.85	257.254	IGFLLVCVTTAIFLVIQCCL	MMMMMMMMMMMMMMMMMMMM	Homo_sapiens			A2RUG3	1	24	1	0.8	282.736	IYLMIWHSLVIISPVVTLAF	MMMMMMMMMMMMMMMMMMMM
P0DTE5	23	2	0.85	246.782	GFLLVCVTTAIFLVIQCCLF	MMMMMMMMMMMMMMMMMMMM	Homo_sapiens			A2RUG3	1	24	2	0.8	278.545	YLMIWHSLVIISPVVTLAFF	MMMMMMMMMMMMMMMMMMMM
P0DTE5	23	3	0.8	241.054	FLLVCVTTAIFLVIQCCLFS	MMMMMMMMMMMMMMMMMMMM	Homo_sapiens			A2RUG3	1	24	3	0.8	270.321	LMIWHSLVIISPVVTLAFFP	MMMMMMMMMMMMMMMMMMMM
P0DTU3	20	0	0.8	240.091	VIGFRILLLKVAGFNLLMTL	MMMMMMMMMMMMMMMMMMMM	Homo_sapiens			A2RUG3	1	24	4	0.8	275.11	MIWHSLVIISPVVTLAFFPA	MMMMMMMMMMMMMMMMMMMM
P0DTU4	22	0	0.85	287.17	ILLGKATLYAVLVSALVLMA	MMMMMMMMMMMMMMMMMMMM	Homo_sapiens			A2RUG3	2	20	0	0.8	240.221	SLHFLLIIYFVLLLTPWLEF	MMMMMMMMMMMMMMMMMMMM
P0DTU4	22	1	0.85	279.593	LLGKATLYAVLVSALVLMAM	MMMMMMMMMMMMMMMMMMMM	Homo_sapiens			A3KFT3	0	22	0	0.85	212.662	FLFFLVLAIFSVAFMGNSVM	MMMMMMMMMMMMMMMMMMMM
P0DTU4	22	2	0.85	283.986	LGKATLYAVLVSALVLMAMV	MMMMMMMMMMMMMMMMMMMM	Homo_sapiens			A3KFT3	0	22	1	0.85	209.326	LFFLVLAIFSVAFMGNSVMV	MMMMMMMMMMMMMMMMMMMM
P10632	17	0	0.8	269.871	PFVVLVLCLSFMLLFSLWRQ	OMMMMMMMMMMMMMMMMMII	Homo_sapiens			A3KFT3	0	22	2	0.85	219.033	FFLVLAIFSVAFMGNSVMVL	MMMMMMMMMMMMMMMMMMMM
P10747	22	0	0.9	281.146	VLVVVGGVLACYSLLVTVAF	MMMMMMMMMMMMMMMMMMMM	Homo_sapiens			A3KFT3	1	22	0	0.75	236.459	YFLLSQLFLMDLMLICSTVP	MMMMMMMMMMMMMMMMMMMM
P10747	22	1	0.9	277.496	LVVVGGVLACYSLLVTVAFI	MMMMMMMMMMMMMMMMMMMM	Homo_sapiens			A3KFT3	1	22	1	0.7	252.587	FLLSQLFLMDLMLICSTVPK	MMMMMMMMMMMMMMMMMMMM
P10747	22	2	0.9	276.283	VVVGGVLACYSLLVTVAFII	MMMMMMMMMMMMMMMMMMMM	Homo_sapiens			A3KFT3	1	22	2	0.7	280.464	LLSQLFLMDLMLICSTVPKM	MMMMMMMMMMMMMMMMMMMM
P11117	24	0	0.95	292.073	VIVALAVCGSILFLLIVLLL	MMMMMMMMMMMMMMMMMMMM	Homo_sapiens			A3KFT3	2	20	0	0.8	219.207	IFFYVSLLGSECFLLAVMSY	MMMMMMMMMMMMMMMMMMMM
P11117	24	1	0.9	287.412	IVALAVCGSILFLLIVLLLT	MMMMMMMMMMMMMMMMMMMM	Homo_sapiens			A3KFT3	3	22	0	0.75	212.929	CGLMTAFSWILGSMDAIIDA	MMMMMMMMMMMMMMMMMMMM
P11117	24	2	0.9	282.218	VALAVCGSILFLLIVLLLTV	MMMMMMMMMMMMMMMMMMMM	Homo_sapiens			A3KFT3	3	22	1	0.75	212.268	GLMTAFSWILGSMDAIIDAV	MMMMMMMMMMMMMMMMMMMM
P11117	24	3	0.9	291.014	ALAVCGSILFLLIVLLLTVL	MMMMMMMMMMMMMMMMMMMM	Homo_sapiens			A3KFT3	3	22	2	0.75	226.49	LMTAFSWILGSMDAIIDAVA	MMMMMMMMMMMMMMMMMMMM
P11117	24	4	0.9	286.873	LAVCGSILFLLIVLLLTVLF	MMMMMMMMMMMMMMMMMMMM	Homo_sapiens			A3KFT3	4	22	0	0.95	281.677	VLFICCIVMIVFPVAIIIAS	MMMMMMMMMMMMMMMMMMMM
P11509	22	0	0.9	296.929	LASGMLLVALLVCLTVMVLM	MMMMMMMMMMMMMMMMMMMM	Homo_sapiens			A3KFT3	4	22	1	0.95	281.407	LFICCIVMIVFPVAIIIASY	MMMMMMMMMMMMMMMMMMMM
P11509	22	1	0.85	296.382	ASGMLLVALLVCLTVMVLMS	MMMMMMMMMMMMMMMMMMMM	Homo_sapiens			A3KFT3	4	22	2	0.95	273.137	FICCIVMIVFPVAIIIASYA	MMMMMMMMMMMMMMMMMMMM
P11509	22	2	0.85	309.92	SGMLLVALLVCLTVMVLMSV	MMMMMMMMMMMMMMMMMMMM	Homo_sapiens			A3KFT3	5	22	0	0.75	187.588	TTCSSHLMVVGMYYGAGLFM	MMMMMMMMMMMMMMMMMMMM
P11511	20	0	0.9	259.901	AMPAATMPVLLLTGLFLLVW	MMMMMMMMMMMMMMMMMMMM	Homo_sapiens			A3KFT3	5	22	1	0.8	183.955	TCSSHLMVVGMYYGAGLFMY	MMMMMMMMMMMMMMMMMMMM
P11686	23	0	1	351.891	LLIVVVVVVLIVVVIVGALL	MMMMMMMMMMMMMMMMMMMM	Homo_sapiens			A3KFT3	5	22	2	0.85	181.271	CSSHLMVVGMYYGAGLFMYI	MMMMMMMMMMMMMMMMMMMM
P11686	23	1	1	335.311	LIVVVVVVLIVVVIVGALLM	MMMMMMMMMMMMMMMMMMMM	Homo_sapiens			A3KFT3	6	21	0	0.7	276.73	KLVSVFYTILTPMLNPLIYS	MMMMMMMMMMMMMMMMMMMM
P11686	23	2	1	321.876	IVVVVVVLIVVVIVGALLMG	MMMMMMMMMMMMMMMMMMMM	Homo_sapiens			A3KFT3	6	21	1	0.75	269.306	LVSVFYTILTPMLNPLIYSL	MMMMMMMMMMMMMMMMMMMM
P11686	23	3	1	310.59	VVVVVVLIVVVIVGALLMGL	MMMMMMMMMMMMMMMMMMMM	Homo_sapiens			A4D0T7	0	21	0	0.7	338.412	STQLSLVLMSLLLVLPVVEA	MMMMMMMMMMMMMMMMMMMM
P11912	22	0	0.85	270.409	IITAEGIILLFCAVVPGTLL	MMMMMMMMMMMMMMMMMMMM	Homo_sapiens			A4D0T7	0	21	1	0.75	334.414	TQLSLVLMSLLLVLPVVEAV	MMMMMMMMMMMMMMMMMMMM
P11912	22	1	0.85	297.966	ITAEGIILLFCAVVPGTLLL	MMMMMMMMMMMMMMMMMMMM	Homo_sapiens			A4D0T7	1	21	0	0.9	279.457	AIALLLGVVLSITGICACLG	MMMMMMMMMMMMMMMMMMMM
P11912	22	2	0.85	263.908	TAEGIILLFCAVVPGTLLLF	MMMMMMMMMMMMMMMMMMMM	Homo_sapiens			A4D0T7	1	21	1	0.9	278.15	IALLLGVVLSITGICACLGV	MMMMMMMMMMMMMMMMMMMM
P12074	19	0	0.8	255.161	TLTFFVALPGVAVSMLNVYL	MMMMMMMMMMMMMMMMMMMO	Homo_sapiens			A4D2G3	0	22	0	0.85	187.309	LLFGLFSLFYIFILLGNGTI	MMMMMMMMMMMMMMMMMMMM
P13224	22	0	0.9	228.189	LAAQLALLGLGLLHALLLVL	MMMMMMMMMMMMMMMMMMMM	Homo_sapiens			A4D2G3	0	22	1	0.85	187.247	LFGLFSLFYIFILLGNGTIL	MMMMMMMMMMMMMMMMMMMM
P13224	22	1	0.9	225.82	AAQLALLGLGLLHALLLVLL	MMMMMMMMMMMMMMMMMMMM	Homo_sapiens			A4D2G3	0	22	2	0.85	185.965	FGLFSLFYIFILLGNGTILG	MMMMMMMMMMMMMMMMMMMM
P13224	22	2	0.9	249.596	AQLALLGLGLLHALLLVLLL	MMMMMMMMMMMMMMMMMMMM	Homo_sapiens			A4D2G3	1	23	0	0.75	222.668	YFFLSHLAVVDIACACSTVP	MMMMMMMMMMMMMMMMMMMM
P13584	22	0	0.85	259.121	LGLWASGLILVLGFLKLIHL	MMMMMMMMMMMMMMMMMMMM	Homo_sapiens			A4D2G3	1	23	1	0.7	225.976	FFLSHLAVVDIACACSTVPQ	MMMMMMMMMMMMMMMMMMMM
P13584	22	1	0.85	248.451	GLWASGLILVLGFLKLIHLL	MMMMMMMMMMMMMMMMMMMM	Homo_sapiens			A4D2G3	1	23	2	0.7	248.289	FLSHLAVVDIACACSTVPQM	MMMMMMMMMMMMMMMMMMMM
P13584	22	2	0.85	257.513	LWASGLILVLGFLKLIHLLL	MMMMMMMMMMMMMMMMMMMM	Homo_sapiens			A4D2G3	1	23	3	0.7	257.013	LSHLAVVDIACACSTVPQML	MMMMMMMMMMMMMMMMMMMM
P13598	24	0	0.75	313.144	VIIVTVVSVLLSLFVTSVLL	MMMMMMMMMMMMMMMMMMMM	Homo_sapiens			A4D2G3	2	22	0	0.7	204.222	TQMFLFLSFAHTECLLLVVM	MMMMMMMMMMMMMMMMMMMM
P13598	24	1	0.75	314.728	IIVTVVSVLLSLFVTSVLLC	MMMMMMMMMMMMMMMMMMMM	Homo_sapiens			A4D2G3	2	22	1	0.7	220.182	QMFLFLSFAHTECLLLVVMS	MMMMMMMMMMMMMMMMMMMM
P13598	24	2	0.75	294.461	IVTVVSVLLSLFVTSVLLCF	MMMMMMMMMMMMMMMMMMMM	Homo_sapiens			A4D2G3	2	22	2	0.75	223.406	MFLFLSFAHTECLLLVVMSY	MMMMMMMMMMMMMMMMMMMM
P13598	24	3	0.75	291.463	VTVVSVLLSLFVTSVLLCFI	MMMMMMMMMMMMMMMMMMMM	Homo_sapiens			A4D2G3	3	23	0	0.8	266.167	CITLALTSWILGVLLALVHL	MMMMMMMMMMMMMMMMMMMM
P13598	24	4	0.75	277.333	TVVSVLLSLFVTSVLLCFIF	MMMMMMMMMMMMMMMMMMMM	Homo_sapiens			A4D2G3	3	23	1	0.8	264.611	ITLALTSWILGVLLALVHLV	MMMMMMMMMMMMMMMMMMMM
P13726	23	0	1	284.979	IFYIIGAVVFVVIILVIILA	MMMMMMMMMMMMMMMMMMMM	Homo_sapiens			A4D2G3	3	23	2	0.8	265.618	TLALTSWILGVLLALVHLVL	MMMMMMMMMMMMMMMMMMMM
P13726	23	1	1	287.503	FYIIGAVVFVVIILVIILAI	MMMMMMMMMMMMMMMMMMMM	Homo_sapiens			A4D2G3	3	23	3	0.85	266.642	LALTSWILGVLLALVHLVLL	MMMMMMMMMMMMMMMMMMMM
P13726	23	2	0.95	301.357	YIIGAVVFVVIILVIILAIS	MMMMMMMMMMMMMMMMMMMM	Homo_sapiens			A4D2G3	4	24	0	0.8	222.48	VLAGAVSVLVGAFFSTVISY	MMMMMMMMMMMMMMMMMMMM
P13726	23	3	0.95	302.406	IIGAVVFVVIILVIILAISL	MMMMMMMMMMMMMMMMMMMM	Homo_sapiens			A4D2G3	4	24	1	0.8	215.874	LAGAVSVLVGAFFSTVISYV	MMMMMMMMMMMMMMMMMMMM
P13747	20	0	0.9	272.637	IAGLVLLGSVVSGAVVAAVI	MMMMMMMMMMMMMMMMMMMM	Homo_sapiens			A4D2G3	4	24	2	0.75	209.671	AGAVSVLVGAFFSTVISYVH	MMMMMMMMMMMMMMMMMMMM
P13762	17	0	0.95	198.463	GVGGFVLGLLFLGTGLFIYF	OMMMMMMMMMMMMMMMMMII	Homo_sapiens			A4D2G3	4	24	3	0.75	220.698	GAVSVLVGAFFSTVISYVHI	MMMMMMMMMMMMMMMMMMMM
P13765	16	0	0.8	272.675	LLGLIFLLVGIVIQLRAQKG	OOMMMMMMMMMMMMMMMMII	Homo_sapiens			A4D2G3	4	24	4	0.75	219.885	AVSVLVGAFFSTVISYVHIL	MMMMMMMMMMMMMMMMMMMM
P14151	22	0	0.9	213.922	LFIPVAVMVTAFSGLAFIIW	MMMMMMMMMMMMMMMMMMMM	Homo_sapiens			A4D2G3	5	22	0	0.75	224.8	FSICSSHLCVVGLFYGTAII	MMMMMMMMMMMMMMMMMMMM
P14151	22	1	0.9	219.405	FIPVAVMVTAFSGLAFIIWL	MMMMMMMMMMMMMMMMMMMM	Homo_sapiens			A4D2G3	5	22	1	0.75	236.187	SICSSHLCVVGLFYGTAIIM	MMMMMMMMMMMMMMMMMMMM
P14151	22	2	0.9	220.264	IPVAVMVTAFSGLAFIIWLA	MMMMMMMMMMMMMMMMMMMM	Homo_sapiens			A4D2G3	5	22	2	0.8	218.078	ICSSHLCVVGLFYGTAIIMY	MMMMMMMMMMMMMMMMMMMM
P14406	20	0	0.75	213.559	TMILTVGGTAYAIYELAVAS	MMMMMMMMMMMMMMMMMMMM	Homo_sapiens			A4D2G3	6	20	0	0.75	218.056	YLLLFHSLFNPMLNPLIYSL	MMMMMMMMMMMMMMMMMMMM
P14415	26	0	0.9	164.797	AFILLFYLVFYGFLTAMFTL	MMMMMMMMMMMMMMMMMMMM	Homo_sapiens			A5X5Y0	0	17	0	0.85	239.304	LLVPSGFLVAIDALSFYLPV	OMMMMMMMMMMMMMMMMMII
P14415	26	1	0.85	173.414	FILLFYLVFYGFLTAMFTLT	MMMMMMMMMMMMMMMMMMMM	Homo_sapiens			A5X5Y0	1	19	0	0.75	260.834	NRVPFKITLLLGYNVFLLMM	MMMMMMMMMMMMMMMMMMMO
P14415	26	2	0.85	182.312	ILLFYLVFYGFLTAMFTLTM	MMMMMMMMMMMMMMMMMMMM	Homo_sapiens			A5X5Y0	2	21	0	0.8	258.22	VYFALCLSLMVGSLLETIFI	MMMMMMMMMMMMMMMMMMMM
P14415	26	3	0.85	175.883	LLFYLVFYGFLTAMFTLTMW	MMMMMMMMMMMMMMMMMMMM	Homo_sapiens			A5X5Y0	2	21	1	0.75	255.488	YFALCLSLMVGSLLETIFIT	MMMMMMMMMMMMMMMMMMMM
P14415	26	4	0.85	173.134	LFYLVFYGFLTAMFTLTMWV	MMMMMMMMMMMMMMMMMMMM	Homo_sapiens			A5X5Y0	3	21	0	0.8	241.23	AMLFRLYLLFMASSIITVIC	MMMMMMMMMMMMMMMMMMMM
P14415	26	5	0.85	177.89	FYLVFYGFLTAMFTLTMWVM	MMMMMMMMMMMMMMMMMMMM	Homo_sapiens			A5X5Y0	3	21	1	0.8	253.303	MLFRLYLLFMASSIITVICL	MMMMMMMMMMMMMMMMMMMM
P14415	26	6	0.85	203.743	YLVFYGFLTAMFTLTMWVML	MMMMMMMMMMMMMMMMMMMM	Homo_sapiens			A6NC51	0	23	0	0.95	226.901	LMPVFLAVWAISGVWIVFAI	MMMMMMMMMMMMMMMMMMMM
P14679	26	0	0.9	236.145	IWSWLLGAAMVGAVLTALLA	MMMMMMMMMMMMMMMMMMMM	Homo_sapiens			A6NC51	0	23	1	0.95	230.343	MPVFLAVWAISGVWIVFAIA	MMMMMMMMMMMMMMMMMMMM
P14679	26	1	0.9	223.688	WSWLLGAAMVGAVLTALLAG	MMMMMMMMMMMMMMMMMMMM	Homo_sapiens			A6NC51	0	23	2	0.95	217.865	PVFLAVWAISGVWIVFAIAV	MMMMMMMMMMMMMMMMMMMM
P14679	26	2	0.9	237.677	SWLLGAAMVGAVLTALLAGL	MMMMMMMMMMMMMMMMMMMM	Homo_sapiens			A6NC51	0	23	3	0.9	207.664	VFLAVWAISGVWIVFAIAVT	MMMMMMMMMMMMMMMMMMMM
P14679	26	3	0.95	238.551	WLLGAAMVGAVLTALLAGLV	MMMMMMMMMMMMMMMMMMMM	Homo_sapiens			A6NC51	1	20	0	0.85	196.568	CIFSQVLNMGAALAAWICIV	MMMMMMMMMMMMMMMMMMMM
P14679	26	4	0.9	255.689	LLGAAMVGAVLTALLAGLVS	MMMMMMMMMMMMMMMMMMMM	Homo_sapiens			A6NC51	2	21	0	0.75	243.498	WPNQLILWTGLLCALGTSVV	MMMMMMMMMMMMMMMMMMMM
P14679	26	5	0.9	256.16	LGAAMVGAVLTALLAGLVSL	MMMMMMMMMMMMMMMMMMMM	Homo_sapiens			A6NC51	2	21	1	0.75	258.073	PNQLILWTGLLCALGTSVVG	MMMMMMMMMMMMMMMMMMMM
P14679	26	6	0.9	260.103	GAAMVGAVLTALLAGLVSLL	MMMMMMMMMMMMMMMMMMMM	Homo_sapiens			A6NC51	3	22	0	0.9	172.723	AGAFLAFILGNVYFWLQLLL	MMMMMMMMMMMMMMMMMMMM
P15291	19	0	0.9	244.487	LLVAVCALHLGVTLVYYLAG	MMMMMMMMMMMMMMMMMMMO	Homo_sapiens			A6NC51	3	22	1	0.9	161.762	GAFLAFILGNVYFWLQLLLW	MMMMMMMMMMMMMMMMMMMM
P15813	19	0	0.9	253.569	LIALAVLACLLFLLIVGFTS	MMMMMMMMMMMMMMMMMMMI	Homo_sapiens			A6NC51	3	22	2	0.85	178.162	AFLAFILGNVYFWLQLLLWR	MMMMMMMMMMMMMMMMMMMM
P15954	18	0	0.8	236.558	LAKMCLYFGSAFATPFLVVR	IMMMMMMMMMMMMMMMMMMO	Homo_sapiens			A6NC51	4	20	0	0.85	289.013	LGLCSVCTILIVAMIVLHAC	MMMMMMMMMMMMMMMMMMMM
P16410	19	0	0.75	203.819	ILAAVSSGLFFYSFLLTAVS	MMMMMMMMMMMMMMMMMMMI	Homo_sapiens			A6NC51	5	21	0	0.9	223.329	VSAACEWVVAMLLFALFGLL	MMMMMMMMMMMMMMMMMMMM
P16422	17	0	0.9	349.205	VIVVVVIAVVAGIVVLVISR	OMMMMMMMMMMMMMMMMMII	Homo_sapiens			A6NC51	5	21	1	0.9	231.335	SAACEWVVAMLLFALFGLLA	MMMMMMMMMMMMMMMMMMMM
P16435	23	0	0.7	254.696	SLFSMTDMILFSLIVGLLTY	MMMMMMMMMMMMMMMMMMMM	Homo_sapiens			A6NCV1	0	23	0	0.75	217.134	IIFLLLFFTYMLSITGNLTI	MMMMMMMMMMMMMMMMMMMM
P16435	23	1	0.75	246.115	LFSMTDMILFSLIVGLLTYW	MMMMMMMMMMMMMMMMMMMM	Homo_sapiens			A6NCV1	0	23	1	0.75	213.703	IFLLLFFTYMLSITGNLTII	MMMMMMMMMMMMMMMMMMMM
P16435	23	2	0.75	235.419	FSMTDMILFSLIVGLLTYWF	MMMMMMMMMMMMMMMMMMMM	Homo_sapiens			A6NCV1	0	23	2	0.7	219.07	FLLLFFTYMLSITGNLTIIT	MMMMMMMMMMMMMMMMMMMM
P16435	23	3	0.75	259.085	SMTDMILFSLIVGLLTYWFL	MMMMMMMMMMMMMMMMMMMM	Homo_sapiens			A6NCV1	0	23	3	0.7	232.182	LLLFFTYMLSITGNLTIITL	MMMMMMMMMMMMMMMMMMMM
P16442	22	0	0.95	256.181	ALRPMILFLIMLVLVLFGYG	MMMMMMMMMMMMMMMMMMMM	Homo_sapiens			A6NCV1	1	20	0	0.65	185.751	MYFFLRNFSFLEVSFTTVYI	MMMMMMMMMMMMMMMMMMMM
P16442	22	1	0.95	261.144	LRPMILFLIMLVLVLFGYGV	MMMMMMMMMMMMMMMMMMMM	Homo_sapiens			A6NCV1	2	23	0	0.8	179.711	AAQLFFTILLGATEFFLLAA	MMMMMMMMMMMMMMMMMMMM
P16442	22	2	0.95	259.207	RPMILFLIMLVLVLFGYGVL	MMMMMMMMMMMMMMMMMMMM	Homo_sapiens			A6NCV1	2	23	1	0.8	173.042	AQLFFTILLGATEFFLLAAM	MMMMMMMMMMMMMMMMMMMM
P16662	24	0	0.85	288.495	VIGFLLVCVATVIFIVTKCC	MMMMMMMMMMMMMMMMMMMM	Homo_sapiens			A6NCV1	2	23	2	0.75	180.148	QLFFTILLGATEFFLLAAMS	MMMMMMMMMMMMMMMMMMMM
P16662	24	1	0.85	290.527	IGFLLVCVATVIFIVTKCCL	MMMMMMMMMMMMMMMMMMMM	Homo_sapiens			A6NCV1	2	23	3	0.8	154.344	LFFTILLGATEFFLLAAMSY	MMMMMMMMMMMMMMMMMMMM
P16662	24	2	0.85	274.908	GFLLVCVATVIFIVTKCCLF	MMMMMMMMMMMMMMMMMMMM	Homo_sapiens			A6NCV1	3	22	0	0.9	220.197	VCSLLVFASWMAGFLIIFPP	MMMMMMMMMMMMMMMMMMMM
P16662	24	3	0.85	277.418	FLLVCVATVIFIVTKCCLFC	MMMMMMMMMMMMMMMMMMMM	Homo_sapiens			A6NCV1	3	22	1	0.9	220.915	CSLLVFASWMAGFLIIFPPL	MMMMMMMMMMMMMMMMMMMM
P16662	24	4	0.85	280.169	LLVCVATVIFIVTKCCLFCF	MMMMMMMMMMMMMMMMMMMM	Homo_sapiens			A6NCV1	3	22	2	0.9	235.235	SLLVFASWMAGFLIIFPPLL	MMMMMMMMMMMMMMMMMMMM
P17643	23	0	0.95	264.714	IIAIAVVGALLLVALIFGTA	MMMMMMMMMMMMMMMMMMMM	Homo_sapiens			A6NCV1	4	22	0	0.85	313.639	LMMLLSAILTLLVTLVLVIL	MMMMMMMMMMMMMMMMMMMM
P17643	23	1	0.9	258.474	IAIAVVGALLLVALIFGTAS	MMMMMMMMMMMMMMMMMMMM	Homo_sapiens			A6NCV1	4	22	1	0.8	322.126	MMLLSAILTLLVTLVLVILS	MMMMMMMMMMMMMMMMMMMM
P17643	23	2	0.9	247.938	AIAVVGALLLVALIFGTASY	MMMMMMMMMMMMMMMMMMMM	Homo_sapiens			A6NCV1	4	22	2	0.8	319.479	MLLSAILTLLVTLVLVILSY	MMMMMMMMMMMMMMMMMMMM
P17643	23	3	0.9	246.062	IAVVGALLLVALIFGTASYL	MMMMMMMMMMMMMMMMMMMM	Homo_sapiens			A6NCV1	5	22	0	0.6	248.506	FSTCSSHMVVVSISYGSCIF	MMMMMMMMMMMMMMMMMMMM
P17693	20	0	0.95	263.765	IVAGLVVLAAVVTGAAVAAV	MMMMMMMMMMMMMMMMMMMM	Homo_sapiens			A6NCV1	5	22	1	0.6	250.244	STCSSHMVVVSISYGSCIFM	MMMMMMMMMMMMMMMMMMMM
P17706	22	0	0.8	233.611	ILTKMGFMSVILVGAFVGWT	MMMMMMMMMMMMMMMMMMMM	Homo_sapiens			A6NCV1	5	22	2	0.65	242.606	TCSSHMVVVSISYGSCIFMY	MMMMMMMMMMMMMMMMMMMM
P17706	22	1	0.8	221.561	LTKMGFMSVILVGAFVGWTL	MMMMMMMMMMMMMMMMMMMM	Homo_sapiens			A6NCV1	6	20	0	0.75	251.422	GIALLSTSVAPMLNPFIYTL	MMMMMMMMMMMMMMMMMMMM
P17706	22	2	0.8	215.531	TKMGFMSVILVGAFVGWTLF	MMMMMMMMMMMMMMMMMMMM	Homo_sapiens			A6ND48	0	24	0	0.9	263.295	LHAGLFLLIYLAVLVGNLLI	MMMMMMMMMMMMMMMMMMMM
P18564	16	0	0.9	295.163	MLGVSLAILLIGVVLLCIWK	OOMMMMMMMMMMMMMMMMII	Homo_sapiens			A6ND48	0	24	1	0.9	250.453	HAGLFLLIYLAVLVGNLLII	MMMMMMMMMMMMMMMMMMMM
P19224	23	0	0.85	260.118	VIGFLLAVVLTVAFITFKCC	MMMMMMMMMMMMMMMMMMMM	Homo_sapiens			A6ND48	0	24	2	0.95	261.981	AGLFLLIYLAVLVGNLLIIA	MMMMMMMMMMMMMMMMMMMM
P19224	23	1	0.85	258.278	IGFLLAVVLTVAFITFKCCA	MMMMMMMMMMMMMMMMMMMM	Homo_sapiens			A6ND48	0	24	3	0.95	262.653	GLFLLIYLAVLVGNLLIIAV	MMMMMMMMMMMMMMMMMMMM
P19224	23	2	0.85	250.657	GFLLAVVLTVAFITFKCCAY	MMMMMMMMMMMMMMMMMMMM	Homo_sapiens			A6ND48	0	24	4	0.95	270.583	LFLLIYLAVLVGNLLIIAVI	MMMMMMMMMMMMMMMMMMMM
P19224	23	3	0.85	250.377	FLLAVVLTVAFITFKCCAYG	MMMMMMMMMMMMMMMMMMMM	Homo_sapiens			A6ND48	1	20	0	0.7	256.361	MYFFLKNLSVLDLCYISVTV	MMMMMMMMMMMMMMMMMMMM
P19256	22	0	0.85	291.721	ALIPIPLAVITTCIVLYMNG	MMMMMMMMMMMMMMMMMMMM	Homo_sapiens			A6ND48	2	24	0	0.8	187.539	GCVAQVYFFSAFASAELAFL	MMMMMMMMMMMMMMMMMMMM
P19256	22	1	0.85	290.143	LIPIPLAVITTCIVLYMNGI	MMMMMMMMMMMMMMMMMMMM	Homo_sapiens			A6ND48	2	24	1	0.75	186.68	CVAQVYFFSAFASAELAFLT	MMMMMMMMMMMMMMMMMMMM
P19256	22	2	0.85	282.708	IPIPLAVITTCIVLYMNGIL	MMMMMMMMMMMMMMMMMMMM	Homo_sapiens			A6ND48	2	24	2	0.75	190.952	VAQVYFFSAFASAELAFLTV	MMMMMMMMMMMMMMMMMMMM
P19440	22	0	1	328.836	LVVLGLLAVVLVLVIVGLCL	MMMMMMMMMMMMMMMMMMMM	Homo_sapiens			A6ND48	2	24	3	0.75	189.032	AQVYFFSAFASAELAFLTVM	MMMMMMMMMMMMMMMMMMMM
P19440	22	1	1	311.275	VVLGLLAVVLVLVIVGLCLW	MMMMMMMMMMMMMMMMMMMM	Homo_sapiens			A6ND48	2	24	4	0.7	187.641	QVYFFSAFASAELAFLTVMS	MMMMMMMMMMMMMMMMMMMM
P19440	22	2	1	305.088	VLGLLAVVLVLVIVGLCLWL	MMMMMMMMMMMMMMMMMMMM	Homo_sapiens			A6ND48	3	21	0	0.7	185.588	GCYQMAVTTWLSCFSYAAVH	MMMMMMMMMMMMMMMMMMMM
P19526	19	0	0.85	257.518	LCLAFLLVCVLSVIFFLHIH	MMMMMMMMMMMMMMMMMMMO	Homo_sapiens			A6ND48	3	21	1	0.65	186.599	CYQMAVTTWLSCFSYAAVHT	MMMMMMMMMMMMMMMMMMMM
P20815	16	0	0.8	283.646	LIPNLAVETWLLLAVSLVLL	OOMMMMMMMMMMMMMMMMII	Homo_sapiens			A6ND48	4	21	0	0.8	258.751	LTLALSSCLVLGCFILMMIS	MMMMMMMMMMMMMMMMMMMM
P21397	22	0	0.7	233.996	VSGLLKIIGFSTSVTALGFV	MMMMMMMMMMMMMMMMMMMM	Homo_sapiens			A6ND48	4	21	1	0.8	256.748	TLALSSCLVLGCFILMMISY	MMMMMMMMMMMMMMMMMMMM
P21397	22	1	0.7	245.581	SGLLKIIGFSTSVTALGFVL	MMMMMMMMMMMMMMMMMMMM	Homo_sapiens			A6ND48	5	21	0	0.75	249.475	TCSPQLIVIMLFLTTGLFAA	MMMMMMMMMMMMMMMMMMMM
P21397	22	2	0.75	242.105	GLLKIIGFSTSVTALGFVLY	MMMMMMMMMMMMMMMMMMMM	Homo_sapiens			A6ND48	5	21	1	0.8	245.756	CSPQLIVIMLFLTTGLFAAL	MMMMMMMMMMMMMMMMMMMM
P21754	23	0	0.85	301.072	VVLLGVGLAVVVSLTLTAVI	MMMMMMMMMMMMMMMMMMMM	Homo_sapiens			A6ND48	6	21	0	0.8	262.469	LVIALTYTVLPPFLNPIIYS	MMMMMMMMMMMMMMMMMMMM
P21754	23	1	0.85	303.721	VLLGVGLAVVVSLTLTAVIL	MMMMMMMMMMMMMMMMMMMM	Homo_sapiens			A6ND48	6	21	1	0.8	262.542	VIALTYTVLPPFLNPIIYSL	MMMMMMMMMMMMMMMMMMMM
P21754	23	2	0.85	301.709	LLGVGLAVVVSLTLTAVILV	MMMMMMMMMMMMMMMMMMMM	Homo_sapiens			A6NDH6	0	23	0	0.9	231.651	LFLAFLVIYLITIMGNLGLI	MMMMMMMMMMMMMMMMMMMM
P21754	23	3	0.85	300.971	LGVGLAVVVSLTLTAVILVL	MMMMMMMMMMMMMMMMMMMM	Homo_sapiens			A6NDH6	0	23	1	0.9	230.962	FLAFLVIYLITIMGNLGLIA	MMMMMMMMMMMMMMMMMMMM
P21964	20	0	1	311.534	LLLAAVLLGLVLLVVLLLLL	MMMMMMMMMMMMMMMMMMMM	Homo_sapiens			A6NDH6	0	23	2	0.9	238.446	LAFLVIYLITIMGNLGLIAV	MMMMMMMMMMMMMMMMMMMM
P22309	23	0	0.85	260.118	VIGFLLAVVLTVAFITFKCC	MMMMMMMMMMMMMMMMMMMM	Homo_sapiens			A6NDH6	0	23	3	0.9	229.33	AFLVIYLITIMGNLGLIAVI	MMMMMMMMMMMMMMMMMMMM
P22309	23	1	0.85	258.278	IGFLLAVVLTVAFITFKCCA	MMMMMMMMMMMMMMMMMMMM	Homo_sapiens			A6NDH6	1	22	0	0.75	212.857	IPMYLLLGNLAFVDAWISST	MMMMMMMMMMMMMMMMMMMM
P22309	23	2	0.85	250.657	GFLLAVVLTVAFITFKCCAY	MMMMMMMMMMMMMMMMMMMM	Homo_sapiens			A6NDH6	1	22	1	0.75	209.888	PMYLLLGNLAFVDAWISSTV	MMMMMMMMMMMMMMMMMMMM
P22309	23	3	0.85	250.377	FLLAVVLTVAFITFKCCAYG	MMMMMMMMMMMMMMMMMMMM	Homo_sapiens			A6NDH6	1	22	2	0.7	206.8	MYLLLGNLAFVDAWISSTVT	MMMMMMMMMMMMMMMMMMMM
P22310	23	0	0.85	260.118	VIGFLLAVVLTVAFITFKCC	MMMMMMMMMMMMMMMMMMMM	Homo_sapiens			A6NDH6	2	22	0	0.7	225.916	IQFFSIAIGVTTECFLLATM	MMMMMMMMMMMMMMMMMMMM
P22310	23	1	0.85	258.278	IGFLLAVVLTVAFITFKCCA	MMMMMMMMMMMMMMMMMMMM	Homo_sapiens			A6NDH6	2	22	1	0.7	215.023	QFFSIAIGVTTECFLLATMA	MMMMMMMMMMMMMMMMMMMM
P22310	23	2	0.85	250.657	GFLLAVVLTVAFITFKCCAY	MMMMMMMMMMMMMMMMMMMM	Homo_sapiens			A6NDH6	2	22	2	0.75	215.582	FFSIAIGVTTECFLLATMAY	MMMMMMMMMMMMMMMMMMMM
P22310	23	3	0.85	250.377	FLLAVVLTVAFITFKCCAYG	MMMMMMMMMMMMMMMMMMMM	Homo_sapiens			A6NDH6	3	21	0	0.8	240.276	LCIRLLILSYIAGILHALIH	MMMMMMMMMMMMMMMMMMMM
P22680	21	0	0.9	228.859	TSLIWGIAIAACCCLWLILG	MMMMMMMMMMMMMMMMMMMM	Homo_sapiens			A6NDH6	3	21	1	0.75	242.483	CIRLLILSYIAGILHALIHE	MMMMMMMMMMMMMMMMMMMM
P22680	21	1	0.95	234.755	SLIWGIAIAACCCLWLILGI	MMMMMMMMMMMMMMMMMMMM	Homo_sapiens			A6NDH6	4	26	0	0.7	248.574	VFIFSGSIQVFSIVTILISY	MMMMMMMMMMMMMMMMMMMM
P22760	17	0	0.85	234.237	KSLYLLIVGILIAYYIYTPL	IMMMMMMMMMMMMMMMMMOO	Homo_sapiens			A6NDH6	4	26	1	0.65	240.092	FIFSGSIQVFSIVTILISYT	MMMMMMMMMMMMMMMMMMMM
P23510	22	0	0.85	239.065	LLLVASVIQGLGLLLCFTYI	MMMMMMMMMMMMMMMMMMMM	Homo_sapiens			A6NDH6	4	26	2	0.65	240.956	IFSGSIQVFSIVTILISYTF	MMMMMMMMMMMMMMMMMMMM
P23510	22	1	0.85	240.979	LLVASVIQGLGLLLCFTYIC	MMMMMMMMMMMMMMMMMMMM	Homo_sapiens			A6NDH6	4	26	3	0.65	234.537	FSGSIQVFSIVTILISYTFV	MMMMMMMMMMMMMMMMMMMM
P23510	22	2	0.85	240.271	LVASVIQGLGLLLCFTYICL	MMMMMMMMMMMMMMMMMMMM	Homo_sapiens			A6NDH6	4	26	4	0.65	258.705	SGSIQVFSIVTILISYTFVL	MMMMMMMMMMMMMMMMMMMM
P23763	21	0	1	281.541	MMIMLGAICAIIVVVIVIYF	MMMMMMMMMMMMMMMMMMMM	Homo_sapiens			A6NDH6	4	26	5	0.7	242.032	GSIQVFSIVTILISYTFVLF	MMMMMMMMMMMMMMMMMMMM
P23763	21	1	1	273.581	MIMLGAICAIIVVVIVIYFF	MMMMMMMMMMMMMMMMMMMM	Homo_sapiens			A6NDH6	4	26	6	0.65	257.79	SIQVFSIVTILISYTFVLFT	MMMMMMMMMMMMMMMMMMMM
P24071	16	0	0.85	282.104	MAVAGLVLVALLAILVENWH	OOMMMMMMMMMMMMMMMMII	Homo_sapiens			A6NDH6	5	21	0	0.8	200.296	FSTCGAHLFSVCLYYGPLLL	MMMMMMMMMMMMMMMMMMMM
P24310	20	0	0.7	224.78	TMTLCLGGTVYSLYSLGWAS	MMMMMMMMMMMMMMMMMMMM	Homo_sapiens			A6NDH6	5	21	1	0.8	208.779	STCGAHLFSVCLYYGPLLLM	MMMMMMMMMMMMMMMMMMMM
P24462	16	0	0.8	278.394	LIPNLAVETWLLLAVSLILL	OOMMMMMMMMMMMMMMMMII	Homo_sapiens			A6NDH6	6	20	0	0.8	289.981	VEPLFYTVIIPLLNPIIYSL	MMMMMMMMMMMMMMMMMMMM
P24557	22	0	0.8	288.289	VNGPMVTVALSVALLALLKW	MMMMMMMMMMMMMMMMMMMM	Homo_sapiens			A6NDL8	0	22	0	0.75	248.998	LLFMFLFITYMLSVTGKLTI	MMMMMMMMMMMMMMMMMMMM
P24557	22	1	0.8	270.626	NGPMVTVALSVALLALLKWY	MMMMMMMMMMMMMMMMMMMM	Homo_sapiens			A6NDL8	0	22	1	0.75	247.281	LFMFLFITYMLSVTGKLTII	MMMMMMMMMMMMMMMMMMMM
P24557	22	2	0.8	277.086	GPMVTVALSVALLALLKWYS	MMMMMMMMMMMMMMMMMMMM	Homo_sapiens			A6NDL8	0	22	2	0.75	263.53	FMFLFITYMLSVTGKLTIIA	MMMMMMMMMMMMMMMMMMMM
P26006	19	0	0.9	242.326	AGLLLLGLIILLLWKCGFFK	MMMMMMMMMMMMMMMMMMMI	Homo_sapiens			A6NDL8	1	24	0	0.65	197.826	YFFLQNLSFLEISFTATCVP	MMMMMMMMMMMMMMMMMMMM
P26572	22	0	0.95	197.197	AGLVLWGAILFVAWNALLLL	MMMMMMMMMMMMMMMMMMMM	Homo_sapiens			A6NDL8	1	24	1	0.6	217.754	FFLQNLSFLEISFTATCVPR	MMMMMMMMMMMMMMMMMMMM
P26572	22	1	0.95	191.357	GLVLWGAILFVAWNALLLLF	MMMMMMMMMMMMMMMMMMMM	Homo_sapiens			A6NDL8	1	24	2	0.6	240.277	FLQNLSFLEISFTATCVPRF	MMMMMMMMMMMMMMMMMMMM
P26572	22	2	0.95	186.387	LVLWGAILFVAWNALLLLFF	MMMMMMMMMMMMMMMMMMMM	Homo_sapiens			A6NDL8	1	24	3	0.6	235.966	LQNLSFLEISFTATCVPRFL	MMMMMMMMMMMMMMMMMMMM
P26678	19	0	0.95	283.993	LFINFCLILICLLLICIIVM	MMMMMMMMMMMMMMMMMMMO	Homo_sapiens			A6NDL8	1	24	4	0.6	247.997	QNLSFLEISFTATCVPRFLY	MMMMMMMMMMMMMMMMMMMM
P26951	20	0	0.85	282.126	TSLLIALGTLLALVCVFVIC	MMMMMMMMMMMMMMMMMMMM	Homo_sapiens			A6NDL8	2	24	0	0.8	177.677	CVIQLFFADLFGVTEFFLLA	MMMMMMMMMMMMMMMMMMMM
P27338	24	0	0.75	245.512	VPGLLRLIGLTTIFSATALG	MMMMMMMMMMMMMMMMMMMM	Homo_sapiens			A6NDL8	2	24	1	0.75	183.118	VIQLFFADLFGVTEFFLLAT	MMMMMMMMMMMMMMMMMMMM
P27338	24	1	0.75	237.258	PGLLRLIGLTTIFSATALGF	MMMMMMMMMMMMMMMMMMMM	Homo_sapiens			A6NDL8	2	24	2	0.75	174.022	IQLFFADLFGVTEFFLLATM	MMMMMMMMMMMMMMMMMMMM
P27338	24	2	0.75	232.761	GLLRLIGLTTIFSATALGFL	MMMMMMMMMMMMMMMMMMMM	Homo_sapiens			A6NDL8	2	24	3	0.7	169.255	QLFFADLFGVTEFFLLATMS	MMMMMMMMMMMMMMMMMMMM
P27338	24	3	0.75	225.661	LLRLIGLTTIFSATALGFLA	MMMMMMMMMMMMMMMMMMMM	Homo_sapiens			A6NDL8	2	24	4	0.75	163.841	LFFADLFGVTEFFLLATMSY	MMMMMMMMMMMMMMMMMMMM
P27338	24	4	0.7	216.866	LRLIGLTTIFSATALGFLAH	MMMMMMMMMMMMMMMMMMMM	Homo_sapiens			A6NDL8	3	23	0	0.9	253.317	VCKTMVICCWMAALMIILPP	MMMMMMMMMMMMMMMMMMMM
P27469	17	0	0.85	266.784	KLYVLGSVLALFGVVLGLME	IMMMMMMMMMMMMMMMMMOO	Homo_sapiens			A6NDL8	3	23	1	0.9	255.883	CKTMVICCWMAALMIILPPL	MMMMMMMMMMMMMMMMMMMM
P27487	20	0	0.9	290.564	VLLGLLGAAALVTIITVPVV	MMMMMMMMMMMMMMMMMMMM	Homo_sapiens			A6NDL8	3	23	2	0.85	267.559	KTMVICCWMAALMIILPPLS	MMMMMMMMMMMMMMMMMMMM
P27930	20	0	0.95	242.357	WGIVLAPLSLAFLVLGGIWM	MMMMMMMMMMMMMMMMMMMM	Homo_sapiens			A6NDL8	3	23	3	0.9	270.723	TMVICCWMAALMIILPPLSL	MMMMMMMMMMMMMMMMMMMM
P28068	21	0	0.8	271.553	VSVSAVTLGLGLIIFSLGVI	MMMMMMMMMMMMMMMMMMMM	Homo_sapiens			A6NDL8	4	24	0	0.8	302.568	MVVASAVLTFIITLVCVVLS	MMMMMMMMMMMMMMMMMMMM
P28068	21	1	0.75	271.763	SVSAVTLGLGLIIFSLGVIS	MMMMMMMMMMMMMMMMMMMM	Homo_sapiens			A6NDL8	4	24	1	0.8	301.292	VVASAVLTFIITLVCVVLSY	MMMMMMMMMMMMMMMMMMMM
P28845	18	0	0.9	219.79	AFMKKYLLPILGLFMAYYYY	MMMMMMMMMMMMMMMMMMOO	Homo_sapiens			A6NDL8	4	24	2	0.75	282.145	VASAVLTFIITLVCVVLSYT	MMMMMMMMMMMMMMMMMMMM
P28907	17	0	0.85	324.672	RAQLCLGVSILVLILVVVLA	IMMMMMMMMMMMMMMMMMOO	Homo_sapiens			A6NDL8	4	24	3	0.75	278.84	ASAVLTFIITLVCVVLSYTY	MMMMMMMMMMMMMMMMMMMM
P29016	19	0	0.95	294.976	VLAIIVPSLLLLLCLALWYM	MMMMMMMMMMMMMMMMMMMI	Homo_sapiens			A6NDL8	4	24	4	0.75	271.06	SAVLTFIITLVCVVLSYTYI	MMMMMMMMMMMMMMMMMMMM
P29017	18	0	0.95	330.922	IALVVIVPLVILIVLVLWFK	OMMMMMMMMMMMMMMMMMMI	Homo_sapiens			A6NDL8	5	20	0	0.65	239.776	CSSHITVVSITYGSCIFIYI	MMMMMMMMMMMMMMMMMMMM
P29965	24	0	0.8	223.914	IFMYLLTVFLITQMIGSALF	MMMMMMMMMMMMMMMMMMMM	Homo_sapiens			A6NDL8	6	20	0	0.65	262.074	GVSVLISSISPMLNSFIYTL	MMMMMMMMMMMMMMMMMMMM
P29965	24	1	0.8	192.157	FMYLLTVFLITQMIGSALFA	MMMMMMMMMMMMMMMMMMMM	Homo_sapiens			A6NDP7	0	20	0	0.7	222.37	VGTARVLQLAFGCTTFSLVA	MMMMMMMMMMMMMMMMMMMM
P29965	24	2	0.8	217.055	MYLLTVFLITQMIGSALFAV	MMMMMMMMMMMMMMMMMMMM	Homo_sapiens			A6NDP7	1	21	0	0.9	212.641	GTFCMAAWGFCFAVSALVVA	MMMMMMMMMMMMMMMMMMMM
P29965	24	3	0.8	202.031	YLLTVFLITQMIGSALFAVY	MMMMMMMMMMMMMMMMMMMM	Homo_sapiens			A6NDP7	1	21	1	0.9	224.782	TFCMAAWGFCFAVSALVVAC	MMMMMMMMMMMMMMMMMMMM
P29965	24	4	0.8	217.676	LLTVFLITQMIGSALFAVYL	MMMMMMMMMMMMMMMMMMMM	Homo_sapiens			A6NDP7	2	21	0	0.9	216.653	AAFAMLATLLCATAAVLYPL	MMMMMMMMMMMMMMMMMMMM
P30511	19	0	0.95	277.601	VAGLVVLGAVVTGAVVAAVM	MMMMMMMMMMMMMMMMMMMI	Homo_sapiens			A6NDP7	2	21	1	0.9	227.579	AFAMLATLLCATAAVLYPLY	MMMMMMMMMMMMMMMMMMMM
P32189	18	0	0.8	264.968	CSLPLGFFIVSSMVMLIGAR	OMMMMMMMMMMMMMMMMMMI	Homo_sapiens			A6NDP7	3	20	0	0.9	223.099	LAASVFAGLLFLAYAVEVAL	MMMMMMMMMMMMMMMMMMMM
P32856	16	0	0.85	308.18	KKWIIIAVSVVLVAIIALII	IIMMMMMMMMMMMMMMMMOO	Homo_sapiens			A6NDP7	4	21	0	0.85	229.685	VSGLLKIVQAFVACIIFGAL	MMMMMMMMMMMMMMMMMMMM
P32942	22	0	0.9	288.885	VFVAVLLTLGVVTIVLALMY	MMMMMMMMMMMMMMMMMMMM	Homo_sapiens			A6NDP7	4	21	1	0.85	237.491	SGLLKIVQAFVACIIFGALV	MMMMMMMMMMMMMMMMMMMM
P32942	22	1	0.9	284.083	FVAVLLTLGVVTIVLALMYV	MMMMMMMMMMMMMMMMMMMM	Homo_sapiens			A6NDP7	5	21	0	0.85	256.487	WCVAVYSLCFLATVAVVALS	MMMMMMMMMMMMMMMMMMMM
P32942	22	2	0.9	276.794	VAVLLTLGVVTIVLALMYVF	MMMMMMMMMMMMMMMMMMMM	Homo_sapiens			A6NDP7	5	21	1	0.85	270.446	CVAVYSLCFLATVAVVALSV	MMMMMMMMMMMMMMMMMMMM
P32970	18	0	0.9	328.135	RAALVPLVAGLVICLVVCIQ	IMMMMMMMMMMMMMMMMMMO	Homo_sapiens			A6NDP7	6	21	0	0.9	238.2	VVVYTFLAVLLYLSAAVIWP	MMMMMMMMMMMMMMMMMMMM
P32971	22	0	0.75	268.757	LTTATLALCLVFTVATIMVL	MMMMMMMMMMMMMMMMMMMM	Homo_sapiens			A6NDP7	6	21	1	0.9	235.044	VVYTFLAVLLYLSAAVIWPV	MMMMMMMMMMMMMMMMMMMM
P32971	22	1	0.75	280.22	TTATLALCLVFTVATIMVLV	MMMMMMMMMMMMMMMMMMMM	Homo_sapiens			A6NDP7	7	20	0	0.85	269.28	LVVAIFTYVNLLLYVVDLAY	MMMMMMMMMMMMMMMMMMMM
P32971	22	2	0.8	274.798	TATLALCLVFTVATIMVLVV	MMMMMMMMMMMMMMMMMMMM	Homo_sapiens			A6NDV4	0	19	0	0.8	295.581	LLSTLLLCLSNLMFLPPVVL	MMMMMMMMMMMMMMMMMMMI
P33681	22	0	0.8	239.104	WAITLISVNGIFVICCLTYC	MMMMMMMMMMMMMMMMMMMM	Homo_sapiens			A6NDV4	1	19	0	0.7	169.178	VLEAAVYTFTMFFSTFYHAC	MMMMMMMMMMMMMMMMMMMO
P33681	22	1	0.8	234.986	AITLISVNGIFVICCLTYCF	MMMMMMMMMMMMMMMMMMMM	Homo_sapiens			A6NDV4	2	19	0	0.75	253.652	FCDFLGSLMSVWVTVIAMAR	MMMMMMMMMMMMMMMMMMMI
P33681	22	2	0.8	245.148	ITLISVNGIFVICCLTYCFA	MMMMMMMMMMMMMMMMMMMM	Homo_sapiens			A6NDV4	3	17	0	0.7	269.583	KQVLYLLGAMLLSMALQLDR	IMMMMMMMMMMMMMMMMMOO
P35503	23	0	0.85	260.118	VIGFLLAVVLTVAFITFKCC	MMMMMMMMMMMMMMMMMMMM	Homo_sapiens			A6NDV4	4	18	0	0.75	245.912	NLLGPSLFALGILATAWTVR	OMMMMMMMMMMMMMMMMMMI
P35503	23	1	0.85	258.278	IGFLLAVVLTVAFITFKCCA	MMMMMMMMMMMMMMMMMMMM	Homo_sapiens			A6NDV4	5	20	0	0.9	229.229	LFYLCPGSLIAGSAVLLYAF	MMMMMMMMMMMMMMMMMMMM
P35503	23	2	0.85	250.657	GFLLAVVLTVAFITFKCCAY	MMMMMMMMMMMMMMMMMMMM	Homo_sapiens			A6NDV4	6	19	0	0.8	199.909	FYIHSIWHMLIAGSVGFLLP	MMMMMMMMMMMMMMMMMMMI
P35503	23	3	0.85	250.377	FLLAVVLTVAFITFKCCAYG	MMMMMMMMMMMMMMMMMMMM	Homo_sapiens			A6NEH6	0	16	0	0.75	188.273	NQFAMFLYCFIFIHIIYVTK	IIMMMMMMMMMMMMMMMMOO
P36268	22	0	1	328.836	LVVLGLLAVVLVLVIVGLCL	MMMMMMMMMMMMMMMMMMMM	Homo_sapiens			A6NEH6	1	21	0	0.9	193.125	VFFLFAKHYLFCIAAILLCL	MMMMMMMMMMMMMMMMMMMM
P36268	22	1	1	311.275	VVLGLLAVVLVLVIVGLCLW	MMMMMMMMMMMMMMMMMMMM	Homo_sapiens			A6NEH6	1	21	1	0.9	203.39	FFLFAKHYLFCIAAILLCLI	MMMMMMMMMMMMMMMMMMMM
P36268	22	2	1	305.088	VLGLLAVVLVLVIVGLCLWL	MMMMMMMMMMMMMMMMMMMM	Homo_sapiens			A6NET4	0	24	0	0.9	233.259	VLFVVFFAIYLITMVGNIGL	MMMMMMMMMMMMMMMMMMMM
P36537	23	0	0.85	265.332	VIGFLLACVATVLFIITKCC	MMMMMMMMMMMMMMMMMMMM	Homo_sapiens			A6NET4	0	24	1	0.9	239.889	LFVVFFAIYLITMVGNIGLV	MMMMMMMMMMMMMMMMMMMM
P36537	23	1	0.85	272.878	IGFLLACVATVLFIITKCCL	MMMMMMMMMMMMMMMMMMMM	Homo_sapiens			A6NET4	0	24	2	0.9	240.999	FVVFFAIYLITMVGNIGLVA	MMMMMMMMMMMMMMMMMMMM
P36537	23	2	0.85	252.712	GFLLACVATVLFIITKCCLF	MMMMMMMMMMMMMMMMMMMM	Homo_sapiens			A6NET4	0	24	3	0.9	243.961	VVFFAIYLITMVGNIGLVAL	MMMMMMMMMMMMMMMMMMMM
P36537	23	3	0.85	261.759	FLLACVATVLFIITKCCLFC	MMMMMMMMMMMMMMMMMMMM	Homo_sapiens			A6NET4	0	24	4	0.9	231.024	VFFAIYLITMVGNIGLVALI	MMMMMMMMMMMMMMMMMMMM
P36897	16	0	0.75	268.206	PVCFVCISLMLMVYICHNRT	OOMMMMMMMMMMMMMMMMII	Homo_sapiens			A6NET4	1	20	0	0.7	234.075	MYIFLGNLVLMDSCCSSAIT	MMMMMMMMMMMMMMMMMMMM
P40126	22	0	0.85	280.757	PTTLLVVMGTLVALVGLFVL	MMMMMMMMMMMMMMMMMMMM	Homo_sapiens			A6NET4	2	22	0	0.75	186.218	AQFYFLCLAETTDCFLLAAM	MMMMMMMMMMMMMMMMMMMM
P40126	22	1	0.85	268.544	TTLLVVMGTLVALVGLFVLL	MMMMMMMMMMMMMMMMMMMM	Homo_sapiens			A6NET4	2	22	1	0.75	191	QFYFLCLAETTDCFLLAAMA	MMMMMMMMMMMMMMMMMMMM
P40126	22	2	0.9	273.346	TLLVVMGTLVALVGLFVLLA	MMMMMMMMMMMMMMMMMMMM	Homo_sapiens			A6NET4	2	22	2	0.8	179.998	FYFLCLAETTDCFLLAAMAY	MMMMMMMMMMMMMMMMMMMM
P41217	22	0	0.85	333.719	VPLLLSIVSLVILLVLISIL	MMMMMMMMMMMMMMMMMMMM	Homo_sapiens			A6NET4	3	22	0	0.75	224	LCIQMTAGAYLAGNLHPMIE	MMMMMMMMMMMMMMMMMMMM
P41217	22	1	0.85	339.751	PLLLSIVSLVILLVLISILL	MMMMMMMMMMMMMMMMMMMM	Homo_sapiens			A6NET4	3	22	1	0.75	221.12	CIQMTAGAYLAGNLHPMIEV	MMMMMMMMMMMMMMMMMMMM
P41217	22	2	0.85	325.103	LLLSIVSLVILLVLISILLY	MMMMMMMMMMMMMMMMMMMM	Homo_sapiens			A6NET4	3	22	2	0.7	235.634	IQMTAGAYLAGNLHPMIEVE	MMMMMMMMMMMMMMMMMMMM
P43308	22	0	0.85	261.197	FLDWAAFGVMTLPSIGIPLL	MMMMMMMMMMMMMMMMMMMM	Homo_sapiens			A6NET4	4	24	0	0.8	256.621	LVLFILAGSIQIFTIVLVSY	MMMMMMMMMMMMMMMMMMMM
P43308	22	1	0.85	266.91	LDWAAFGVMTLPSIGIPLLL	MMMMMMMMMMMMMMMMMMMM	Homo_sapiens			A6NET4	4	24	1	0.8	242.974	VLFILAGSIQIFTIVLVSYF	MMMMMMMMMMMMMMMMMMMM
P43308	22	2	0.85	252.487	DWAAFGVMTLPSIGIPLLLW	MMMMMMMMMMMMMMMMMMMM	Homo_sapiens			A6NET4	4	24	2	0.8	235.268	LFILAGSIQIFTIVLVSYFY	MMMMMMMMMMMMMMMMMMMM
P49257	21	0	0.8	235.036	TVHFIIFVVVQTVLFIGYIM	MMMMMMMMMMMMMMMMMMMM	Homo_sapiens			A6NET4	4	24	3	0.8	231.624	FILAGSIQIFTIVLVSYFYI	MMMMMMMMMMMMMMMMMMMM
P49257	21	1	0.85	229.802	VHFIIFVVVQTVLFIGYIMY	MMMMMMMMMMMMMMMMMMMM	Homo_sapiens			A6NET4	4	24	4	0.8	228.178	ILAGSIQIFTIVLVSYFYIL	MMMMMMMMMMMMMMMMMMMM
P49755	20	0	0.8	205.424	VLYFSIFSMFCLIGLATWQV	MMMMMMMMMMMMMMMMMMMM	Homo_sapiens			A6NET4	5	22	0	0.6	241.22	ALSTCASHFLSVSIFCDSLL	MMMMMMMMMMMMMMMMMMMM
P49913	18	0	0.85	284.358	RWSLVLLLLGLVMPLAIIAQ	IMMMMMMMMMMMMMMMMMMO	Homo_sapiens			A6NET4	5	22	1	0.6	238.508	LSTCASHFLSVSIFCDSLLF	MMMMMMMMMMMMMMMMMMMM
P50591	22	0	0.8	278.639	CVLIVIFTVLLQSLCVAVTY	MMMMMMMMMMMMMMMMMMMM	Homo_sapiens			A6NET4	5	22	2	0.6	237.845	STCASHFLSVSIFCDSLLFM	MMMMMMMMMMMMMMMMMMMM
P50591	22	1	0.8	281.092	VLIVIFTVLLQSLCVAVTYV	MMMMMMMMMMMMMMMMMMMM	Homo_sapiens			A6NET4	6	20	0	0.85	269.232	PVAIFYTLVIPLLNPFIYSL	MMMMMMMMMMMMMMMMMMMM
P50591	22	2	0.8	266.303	LIVIFTVLLQSLCVAVTYVY	MMMMMMMMMMMMMMMMMMMM	Homo_sapiens			A6NFC5	0	23	0	0.95	218.27	GALLLAAALGALLSFALLAA	MMMMMMMMMMMMMMMMMMMM
P51164	21	0	0.9	196.234	VWISLYYVAFYVVMTGLFAL	MMMMMMMMMMMMMMMMMMMM	Homo_sapiens			A6NFC5	0	23	1	0.95	219.519	ALLLAAALGALLSFALLAAA	MMMMMMMMMMMMMMMMMMMM
P51164	21	1	0.9	197.529	WISLYYVAFYVVMTGLFALC	MMMMMMMMMMMMMMMMMMMM	Homo_sapiens			A6NFC5	0	23	2	0.95	220.011	LLLAAALGALLSFALLAAAV	MMMMMMMMMMMMMMMMMMMM
P51571	20	0	0.85	230.859	WVSTEVLAAAIGLVIYYLAF	MMMMMMMMMMMMMMMMMMMM	Homo_sapiens			A6NFC5	0	23	3	0.95	223.285	LLAAALGALLSFALLAAAVA	MMMMMMMMMMMMMMMMMMMM
P51589	22	0	0.8	237.464	ALWAVVHPRTLLLGTVAFLL	MMMMMMMMMMMMMMMMMMMM	Homo_sapiens			A6NFC5	1	22	0	0.95	303.083	AVIVVLPLSLVLLVCGWICG	MMMMMMMMMMMMMMMMMMMM
P51589	22	1	0.8	244.878	LWAVVHPRTLLLGTVAFLLA	MMMMMMMMMMMMMMMMMMMM	Homo_sapiens			A6NFC5	1	22	1	0.95	298.809	VIVVLPLSLVLLVCGWICGL	MMMMMMMMMMMMMMMMMMMM
P51589	22	2	0.8	253.012	WAVVHPRTLLLGTVAFLLAA	MMMMMMMMMMMMMMMMMMMM	Homo_sapiens			A6NFC5	1	22	2	0.95	286.595	IVVLPLSLVLLVCGWICGLL	MMMMMMMMMMMMMMMMMMMM
P51636	28	0	0.9	206.874	FLTVFLAIPLAFIAGILFAT	MMMMMMMMMMMMMMMMMMMM	Homo_sapiens			A6NFC5	2	24	0	0.85	239.698	LLLFTGCYFLLGSVLTLAGV	MMMMMMMMMMMMMMMMMMMM
P51636	28	1	0.9	230.082	LTVFLAIPLAFIAGILFATL	MMMMMMMMMMMMMMMMMMMM	Homo_sapiens			A6NFC5	2	24	1	0.8	243.84	LLFTGCYFLLGSVLTLAGVS	MMMMMMMMMMMMMMMMMMMM
P51636	28	2	0.85	214.267	TVFLAIPLAFIAGILFATLS	MMMMMMMMMMMMMMMMMMMM	Homo_sapiens			A6NFC5	2	24	2	0.8	253.321	LFTGCYFLLGSVLTLAGVSI	MMMMMMMMMMMMMMMMMMMM
P51636	28	3	0.9	222.601	VFLAIPLAFIAGILFATLSC	MMMMMMMMMMMMMMMMMMMM	Homo_sapiens			A6NFC5	2	24	3	0.8	250.472	FTGCYFLLGSVLTLAGVSIY	MMMMMMMMMMMMMMMMMMMM
P51636	28	4	0.9	217.44	FLAIPLAFIAGILFATLSCL	MMMMMMMMMMMMMMMMMMMM	Homo_sapiens			A6NFC5	2	24	4	0.8	260.317	TGCYFLLGSVLTLAGVSIYI	MMMMMMMMMMMMMMMMMMMM
P51636	28	5	0.85	230.259	LAIPLAFIAGILFATLSCLH	MMMMMMMMMMMMMMMMMMMM	Homo_sapiens			A6NFC5	3	22	0	0.75	187.608	MALAWGSCALEAFSGTLLLS	MMMMMMMMMMMMMMMMMMMM
P51636	28	6	0.85	223.203	AIPLAFIAGILFATLSCLHI	MMMMMMMMMMMMMMMMMMMM	Homo_sapiens			A6NFC5	3	22	1	0.75	208.725	ALAWGSCALEAFSGTLLLSA	MMMMMMMMMMMMMMMMMMMM
P51636	28	7	0.85	232.268	IPLAFIAGILFATLSCLHIW	MMMMMMMMMMMMMMMMMMMM	Homo_sapiens			A6NFC5	3	22	2	0.75	201.601	LAWGSCALEAFSGTLLLSAA	MMMMMMMMMMMMMMMMMMMM
P51636	28	8	0.85	222.282	PLAFIAGILFATLSCLHIWI	MMMMMMMMMMMMMMMMMMMM	Homo_sapiens			A6NFX1	0	22	0	0.7	193.621	IGGVPNQIASSATAFYLQLF	MMMMMMMMMMMMMMMMMMMM
P51648	19	0	0.85	280.816	LGLLLLTFLGIVAAVLVKAE	MMMMMMMMMMMMMMMMMMMO	Homo_sapiens			A6NFX1	0	22	1	0.7	193.247	GGVPNQIASSATAFYLQLFL	MMMMMMMMMMMMMMMMMMMM
P51809	21	0	0.85	278.879	LTIIIIIVSIVFIYIIVSPL	MMMMMMMMMMMMMMMMMMMM	Homo_sapiens			A6NFX1	0	22	2	0.7	196.846	GVPNQIASSATAFYLQLFLL	MMMMMMMMMMMMMMMMMMMM
P51809	21	1	0.85	278.745	TIIIIIVSIVFIYIIVSPLC	MMMMMMMMMMMMMMMMMMMM	Homo_sapiens			A6NFX1	1	21	0	0.75	242.884	AQIPAAQVSLVLFGGKVSGA	MMMMMMMMMMMMMMMMMMMM
P51993	19	0	0.75	216.435	CLTTLLFQLLMAVCFFSYLR	MMMMMMMMMMMMMMMMMMMO	Homo_sapiens			A6NFX1	1	21	1	0.75	229.04	QIPAAQVSLVLFGGKVSGAA	MMMMMMMMMMMMMMMMMMMM
P52849	20	0	0.9	197.015	LILLLIAFSLGSMGFLAYYV	MMMMMMMMMMMMMMMMMMMM	Homo_sapiens			A6NFX1	2	20	0	0.95	165.624	PWVLGCTPFIALAYFFLWFL	MMMMMMMMMMMMMMMMMMMM
P52961	19	0	0.85	261.624	LSAVWSLLLLLWFLVVRAFP	MMMMMMMMMMMMMMMMMMMI	Homo_sapiens			A6NFX1	3	22	0	0.7	165.914	YTTFYCLFQALATFFQVPYT	MMMMMMMMMMMMMMMMMMMM
P54289	18	0	0.75	209.097	SLWYIIGIQFLLLWLVSGST	OMMMMMMMMMMMMMMMMMMI	Homo_sapiens			A6NFX1	3	22	1	0.7	184.468	TTFYCLFQALATFFQVPYTA	MMMMMMMMMMMMMMMMMMMM
P54709	25	0	0.9	174.4	LILLFYLVFYGFLAALFSFT	MMMMMMMMMMMMMMMMMMMM	Homo_sapiens			A6NFX1	3	22	2	0.75	185.758	TFYCLFQALATFFQVPYTAL	MMMMMMMMMMMMMMMMMMMM
P54709	25	1	0.9	167.964	ILLFYLVFYGFLAALFSFTM	MMMMMMMMMMMMMMMMMMMM	Homo_sapiens			A6NFX1	4	20	0	0.7	243.864	MTVEMAGTLMGATVHGLIVS	MMMMMMMMMMMMMMMMMMMM
P54709	25	2	0.9	162.055	LLFYLVFYGFLAALFSFTMW	MMMMMMMMMMMMMMMMMMMM	Homo_sapiens			A6NFX1	5	22	0	0.85	281.113	HLYCIAAAVVVVTYPVCISL	MMMMMMMMMMMMMMMMMMMM
P54709	25	3	0.9	156.267	LFYLVFYGFLAALFSFTMWV	MMMMMMMMMMMMMMMMMMMM	Homo_sapiens			A6NFX1	5	22	1	0.9	303.776	LYCIAAAVVVVTYPVCISLL	MMMMMMMMMMMMMMMMMMMM
P54709	25	4	0.9	164.922	FYLVFYGFLAALFSFTMWVM	MMMMMMMMMMMMMMMMMMMM	Homo_sapiens			A6NFX1	5	22	2	0.9	289.817	YCIAAAVVVVTYPVCISLLC	MMMMMMMMMMMMMMMMMMMM
P54709	25	5	0.9	179.734	YLVFYGFLAALFSFTMWVML	MMMMMMMMMMMMMMMMMMMM	Homo_sapiens			A6NFX1	6	22	0	0.65	254.889	YLKLVISFLFISAAVQVEQS	MMMMMMMMMMMMMMMMMMMM
P54710	18	0	0.9	234.714	NGGLIFAGLAFIVGLLILLS	OMMMMMMMMMMMMMMMMMMI	Homo_sapiens			A6NFX1	6	22	1	0.65	251.023	LKLVISFLFISAAVQVEQSY	MMMMMMMMMMMMMMMMMMMM
P54855	23	0	0.85	253.409	VIAFLLACVATVIFIITKFC	MMMMMMMMMMMMMMMMMMMM	Homo_sapiens			A6NFX1	6	22	2	0.65	248.129	KLVISFLFISAAVQVEQSYL	MMMMMMMMMMMMMMMMMMMM
P54855	23	1	0.85	255.048	IAFLLACVATVIFIITKFCL	MMMMMMMMMMMMMMMMMMMM	Homo_sapiens			A6NFX1	7	22	0	0.7	310.78	VQGLVLTVLVSAVLSTPLWE	MMMMMMMMMMMMMMMMMMMM
P54855	23	2	0.85	236.378	AFLLACVATVIFIITKFCLF	MMMMMMMMMMMMMMMMMMMM	Homo_sapiens			A6NFX1	7	22	1	0.7	289.046	QGLVLTVLVSAVLSTPLWEW	MMMMMMMMMMMMMMMMMMMM
P54855	23	3	0.85	246.107	FLLACVATVIFIITKFCLFC	MMMMMMMMMMMMMMMMMMMM	Homo_sapiens			A6NFX1	7	22	2	0.75	293.521	GLVLTVLVSAVLSTPLWEWV	MMMMMMMMMMMMMMMMMMMM
P56199	19	0	0.9	239.057	AGLLLLMLLILALWKIGFFK	MMMMMMMMMMMMMMMMMMMI	Homo_sapiens			A6NFX1	8	19	0	0.9	246.453	SAFGIFAMVPFAILLAAVPT	MMMMMMMMMMMMMMMMMMMO
P56378	17	0	0.8	205.561	KVYQEIWIGMGLMGFIVYKI	OMMMMMMMMMMMMMMMMMII	Homo_sapiens			A6NFX1	9	22	0	0.8	271.313	YVVAFVSGVSIAVSLLLPWS	MMMMMMMMMMMMMMMMMMMM
P56385	16	0	0.75	205.857	IKLGRYSALFLGVAYGATRY	OOMMMMMMMMMMMMMMMMII	Homo_sapiens			A6NFX1	9	22	1	0.8	270.392	VVAFVSGVSIAVSLLLPWSM	MMMMMMMMMMMMMMMMMMMM
P56706	19	0	0.9	227.024	WIFYVFLCFGVLYVKLGALS	MMMMMMMMMMMMMMMMMMMO	Homo_sapiens			A6NFX1	9	22	2	0.8	266.793	VAFVSGVSIAVSLLLPWSML	MMMMMMMMMMMMMMMMMMMM
P56817	16	0	0.95	258.782	VMAAICALFMLPLCLMVCQW	OOMMMMMMMMMMMMMMMMII	Homo_sapiens			A6NFX1	10	22	0	0.65	235.549	SSYVFFTKLSGACALGISTL	MMMMMMMMMMMMMMMMMMMM
P57087	17	0	0.85	281.883	VVVVALVISVCGLGVCYAQR	OMMMMMMMMMMMMMMMMMII	Homo_sapiens			A6NFX1	10	22	1	0.65	237.997	SYVFFTKLSGACALGISTLS	MMMMMMMMMMMMMMMMMMMM
P58499	22	0	0.85	222.417	GLLKVVFVVFASLCAWYSGY	MMMMMMMMMMMMMMMMMMMM	Homo_sapiens			A6NFX1	10	22	2	0.7	235.178	YVFFTKLSGACALGISTLSL	MMMMMMMMMMMMMMMMMMMM
P58499	22	1	0.85	215.19	LLKVVFVVFASLCAWYSGYL	MMMMMMMMMMMMMMMMMMMM	Homo_sapiens			A6NFX1	11	21	0	0.95	281.312	VLIGAVPTCMILAGLCILMV	MMMMMMMMMMMMMMMMMMMM
P58499	22	2	0.85	223.644	LKVVFVVFASLCAWYSGYLL	MMMMMMMMMMMMMMMMMMMM	Homo_sapiens			A6NFX1	11	21	1	0.95	263.983	LIGAVPTCMILAGLCILMVG	MMMMMMMMMMMMMMMMMMMM
P58511	20	0	0.85	275.506	LLLYILAAKTLILCLTFAGV	MMMMMMMMMMMMMMMMMMMM	Homo_sapiens			A6NGA9	0	21	0	0.75	264.916	IYIRTLCGSLCSFSLLMLIA	MMMMMMMMMMMMMMMMMMMM
P58549	19	0	0.8	262.229	TVGMTLATILFLLGILIVIS	MMMMMMMMMMMMMMMMMMMI	Homo_sapiens			A6NGA9	0	21	1	0.75	265.124	YIRTLCGSLCSFSLLMLIAM	MMMMMMMMMMMMMMMMMMMM
P59773	21	0	0.8	325.676	MGLILLVVISILVTIVTIIT	MMMMMMMMMMMMMMMMMMMM	Homo_sapiens			A6NGA9	1	21	0	0.75	202.455	AFFLISVFTILTGLGWLFSS	MMMMMMMMMMMMMMMMMMMM
P59773	21	1	0.8	313.315	GLILLVVISILVTIVTIITF	MMMMMMMMMMMMMMMMMMMM	Homo_sapiens			A6NGA9	1	21	1	0.75	197.585	FFLISVFTILTGLGWLFSSW	MMMMMMMMMMMMMMMMMMMM
P60059	18	0	0.9	166.72	IAMATAIGFAIMGFIGFFVK	IMMMMMMMMMMMMMMMMMMO	Homo_sapiens			A6NGA9	2	21	0	0.75	267.829	VSMLSFISATCLLLCLNLFV	MMMMMMMMMMMMMMMMMMMM
P60606	21	0	0.9	314.002	TVFAFVLCLLVVLVLLMVRC	MMMMMMMMMMMMMMMMMMMM	Homo_sapiens			A6NGA9	2	21	1	0.75	287.43	SMLSFISATCLLLCLNLFVA	MMMMMMMMMMMMMMMMMMMM
P60606	21	1	0.95	324.725	VFAFVLCLLVVLVLLMVRCV	MMMMMMMMMMMMMMMMMMMM	Homo_sapiens			A6NGA9	3	21	0	0.75	198.673	LNWCSDIFYMFAGIISLLNY	MMMMMMMMMMMMMMMMMMMM
P61009	22	0	0.75	205.345	LFAFSLSVMAALTFGCFITT	MMMMMMMMMMMMMMMMMMMM	Homo_sapiens			A6NGA9	3	21	1	0.75	202.708	NWCSDIFYMFAGIISLLNYL	MMMMMMMMMMMMMMMMMMMM
P61009	22	1	0.75	204.992	FAFSLSVMAALTFGCFITTA	MMMMMMMMMMMMMMMMMMMM	Homo_sapiens			A6NGB7	0	23	0	0.95	230.298	VLAAMTLLGIAAAVLAALGA	MMMMMMMMMMMMMMMMMMMM
P61009	22	2	0.75	202.673	AFSLSVMAALTFGCFITTAF	MMMMMMMMMMMMMMMMMMMM	Homo_sapiens			A6NGB7	0	23	1	0.9	218.662	LAAMTLLGIAAAVLAALGAQ	MMMMMMMMMMMMMMMMMMMM
P61647	20	0	0.9	268.849	GGALLALLASLLLLLLLRLL	MMMMMMMMMMMMMMMMMMMM	Homo_sapiens			A6NGB7	0	23	2	0.9	215.527	AAMTLLGIAAAVLAALGAQL	MMMMMMMMMMMMMMMMMMMM
P63027	22	0	0.95	298.681	LKMMIILGVICAIILIIIIV	MMMMMMMMMMMMMMMMMMMM	Homo_sapiens			A6NGB7	0	23	3	0.9	219.136	AMTLLGIAAAVLAALGAQLL	MMMMMMMMMMMMMMMMMMMM
P63027	22	1	0.95	284.835	KMMIILGVICAIILIIIIVY	MMMMMMMMMMMMMMMMMMMM	Homo_sapiens			A6NGB7	1	23	0	0.95	242.468	AAALAALVLVLGFTCLLLAA	MMMMMMMMMMMMMMMMMMMM
P63027	22	2	1	274.206	MMIILGVICAIILIIIIVYF	MMMMMMMMMMMMMMMMMMMM	Homo_sapiens			A6NGB7	1	23	1	0.95	253.176	AALAALVLVLGFTCLLLAAL	MMMMMMMMMMMMMMMMMMMM
P78329	22	0	0.85	231.862	ASPWLLLLLVGASWLLAHVL	MMMMMMMMMMMMMMMMMMMM	Homo_sapiens			A6NGB7	1	23	2	0.95	251.135	ALAALVLVLGFTCLLLAALC	MMMMMMMMMMMMMMMMMMMM
P78329	22	1	0.85	224.882	SPWLLLLLVGASWLLAHVLA	MMMMMMMMMMMMMMMMMMMM	Homo_sapiens			A6NGB7	1	23	3	0.95	255.206	LAALVLVLGFTCLLLAALCG	MMMMMMMMMMMMMMMMMMMM
P78329	22	2	0.9	220.997	PWLLLLLVGASWLLAHVLAW	MMMMMMMMMMMMMMMMMMMM	Homo_sapiens			A6NGB7	2	23	0	0.9	223.246	VALGLFCCGISVYLAALSIY	MMMMMMMMMMMMMMMMMMMM
P78410	22	0	0.9	267.315	IAALAGTLPILLLLLAGASY	MMMMMMMMMMMMMMMMMMMM	Homo_sapiens			A6NGB7	2	23	1	0.9	217.819	ALGLFCCGISVYLAALSIYA	MMMMMMMMMMMMMMMMMMMM
P78410	22	1	0.9	247.373	AALAGTLPILLLLLAGASYF	MMMMMMMMMMMMMMMMMMMM	Homo_sapiens			A6NGB7	2	23	2	0.9	234.953	LGLFCCGISVYLAALSIYAL	MMMMMMMMMMMMMMMMMMMM
P78410	22	2	0.9	241.849	ALAGTLPILLLLLAGASYFL	MMMMMMMMMMMMMMMMMMMM	Homo_sapiens			A6NGB7	2	23	3	0.9	221.713	GLFCCGISVYLAALSIYALL	MMMMMMMMMMMMMMMMMMMM
P78562	20	0	0.9	257.649	IALVVFVGGTLVLGTILFLV	MMMMMMMMMMMMMMMMMMMM	Homo_sapiens			A6NGB7	3	23	0	0.75	264.357	AAAASILGSGTLVLVAVLTH	MMMMMMMMMMMMMMMMMMMM
P79483	17	0	1	194.326	GVGGFVLGLLFLGAGLFIYF	OMMMMMMMMMMMMMMMMMII	Homo_sapiens			A6NGB7	3	23	1	0.7	269.898	AAASILGSGTLVLVAVLTHT	MMMMMMMMMMMMMMMMMMMM
P98073	20	0	1	243.676	IMFAALFAILVVLCAGLIAV	MMMMMMMMMMMMMMMMMMMM	Homo_sapiens			A6NGB7	3	23	2	0.7	266.883	AASILGSGTLVLVAVLTHTL	MMMMMMMMMMMMMMMMMMMM
P98187	22	0	0.85	238.254	AASPWLLLLVVGASWLLARI	MMMMMMMMMMMMMMMMMMMM	Homo_sapiens			A6NGB7	3	23	3	0.7	273.552	ASILGSGTLVLVAVLTHTLL	MMMMMMMMMMMMMMMMMMMM
P98187	22	1	0.85	240.53	ASPWLLLLVVGASWLLARIL	MMMMMMMMMMMMMMMMMMMM	Homo_sapiens			A6NGC4	0	16	0	0.8	190.791	APTGLLVAGASFLAFRGLHW	OOMMMMMMMMMMMMMMMMII
P98187	22	2	0.85	238.153	SPWLLLLVVGASWLLARILA	MMMMMMMMMMMMMMMMMMMM	Homo_sapiens			A6NGC4	1	21	0	0.7	247.178	LCVSLAHSLLSGTGALLGLS	MMMMMMMMMMMMMMMMMMMM
Q00973	19	0	0.9	253.391	ALCALVLLLACASLGLLYAS	MMMMMMMMMMMMMMMMMMMO	Homo_sapiens			A6NGC4	1	21	1	0.7	243.442	CVSLAHSLLSGTGALLGLSL	MMMMMMMMMMMMMMMMMMMM
Q01151	22	0	0.85	260.719	IVLLLALVIFYLTLIIFTCK	MMMMMMMMMMMMMMMMMMMM	Homo_sapiens			A6NGC4	2	21	0	0.85	213.876	WALVLVAVSVGYFLADGADL	MMMMMMMMMMMMMMMMMMMM
Q01151	22	1	0.85	243.175	VLLLALVIFYLTLIIFTCKF	MMMMMMMMMMMMMMMMMMMM	Homo_sapiens			A6NGC4	2	21	1	0.85	225.759	ALVLVAVSVGYFLADGADLL	MMMMMMMMMMMMMMMMMMMM
Q01151	22	2	0.85	244.243	LLLALVIFYLTLIIFTCKFA	MMMMMMMMMMMMMMMMMMMM	Homo_sapiens			A6NGC4	3	18	0	0.65	282.928	DLLCHHLVVVSCLSTAVLSG	IMMMMMMMMMMMMMMMMMMO
Q01638	22	0	0.8	261.684	FLMLINVLVIILKMFWIEAT	MMMMMMMMMMMMMMMMMMMM	Homo_sapiens			A6NGC4	4	18	0	0.65	245.405	HYVGFSMVSLLLELNSACLH	OMMMMMMMMMMMMMMMMMMI
Q01638	22	1	0.8	257.314	LMLINVLVIILKMFWIEATL	MMMMMMMMMMMMMMMMMMMM	Homo_sapiens			A6NGC4	5	21	0	0.8	238.25	ASLATLALFRLVPLGWMSLW	MMMMMMMMMMMMMMMMMMMM
Q01638	22	2	0.8	247.453	MLINVLVIILKMFWIEATLL	MMMMMMMMMMMMMMMMMMMM	Homo_sapiens			A6NGC4	5	21	1	0.8	244.62	SLATLALFRLVPLGWMSLWL	MMMMMMMMMMMMMMMMMMMM
Q01740	21	0	0.8	241.466	FESFLKVFSFLALLVAIFLI	MMMMMMMMMMMMMMMMMMMM	Homo_sapiens			A6NGC4	6	21	0	0.85	260.236	ALVTLGGIGLVTVGIMSIIL	MMMMMMMMMMMMMMMMMMMM
Q01740	21	1	0.8	241.512	ESFLKVFSFLALLVAIFLIF	MMMMMMMMMMMMMMMMMMMM	Homo_sapiens			A6NGC4	6	21	1	0.85	261.66	LVTLGGIGLVTVGIMSIILG	MMMMMMMMMMMMMMMMMMMM
Q02742	18	0	0.7	287.314	PTKYYFMVLVLSLITFSVLR	IMMMMMMMMMMMMMMMMMMO	Homo_sapiens			A6NGY5	0	24	0	0.8	208.574	WISIPFCCFYAIALSGNSVI	MMMMMMMMMMMMMMMMMMMM
Q04609	23	0	1	179.982	LCAGALVLAGGFFLLGFLFG	MMMMMMMMMMMMMMMMMMMM	Homo_sapiens			A6NGY5	0	24	1	0.8	228.916	ISIPFCCFYAIALSGNSVIL	MMMMMMMMMMMMMMMMMMMM
Q04609	23	1	1	171.089	CAGALVLAGGFFLLGFLFGW	MMMMMMMMMMMMMMMMMMMM	Homo_sapiens			A6NGY5	0	24	2	0.8	219.352	SIPFCCFYAIALSGNSVILF	MMMMMMMMMMMMMMMMMMMM
Q04609	23	2	1	156.28	AGALVLAGGFFLLGFLFGWF	MMMMMMMMMMMMMMMMMMMM	Homo_sapiens			A6NGY5	0	24	3	0.85	226.264	IPFCCFYAIALSGNSVILFV	MMMMMMMMMMMMMMMMMMMM
Q04609	23	3	1	161.913	GALVLAGGFFLLGFLFGWFI	MMMMMMMMMMMMMMMMMMMM	Homo_sapiens			A6NGY5	0	24	4	0.85	227.235	PFCCFYAIALSGNSVILFVI	MMMMMMMMMMMMMMMMMMMM
Q06643	23	0	0.8	288.243	LLAVAGATSLVTLLLAVPIT	MMMMMMMMMMMMMMMMMMMM	Homo_sapiens			A6NGY5	1	24	0	0.6	211.298	YYFLFRLSATDLGLTVSSLS	MMMMMMMMMMMMMMMMMMMM
Q06643	23	1	0.8	295.883	LAVAGATSLVTLLLAVPITV	MMMMMMMMMMMMMMMMMMMM	Homo_sapiens			A6NGY5	1	24	1	0.55	228.383	YFLFRLSATDLGLTVSSLST	MMMMMMMMMMMMMMMMMMMM
Q06643	23	2	0.8	299.91	AVAGATSLVTLLLAVPITVL	MMMMMMMMMMMMMMMMMMMM	Homo_sapiens			A6NGY5	1	24	2	0.5	235.07	FLFRLSATDLGLTVSSLSTT	MMMMMMMMMMMMMMMMMMMM
Q06643	23	3	0.8	306.259	VAGATSLVTLLLAVPITVLA	MMMMMMMMMMMMMMMMMMMM	Homo_sapiens			A6NGY5	1	24	3	0.5	250.797	LFRLSATDLGLTVSSLSTTL	MMMMMMMMMMMMMMMMMMMM
Q07075	21	0	1	281.023	VAILCAVVVGVGLIVGLAVG	MMMMMMMMMMMMMMMMMMMM	Homo_sapiens			A6NGY5	1	24	4	0.5	250.507	FRLSATDLGLTVSSLSTTLG	MMMMMMMMMMMMMMMMMMMM
Q07075	21	1	1	290.299	AILCAVVVGVGLIVGLAVGL	MMMMMMMMMMMMMMMMMMMM	Homo_sapiens			A6NGY5	2	23	0	0.75	182.576	IVQMFFLHGFTFMESGVLVA	MMMMMMMMMMMMMMMMMMMM
Q08477	22	0	0.85	236.603	AASPWLLLLLVGASWLLARI	MMMMMMMMMMMMMMMMMMMM	Homo_sapiens			A6NGY5	2	23	1	0.7	188.382	VQMFFLHGFTFMESGVLVAT	MMMMMMMMMMMMMMMMMMMM
Q08477	22	1	0.85	237.689	ASPWLLLLLVGASWLLARIL	MMMMMMMMMMMMMMMMMMMM	Homo_sapiens			A6NGY5	2	23	2	0.7	189.931	QMFFLHGFTFMESGVLVATA	MMMMMMMMMMMMMMMMMMMM
Q08477	22	2	0.85	238.549	SPWLLLLLVGASWLLARILA	MMMMMMMMMMMMMMMMMMMM	Homo_sapiens			A6NGY5	2	23	3	0.75	181.937	MFFLHGFTFMESGVLVATAF	MMMMMMMMMMMMMMMMMMMM
Q08ET2	22	0	0.8	216.518	LTLIRGALMGAGFLLTYGLT	MMMMMMMMMMMMMMMMMMMM	Homo_sapiens			A6NGY5	3	24	0	0.8	281.082	RIIQMGLLMITRAIVLILPL	MMMMMMMMMMMMMMMMMMMM
Q08ET2	22	1	0.8	209.542	TLIRGALMGAGFLLTYGLTW	MMMMMMMMMMMMMMMMMMMM	Homo_sapiens			A6NGY5	3	24	1	0.85	287.262	IIQMGLLMITRAIVLILPLL	MMMMMMMMMMMMMMMMMMMM
Q08ET2	22	2	0.85	201.357	LIRGALMGAGFLLTYGLTWI	MMMMMMMMMMMMMMMMMMMM	Homo_sapiens			A6NGY5	3	24	2	0.85	291.642	IQMGLLMITRAIVLILPLLL	MMMMMMMMMMMMMMMMMMMM
Q09328	21	0	0.85	162.762	LGFFLVTFGFIWGMMLLHFT	MMMMMMMMMMMMMMMMMMMM	Homo_sapiens			A6NGY5	3	24	3	0.85	290.323	QMGLLMITRAIVLILPLLLL	MMMMMMMMMMMMMMMMMMMM
Q09328	21	1	0.85	159.491	GFFLVTFGFIWGMMLLHFTI	MMMMMMMMMMMMMMMMMMMM	Homo_sapiens			A6NGY5	3	24	4	0.9	312.931	MGLLMITRAIVLILPLLLLL	MMMMMMMMMMMMMMMMMMMM
Q0P6D2	21	0	0.9	192.636	GTLLAFAAWTAGWVLAAALL	MMMMMMMMMMMMMMMMMMMM	Homo_sapiens			A6NGY5	4	24	0	0.7	275.896	GLIDLILTTGIDTPCIVLSY	MMMMMMMMMMMMMMMMMMMM
Q0P6D2	21	1	0.9	199.787	TLLAFAAWTAGWVLAAALLL	MMMMMMMMMMMMMMMMMMMM	Homo_sapiens			A6NGY5	4	24	1	0.7	289.993	LIDLILTTGIDTPCIVLSYI	MMMMMMMMMMMMMMMMMMMM
Q0VAQ4	24	0	0.85	319.504	LIAVVITVVFLTLLSVVILI	MMMMMMMMMMMMMMMMMMMM	Homo_sapiens			A6NGY5	4	24	2	0.7	274.451	IDLILTTGIDTPCIVLSYIL	MMMMMMMMMMMMMMMMMMMM
Q0VAQ4	24	1	0.85	297.934	IAVVITVVFLTLLSVVILIF	MMMMMMMMMMMMMMMMMMMM	Homo_sapiens			A6NGY5	4	24	3	0.7	277.547	DLILTTGIDTPCIVLSYILI	MMMMMMMMMMMMMMMMMMMM
Q0VAQ4	24	2	0.85	298.073	AVVITVVFLTLLSVVILIFF	MMMMMMMMMMMMMMMMMMMM	Homo_sapiens			A6NGY5	4	24	4	0.75	274.536	LILTTGIDTPCIVLSYILII	MMMMMMMMMMMMMMMMMMMM
Q0VAQ4	24	3	0.85	289.287	VVITVVFLTLLSVVILIFFY	MMMMMMMMMMMMMMMMMMMM	Homo_sapiens			A6NGY5	5	22	0	0.7	177.852	FSTCVSHVGAVAFFYIHMLS	MMMMMMMMMMMMMMMMMMMM
Q0VAQ4	24	4	0.85	281.814	VITVVFLTLLSVVILIFFYL	MMMMMMMMMMMMMMMMMMMM	Homo_sapiens			A6NGY5	5	22	1	0.7	183.596	STCVSHVGAVAFFYIHMLSL	MMMMMMMMMMMMMMMMMMMM
Q0VDE8	24	0	0.9	230.737	LTFSFLVFWFCLPVGLLLLL	MMMMMMMMMMMMMMMMMMMM	Homo_sapiens			A6NGY5	5	22	2	0.7	190.89	TCVSHVGAVAFFYIHMLSLS	MMMMMMMMMMMMMMMMMMMM
Q0VDE8	24	1	0.9	240.156	TFSFLVFWFCLPVGLLLLLI	MMMMMMMMMMMMMMMMMMMM	Homo_sapiens			A6NGY5	6	21	0	0.75	317.694	SVMANVYLLLPPVLNPIIDS	MMMMMMMMMMMMMMMMMMMM
Q0VDE8	24	2	0.95	248.867	FSFLVFWFCLPVGLLLLLII	MMMMMMMMMMMMMMMMMMMM	Homo_sapiens			A6NGY5	6	21	1	0.8	329.166	VMANVYLLLPPVLNPIIDSV	MMMMMMMMMMMMMMMMMMMM
Q0VDE8	24	3	0.95	248.381	SFLVFWFCLPVGLLLLLIIW	MMMMMMMMMMMMMMMMMMMM	Homo_sapiens			A6NH00	0	23	0	0.75	258.207	VLFMMVLSIVLTSLFGNSLM	MMMMMMMMMMMMMMMMMMMM
Q0VDE8	24	4	1	248.63	FLVFWFCLPVGLLLLLIIWL	MMMMMMMMMMMMMMMMMMMM	Homo_sapiens			A6NH00	0	23	1	0.75	249.172	LFMMVLSIVLTSLFGNSLMI	MMMMMMMMMMMMMMMMMMMM
Q10471	18	0	0.9	193.477	RMLLCFAFLWVLGIAYYMYS	IMMMMMMMMMMMMMMMMMMO	Homo_sapiens			A6NH00	0	23	2	0.75	256.738	FMMVLSIVLTSLFGNSLMIL	MMMMMMMMMMMMMMMMMMMM
Q10472	20	0	0.85	236.995	VVLATSLIWVLLDMFLLLYF	MMMMMMMMMMMMMMMMMMMM	Homo_sapiens			A6NH00	0	23	3	0.75	260.321	MMVLSIVLTSLFGNSLMILL	MMMMMMMMMMMMMMMMMMMM
Q10589	23	0	1	313.241	LLLGIGILVLLIIVILGVPL	MMMMMMMMMMMMMMMMMMMM	Homo_sapiens			A6NH00	1	20	0	0.65	244.666	MYFLLSQLSLMDVMLVSTTV	MMMMMMMMMMMMMMMMMMMM
Q10589	23	1	1	319.17	LLGIGILVLLIIVILGVPLI	MMMMMMMMMMMMMMMMMMMM	Homo_sapiens			A6NH00	2	23	0	0.85	196.142	GAQIFFLPTLGGGECFLLAA	MMMMMMMMMMMMMMMMMMMM
Q10589	23	2	1	318.97	LGIGILVLLIIVILGVPLII	MMMMMMMMMMMMMMMMMMMM	Homo_sapiens			A6NH00	2	23	1	0.85	191.649	AQIFFLPTLGGGECFLLAAM	MMMMMMMMMMMMMMMMMMMM
Q10589	23	3	1	313.607	GIGILVLLIIVILGVPLIIF	MMMMMMMMMMMMMMMMMMMM	Homo_sapiens			A6NH00	2	23	2	0.85	201.018	QIFFLPTLGGGECFLLAAMA	MMMMMMMMMMMMMMMMMMMM
Q11128	19	0	0.85	223.797	CLAGLLFQLLVAVCFFSYLR	MMMMMMMMMMMMMMMMMMMO	Homo_sapiens			A6NH00	2	23	3	0.9	182.9	IFFLPTLGGGECFLLAAMAY	MMMMMMMMMMMMMMMMMMMM
Q11130	20	0	1	214.346	GLGVLAGVALLAALWLLWLL	MMMMMMMMMMMMMMMMMMMM	Homo_sapiens			A6NH00	3	22	0	0.75	211.27	CLRMNLSCWLLGAADGLLQA	MMMMMMMMMMMMMMMMMMMM
Q11206	17	0	0.8	278.814	KLLAMLALVLVVMVWYSISR	IMMMMMMMMMMMMMMMMMOO	Homo_sapiens			A6NH00	3	22	1	0.75	212.486	LRMNLSCWLLGAADGLLQAV	MMMMMMMMMMMMMMMMMMMM
Q12846	21	0	0.85	326.701	KVLIAICVSITVVLLAVIIG	MMMMMMMMMMMMMMMMMMMM	Homo_sapiens			A6NH00	3	22	2	0.75	210.892	RMNLSCWLLGAADGLLQAVA	MMMMMMMMMMMMMMMMMMMM
Q12846	21	1	0.9	306.361	VLIAICVSITVVLLAVIIGV	MMMMMMMMMMMMMMMMMMMM	Homo_sapiens			A6NH00	4	24	0	0.85	284.257	MYICCVLMLLVPFSLILSSY	MMMMMMMMMMMMMMMMMMMM
Q12884	22	0	0.85	294.681	VKIVFGVATSAVLALLVMCI	MMMMMMMMMMMMMMMMMMMM	Homo_sapiens			A6NH00	4	24	1	0.85	279.949	YICCVLMLLVPFSLILSSYG	MMMMMMMMMMMMMMMMMMMM
Q12884	22	1	0.85	296.831	KIVFGVATSAVLALLVMCIV	MMMMMMMMMMMMMMMMMMMM	Homo_sapiens			A6NH00	4	24	2	0.85	281.545	ICCVLMLLVPFSLILSSYGL	MMMMMMMMMMMMMMMMMMMM
Q12884	22	2	0.9	298.989	IVFGVATSAVLALLVMCIVL	MMMMMMMMMMMMMMMMMMMM	Homo_sapiens			A6NH00	4	24	3	0.85	280.064	CCVLMLLVPFSLILSSYGLI	MMMMMMMMMMMMMMMMMMMM
Q12907	23	0	1	278.274	VFLLLLCALLGIVVCAVVGA	MMMMMMMMMMMMMMMMMMMM	Homo_sapiens			A6NH00	4	24	4	0.85	269.154	CVLMLLVPFSLILSSYGLIL	MMMMMMMMMMMMMMMMMMMM
Q12907	23	1	1	275.21	FLLLLCALLGIVVCAVVGAV	MMMMMMMMMMMMMMMMMMMM	Homo_sapiens			A6NH00	5	22	0	0.8	201.992	FATCSSHVAVVGLFYGAAIF	MMMMMMMMMMMMMMMMMMMM
Q12907	23	2	1	281.366	LLLLCALLGIVVCAVVGAVV	MMMMMMMMMMMMMMMMMMMM	Homo_sapiens			A6NH00	5	22	1	0.75	203.027	ATCSSHVAVVGLFYGAAIFT	MMMMMMMMMMMMMMMMMMMM
Q12907	23	3	1	283.595	LLLCALLGIVVCAVVGAVVF	MMMMMMMMMMMMMMMMMMMM	Homo_sapiens			A6NH00	5	22	2	0.75	201.73	TCSSHVAVVGLFYGAAIFTY	MMMMMMMMMMMMMMMMMMMM
Q12981	18	0	0.85	268.315	KLLIFLALALFLATVLYIVK	IMMMMMMMMMMMMMMMMMMO	Homo_sapiens			A6NH00	6	20	0	0.75	248.922	VVSAFYTMFTPLLNPLIYSV	MMMMMMMMMMMMMMMMMMMM
Q13190	21	0	0.95	242.295	WLMVKIFLILIVFFIIFVVF	MMMMMMMMMMMMMMMMMMMM	Homo_sapiens			A6NH21	0	21	0	0.8	234.04	LFYILLHVGASAICCLLLSR	MMMMMMMMMMMMMMMMMMMM
Q13190	21	1	0.95	258.736	LMVKIFLILIVFFIIFVVFL	MMMMMMMMMMMMMMMMMMMM	Homo_sapiens			A6NH21	0	21	1	0.75	239.777	FYILLHVGASAICCLLLSRT	MMMMMMMMMMMMMMMMMMMM
Q13241	21	0	0.75	275.725	LISGTLGIICLSLMSTLGIL	MMMMMMMMMMMMMMMMMMMM	Homo_sapiens			A6NH21	1	20	0	0.75	214.811	AVYRVCAGTATFHLLQAVLL	MMMMMMMMMMMMMMMMMMMM
Q13241	21	1	0.75	268.788	ISGTLGIICLSLMSTLGILL	MMMMMMMMMMMMMMMMMMMM	Homo_sapiens			A6NH21	2	19	0	0.95	231.526	FWLLKLLFLLGLCAIAFCIP	MMMMMMMMMMMMMMMMMMMO
Q13277	17	0	0.95	328.644	KLIIIIVLVVVLLGILALII	IMMMMMMMMMMMMMMMMMOO	Homo_sapiens			A6NH21	3	21	0	0.85	221.965	HYIGICGGFAFILLQLVLIT	MMMMMMMMMMMMMMMMMMMM
Q13326	24	0	0.9	304.112	CLYLFVLLLLIILVVNLALT	MMMMMMMMMMMMMMMMMMMM	Homo_sapiens			A6NH21	3	21	1	0.9	240.113	YIGICGGFAFILLQLVLITA	MMMMMMMMMMMMMMMMMMMM
Q13326	24	1	0.9	294.544	LYLFVLLLLIILVVNLALTI	MMMMMMMMMMMMMMMMMMMM	Homo_sapiens			A6NH21	4	21	0	0.9	200.807	AVLLATLGFYSMAGVGAVLL	MMMMMMMMMMMMMMMMMMMM
Q13326	24	2	0.9	276.103	YLFVLLLLIILVVNLALTIW	MMMMMMMMMMMMMMMMMMMM	Homo_sapiens			A6NH21	4	21	1	0.9	197.498	VLLATLGFYSMAGVGAVLLF	MMMMMMMMMMMMMMMMMMMM
Q13326	24	3	0.9	274.204	LFVLLLLIILVVNLALTIWI	MMMMMMMMMMMMMMMMMMMM	Homo_sapiens			A6NH21	5	19	0	0.8	244.571	MLLSLHLCFCGLISFLSIAP	MMMMMMMMMMMMMMMMMMMI
Q13326	24	4	0.9	272.529	FVLLLLIILVVNLALTIWIL	MMMMMMMMMMMMMMMMMMMM	Homo_sapiens			A6NH21	6	20	0	0.75	225.126	GLLQASVISCYIMYLTFSAL	MMMMMMMMMMMMMMMMMMMM
Q13445	22	0	0.8	267.223	NFWSAVNVAVLLLVAVLQVC	MMMMMMMMMMMMMMMMMMMM	Homo_sapiens			A6NH21	7	20	0	0.8	218.698	ISLAMLSASIMYACVLFACN	MMMMMMMMMMMMMMMMMMMM
Q13445	22	1	0.8	272.319	FWSAVNVAVLLLVAVLQVCT	MMMMMMMMMMMMMMMMMMMM	Homo_sapiens			A6NH21	8	20	0	0.7	230.634	SAFHFVFFLASLYVMVTLTN	MMMMMMMMMMMMMMMMMMMM
Q13445	22	2	0.8	282.588	WSAVNVAVLLLVAVLQVCTL	MMMMMMMMMMMMMMMMMMMM	Homo_sapiens			A6NH21	9	21	0	0.95	255.099	VASCWACVLLYLGLLLAPLC	MMMMMMMMMMMMMMMMMMMM
Q13478	18	0	0.85	335.167	LVAVVCLVTVCVIYRVDLVL	OMMMMMMMMMMMMMMMMMMI	Homo_sapiens			A6NH21	9	21	1	0.95	235.564	ASCWACVLLYLGLLLAPLCW	MMMMMMMMMMMMMMMMMMMM
Q14165	20	0	0.95	242.442	LMFPILVAFGVFIPTLFCLC	MMMMMMMMMMMMMMMMMMMM	Homo_sapiens			A6NH52	0	21	0	0.7	205.376	LATFFHLFFRVSAIVTYVSC	MMMMMMMMMMMMMMMMMMMM
Q14392	24	0	0.8	281.98	LIIILTFILVSAILLTTLAA	MMMMMMMMMMMMMMMMMMMM	Homo_sapiens			A6NH52	0	21	1	0.65	227.893	ATFFHLFFRVSAIVTYVSCD	MMMMMMMMMMMMMMMMMMMM
Q14392	24	1	0.8	265.931	IIILTFILVSAILLTTLAAC	MMMMMMMMMMMMMMMMMMMM	Homo_sapiens			A6NH52	1	21	0	0.75	266.254	KSFVGCFVMVLLLLSLDFWS	MMMMMMMMMMMMMMMMMMMM
Q14392	24	2	0.8	284.56	IILTFILVSAILLTTLAACC	MMMMMMMMMMMMMMMMMMMM	Homo_sapiens			A6NH52	1	21	1	0.8	256.354	SFVGCFVMVLLLLSLDFWSV	MMMMMMMMMMMMMMMMMMMM
Q14392	24	3	0.8	265.6	ILTFILVSAILLTTLAACCC	MMMMMMMMMMMMMMMMMMMM	Homo_sapiens			A6NH52	2	22	0	0.9	198.415	IFWLGLIICPMIWIVFFFST	MMMMMMMMMMMMMMMMMMMM
Q14392	24	4	0.8	269.271	LTFILVSAILLTTLAACCCV	MMMMMMMMMMMMMMMMMMMM	Homo_sapiens			A6NH52	2	22	1	0.9	198.606	FWLGLIICPMIWIVFFFSTL	MMMMMMMMMMMMMMMMMMMM
Q14409	20	0	0.85	222.566	FCSLPLGFFIVSSMAMLIGA	MMMMMMMMMMMMMMMMMMMM	Homo_sapiens			A6NH52	2	22	2	0.9	189.808	WLGLIICPMIWIVFFFSTLF	MMMMMMMMMMMMMMMMMMMM
Q14410	21	0	0.8	246.924	IFSSLPLGFFIVSSMVMLIG	MMMMMMMMMMMMMMMMMMMM	Homo_sapiens			A6NH52	3	21	0	0.8	233.626	LKWLALVVAGISLQAANLYG	MMMMMMMMMMMMMMMMMMMM
Q14410	21	1	0.8	252.194	FSSLPLGFFIVSSMVMLIGA	MMMMMMMMMMMMMMMMMMMM	Homo_sapiens			A6NH52	3	21	1	0.8	213.281	KWLALVVAGISLQAANLYGY	MMMMMMMMMMMMMMMMMMMM
Q14435	18	0	0.85	216.685	KFWKLGAVIFFFIIVLVLMQ	IMMMMMMMMMMMMMMMMMMO	Homo_sapiens			A6NHA9	0	24	0	0.95	250.752	IIFVVFFVIYIITVVGYVLI	MMMMMMMMMMMMMMMMMMMM
Q14507	19	0	0.85	272.137	IWGILLALLCILCRLCVYSN	MMMMMMMMMMMMMMMMMMMO	Homo_sapiens			A6NHA9	0	24	1	0.95	244.005	IFVVFFVIYIITVVGYVLIV	MMMMMMMMMMMMMMMMMMMM
Q14627	20	0	0.95	250.091	FWLPFGFILILVIFVTGLLL	MMMMMMMMMMMMMMMMMMMM	Homo_sapiens			A6NHA9	0	24	2	0.95	252.347	FVVFFVIYIITVVGYVLIVV	MMMMMMMMMMMMMMMMMMMM
Q14943	22	0	0.75	265.779	LHILIGTSVVKIPFTILLFF	MMMMMMMMMMMMMMMMMMMM	Homo_sapiens			A6NHA9	0	24	3	0.9	258.29	VVFFVIYIITVVGYVLIVVT	MMMMMMMMMMMMMMMMMMMM
Q14943	22	1	0.75	259.597	HILIGTSVVKIPFTILLFFL	MMMMMMMMMMMMMMMMMMMM	Homo_sapiens			A6NHA9	0	24	4	0.9	269.287	VFFVIYIITVVGYVLIVVTI	MMMMMMMMMMMMMMMMMMMM
Q14943	22	2	0.8	276.282	ILIGTSVVKIPFTILLFFLL	MMMMMMMMMMMMMMMMMMMM	Homo_sapiens			A6NHA9	1	20	0	0.65	225.263	MYLSLAYLSFIDACYSSVNT	MMMMMMMMMMMMMMMMMMMM
Q15166	20	0	0.9	261.073	LVALVLLGVGLSLVGEMFLA	MMMMMMMMMMMMMMMMMMMM	Homo_sapiens			A6NHA9	2	20	0	0.8	208.3	VFGEHFFGGAEGILLTVMAY	MMMMMMMMMMMMMMMMMMMM
Q15363	20	0	0.8	238.308	VVLWSFFEALVLVAMTLGQI	MMMMMMMMMMMMMMMMMMMM	Homo_sapiens			A6NHA9	3	24	0	0.85	201.907	VCALLMGVVWMGGFLHATIQ	MMMMMMMMMMMMMMMMMMMM
Q15388	18	0	0.9	192.351	SAIAAGVCGALFIGYCIYFD	OMMMMMMMMMMMMMMMMMMI	Homo_sapiens			A6NHA9	3	24	1	0.85	187.869	CALLMGVVWMGGFLHATIQI	MMMMMMMMMMMMMMMMMMMM
Q15399	16	0	0.7	251.501	LAVTVTSLCSYLDLPWYLRM	OOMMMMMMMMMMMMMMMMII	Homo_sapiens			A6NHA9	3	24	2	0.85	191.957	ALLMGVVWMGGFLHATIQIL	MMMMMMMMMMMMMMMMMMMM
Q15762	23	0	0.8	273.218	VAGGTVLLLLFVISITTIIV	MMMMMMMMMMMMMMMMMMMM	Homo_sapiens			A6NHA9	3	24	3	0.85	187.339	LLMGVVWMGGFLHATIQILF	MMMMMMMMMMMMMMMMMMMM
Q15762	23	1	0.8	278.29	AGGTVLLLLFVISITTIIVI	MMMMMMMMMMMMMMMMMMMM	Homo_sapiens			A6NHA9	3	24	4	0.85	182.697	LMGVVWMGGFLHATIQILFI	MMMMMMMMMMMMMMMMMMMM
Q15762	23	2	0.8	271.586	GGTVLLLLFVISITTIIVIF	MMMMMMMMMMMMMMMMMMMM	Homo_sapiens			A6NHA9	4	25	0	0.8	218.702	FIAANSGFICLLNFALLLVS	MMMMMMMMMMMMMMMMMMMM
Q15762	23	3	0.8	275.424	GTVLLLLFVISITTIIVIFL	MMMMMMMMMMMMMMMMMMMM	Homo_sapiens			A6NHA9	4	25	1	0.8	222.131	IAANSGFICLLNFALLLVSY	MMMMMMMMMMMMMMMMMMMM
Q15836	21	0	0.95	270.114	MWAIGITVLVIFIIIIIVWV	MMMMMMMMMMMMMMMMMMMM	Homo_sapiens			A6NHA9	4	25	2	0.8	227.157	AANSGFICLLNFALLLVSYV	MMMMMMMMMMMMMMMMMMMM
Q15836	21	1	0.95	269.372	WAIGITVLVIFIIIIIVWVV	MMMMMMMMMMMMMMMMMMMM	Homo_sapiens			A6NHA9	4	25	3	0.8	239.673	ANSGFICLLNFALLLVSYVV	MMMMMMMMMMMMMMMMMMMM
Q16623	16	0	0.8	313.824	KKIMIIICCVILGIVIASTV	IIMMMMMMMMMMMMMMMMOO	Homo_sapiens			A6NHA9	4	25	4	0.8	245.048	NSGFICLLNFALLLVSYVVI	MMMMMMMMMMMMMMMMMMMM
Q16678	21	0	0.6	272.469	LSIQQTTLLLLLSVLATVHV	MMMMMMMMMMMMMMMMMMMM	Homo_sapiens			A6NHA9	4	25	5	0.85	248.849	SGFICLLNFALLLVSYVVIL	MMMMMMMMMMMMMMMMMMMM
Q16678	21	1	0.6	276.519	SIQQTTLLLLLSVLATVHVG	MMMMMMMMMMMMMMMMMMMM	Homo_sapiens			A6NHA9	5	20	0	0.8	256.663	TCVSHITVVILFFVPCIFVY	MMMMMMMMMMMMMMMMMMMM
Q16819	23	0	0.85	238.896	VLGMVIGGTAGVIFLTFSII	MMMMMMMMMMMMMMMMMMMM	Homo_sapiens			A6NHA9	6	20	0	0.8	243.548	AVAIFYTMITPMLNPLIYTL	MMMMMMMMMMMMMMMMMMMM
Q16819	23	1	0.85	235.602	LGMVIGGTAGVIFLTFSIIA	MMMMMMMMMMMMMMMMMMMM	Homo_sapiens			A6NHG9	0	24	0	0.9	233.099	PLFLAFLVIYLITIMGNLGL	MMMMMMMMMMMMMMMMMMMM
Q16819	23	2	0.85	231.661	GMVIGGTAGVIFLTFSIIAI	MMMMMMMMMMMMMMMMMMMM	Homo_sapiens			A6NHG9	0	24	1	0.9	231.651	LFLAFLVIYLITIMGNLGLI	MMMMMMMMMMMMMMMMMMMM
Q16819	23	3	0.85	246.898	MVIGGTAGVIFLTFSIIAIL	MMMMMMMMMMMMMMMMMMMM	Homo_sapiens			A6NHG9	0	24	2	0.9	230.962	FLAFLVIYLITIMGNLGLIA	MMMMMMMMMMMMMMMMMMMM
Q16820	23	0	0.8	271.824	VIAVSSTVAVFALMLIITLV	MMMMMMMMMMMMMMMMMMMM	Homo_sapiens			A6NHG9	0	24	3	0.9	238.446	LAFLVIYLITIMGNLGLIAV	MMMMMMMMMMMMMMMMMMMM
Q16820	23	1	0.75	275.086	IAVSSTVAVFALMLIITLVS	MMMMMMMMMMMMMMMMMMMM	Homo_sapiens			A6NHG9	0	24	4	0.9	229.33	AFLVIYLITIMGNLGLIAVI	MMMMMMMMMMMMMMMMMMMM
Q16820	23	2	0.75	278.925	AVSSTVAVFALMLIITLVSV	MMMMMMMMMMMMMMMMMMMM	Homo_sapiens			A6NHG9	1	20	0	0.7	229.81	MYLLLGNLAFVDALLSSSVT	MMMMMMMMMMMMMMMMMMMM
Q16820	23	3	0.75	283.257	VSSTVAVFALMLIITLVSVY	MMMMMMMMMMMMMMMMMMMM	Homo_sapiens			A6NHG9	2	22	0	0.65	239.355	IQLFSFAISVTTECFLLATM	MMMMMMMMMMMMMMMMMMMM
Q16842	19	0	0.85	202.3	VWFLSVAFLLVFIMSLLFTY	MMMMMMMMMMMMMMMMMMMO	Homo_sapiens			A6NHG9	2	22	1	0.65	227.324	QLFSFAISVTTECFLLATMA	MMMMMMMMMMMMMMMMMMMM
Q16850	22	0	0.8	247.102	GGNLLSMLLIACAFTLSLVY	MMMMMMMMMMMMMMMMMMMM	Homo_sapiens			A6NHG9	2	22	2	0.7	218.308	LFSFAISVTTECFLLATMAY	MMMMMMMMMMMMMMMMMMMM
Q16850	22	1	0.8	248.799	GNLLSMLLIACAFTLSLVYL	MMMMMMMMMMMMMMMMMMMM	Homo_sapiens			A6NHG9	3	22	0	0.8	245.004	LCIRLLILSYVGGLLHALIH	MMMMMMMMMMMMMMMMMMMM
Q16850	22	2	0.8	257.591	NLLSMLLIACAFTLSLVYLI	MMMMMMMMMMMMMMMMMMMM	Homo_sapiens			A6NHG9	3	22	1	0.75	245.378	CIRLLILSYVGGLLHALIHE	MMMMMMMMMMMMMMMMMMMM
Q16880	21	0	0.9	214.336	IAFVLLLGAALLYFLLSWVT	MMMMMMMMMMMMMMMMMMMM	Homo_sapiens			A6NHG9	3	22	2	0.75	233.302	IRLLILSYVGGLLHALIHEG	MMMMMMMMMMMMMMMMMMMM
Q16880	21	1	0.85	242.033	AFVLLLGAALLYFLLSWVTK	MMMMMMMMMMMMMMMMMMMM	Homo_sapiens			A6NHG9	4	24	0	0.75	232.062	VFIFAGSIQVFTIGTVLISY	MMMMMMMMMMMMMMMMMMMM
Q17R55	19	0	0.85	315.628	GLKLVLLVVTVLALLGALLK	MMMMMMMMMMMMMMMMMMMI	Homo_sapiens			A6NHG9	4	24	1	0.75	223.891	FIFAGSIQVFTIGTVLISYI	MMMMMMMMMMMMMMMMMMMM
Q2M2H8	21	0	0.9	299.887	VLLIIFCLIVVTIDILLLLL	MMMMMMMMMMMMMMMMMMMM	Homo_sapiens			A6NHG9	4	24	2	0.75	227.894	IFAGSIQVFTIGTVLISYIF	MMMMMMMMMMMMMMMMMMMM
Q2M2H8	21	1	0.9	297.78	LLIIFCLIVVTIDILLLLLV	MMMMMMMMMMMMMMMMMMMM	Homo_sapiens			A6NHG9	4	24	3	0.75	218.224	FAGSIQVFTIGTVLISYIFV	MMMMMMMMMMMMMMMMMMMM
Q30154	17	0	1	194.326	GVGGFVLGLLFLGAGLFIYF	OMMMMMMMMMMMMMMMMMII	Homo_sapiens			A6NHG9	4	24	4	0.75	239.383	AGSIQVFTIGTVLISYIFVL	MMMMMMMMMMMMMMMMMMMM
Q30201	20	0	0.95	249.399	VISGIAVFVVILFIGILFII	MMMMMMMMMMMMMMMMMMMM	Homo_sapiens			A6NHG9	5	22	0	0.75	212.126	AFSTCGAHLLSVSLYYGPLA	MMMMMMMMMMMMMMMMMMMM
Q3B7S5	16	0	0.65	251.675	HHIRFFTLLVLFHVMVLLRN	OOMMMMMMMMMMMMMMMMII	Homo_sapiens			A6NHG9	5	22	1	0.75	206.225	FSTCGAHLLSVSLYYGPLAF	MMMMMMMMMMMMMMMMMMMM
Q3KNT9	20	0	0.9	257.153	ILLLSIFGAFLLLGVLSLLV	MMMMMMMMMMMMMMMMMMMM	Homo_sapiens			A6NHG9	5	22	2	0.75	213.738	STCGAHLLSVSLYYGPLAFM	MMMMMMMMMMMMMMMMMMMM
Q3KPI0	23	0	0.95	276.843	LGILIGVLVGSLLVAALVCF	MMMMMMMMMMMMMMMMMMMM	Homo_sapiens			A6NHG9	6	20	0	0.75	268.197	MESLFYTVIVPLLNPMIYSL	MMMMMMMMMMMMMMMMMMMM
Q3KPI0	23	1	0.95	282.327	GILIGVLVGSLLVAALVCFL	MMMMMMMMMMMMMMMMMMMM	Homo_sapiens			A6NI61	0	21	0	0.7	302.603	VAKLLLPTLSSLAFLPTVSI	MMMMMMMMMMMMMMMMMMMM
Q3KPI0	23	2	0.95	287.026	ILIGVLVGSLLVAALVCFLL	MMMMMMMMMMMMMMMMMMMM	Homo_sapiens			A6NI61	0	21	1	0.7	299.571	AKLLLPTLSSLAFLPTVSIA	MMMMMMMMMMMMMMMMMMMM
Q3KPI0	23	3	0.95	287.827	LIGVLVGSLLVAALVCFLLL	MMMMMMMMMMMMMMMMMMMM	Homo_sapiens			A6NI61	1	20	0	0.75	181.134	HMEAMVYLFTLFFVALHHAC	MMMMMMMMMMMMMMMMMMMM
Q3SY77	22	0	0.85	247.083	VFVFLLGLTLGTLWLCGKLL	MMMMMMMMMMMMMMMMMMMM	Homo_sapiens			A6NI61	2	21	0	0.75	227.447	LEYFSVYGTALSMWVSLMAL	MMMMMMMMMMMMMMMMMMMM
Q3SY77	22	1	0.85	235.598	FVFLLGLTLGTLWLCGKLLG	MMMMMMMMMMMMMMMMMMMM	Homo_sapiens			A6NI61	2	21	1	0.75	205.216	EYFSVYGTALSMWVSLMALA	MMMMMMMMMMMMMMMMMMMM
Q3SY77	22	2	0.85	243.323	VFLLGLTLGTLWLCGKLLGM	MMMMMMMMMMMMMMMMMMMM	Homo_sapiens			A6NI61	3	16	0	0.6	277.843	KRSTFVMFGVLTIAVRIYHD	IIMMMMMMMMMMMMMMMMOO
Q4G148	22	0	0.85	221.49	VVVLCVACGFCSLLYAFSQL	MMMMMMMMMMMMMMMMMMMM	Homo_sapiens			A6NI61	4	20	0	0.85	247.663	YGVYSGPIGTAILIIAAKWL	MMMMMMMMMMMMMMMMMMMM
Q4G148	22	1	0.85	213.773	VVLCVACGFCSLLYAFSQLA	MMMMMMMMMMMMMMMMMMMM	Homo_sapiens			A6NI61	5	21	0	0.8	211.74	TQQIGPGLCFGALALMLRFF	MMMMMMMMMMMMMMMMMMMM
Q4G148	22	2	0.85	202.218	VLCVACGFCSLLYAFSQLAV	MMMMMMMMMMMMMMMMMMMM	Homo_sapiens			A6NI61	5	21	1	0.85	197.885	QQIGPGLCFGALALMLRFFF	MMMMMMMMMMMMMMMMMMMM
Q4LDR2	21	0	0.9	254.218	MTFVFVILLFIFLGILIVRC	MMMMMMMMMMMMMMMMMMMM	Homo_sapiens			A6NI61	6	17	0	0.75	226.376	YVHSFYHCALAMSFVLLLPK	OMMMMMMMMMMMMMMMMMII
Q4LDR2	21	1	0.9	248.834	TFVFVILLFIFLGILIVRCF	MMMMMMMMMMMMMMMMMMMM	Homo_sapiens			A6NIJ9	0	24	0	0.8	251.075	VIFLFLLLNCVLSMIGNFTI	MMMMMMMMMMMMMMMMMMMM
Q4VXF1	19	0	0.8	215.784	LSLLLHLAVFLWIIIAINFS	MMMMMMMMMMMMMMMMMMMO	Homo_sapiens			A6NIJ9	0	24	1	0.8	227.198	IFLFLLLNCVLSMIGNFTII	MMMMMMMMMMMMMMMMMMMM
Q4W5P6	23	0	1	198.836	LLLYLALFFFLLFLLFLLLF	MMMMMMMMMMMMMMMMMMMM	Homo_sapiens			A6NIJ9	0	24	2	0.8	226.405	FLFLLLNCVLSMIGNFTIIA	MMMMMMMMMMMMMMMMMMMM
Q4W5P6	23	1	1	195.954	LLYLALFFFLLFLLFLLLFV	MMMMMMMMMMMMMMMMMMMM	Homo_sapiens			A6NIJ9	0	24	3	0.8	231.773	LFLLLNCVLSMIGNFTIIAL	MMMMMMMMMMMMMMMMMMMM
Q4W5P6	23	2	1	208.19	LYLALFFFLLFLLFLLLFVV	MMMMMMMMMMMMMMMMMMMM	Homo_sapiens			A6NIJ9	0	24	4	0.8	236.18	FLLLNCVLSMIGNFTIIALI	MMMMMMMMMMMMMMMMMMMM
Q4W5P6	23	3	1	218.06	YLALFFFLLFLLFLLLFVVI	MMMMMMMMMMMMMMMMMMMM	Homo_sapiens			A6NIJ9	1	22	0	0.65	178.657	YFFLRNFSFLEISFTTACIP	MMMMMMMMMMMMMMMMMMMM
Q52LC2	23	0	0.9	276.843	FSPAFLIGLAMSLILLLVLA	MMMMMMMMMMMMMMMMMMMM	Homo_sapiens			A6NIJ9	1	22	1	0.6	204.707	FFLRNFSFLEISFTTACIPR	MMMMMMMMMMMMMMMMMMMM
Q52LC2	23	1	0.9	287.985	SPAFLIGLAMSLILLLVLAY	MMMMMMMMMMMMMMMMMMMM	Homo_sapiens			A6NIJ9	1	22	2	0.6	215.537	FLRNFSFLEISFTTACIPRF	MMMMMMMMMMMMMMMMMMMM
Q52LC2	23	2	0.95	277.464	PAFLIGLAMSLILLLVLAYA	MMMMMMMMMMMMMMMMMMMM	Homo_sapiens			A6NIJ9	2	20	0	0.85	163.707	LFFYIFLGVTEFFLLAALSY	MMMMMMMMMMMMMMMMMMMM
Q52LC2	23	3	0.95	269.094	AFLIGLAMSLILLLVLAYAL	MMMMMMMMMMMMMMMMMMMM	Homo_sapiens			A6NIJ9	3	23	0	0.75	225.228	VCYQLVFSSWVTGFLIIFTP	MMMMMMMMMMMMMMMMMMMM
Q5EB52	19	0	0.9	234.876	WWVQVGLLAVPLLAAYLHIP	MMMMMMMMMMMMMMMMMMMO	Homo_sapiens			A6NIJ9	3	23	1	0.75	224.044	CYQLVFSSWVTGFLIIFTPL	MMMMMMMMMMMMMMMMMMMM
Q5FYB0	21	0	0.95	195.253	MLAMGALAGFWILCLLTYGY	MMMMMMMMMMMMMMMMMMMM	Homo_sapiens			A6NIJ9	3	23	2	0.75	239.423	YQLVFSSWVTGFLIIFTPLI	MMMMMMMMMMMMMMMMMMMM
Q5FYB0	21	1	0.95	184.751	LAMGALAGFWILCLLTYGYL	MMMMMMMMMMMMMMMMMMMM	Homo_sapiens			A6NIJ9	3	23	3	0.75	246.38	QLVFSSWVTGFLIIFTPLIL	MMMMMMMMMMMMMMMMMMMM
Q5GAN6	23	0	0.95	236.287	LVQIFFMLLMLLLGLGMGLG	MMMMMMMMMMMMMMMMMMMM	Homo_sapiens			A6NIJ9	4	24	0	0.85	283.015	IAFLLAVMTLIVTLFLVILS	MMMMMMMMMMMMMMMMMMMM
Q5GAN6	23	1	0.95	233.798	VQIFFMLLMLLLGLGMGLGL	MMMMMMMMMMMMMMMMMMMM	Homo_sapiens			A6NIJ9	4	24	1	0.85	273.565	AFLLAVMTLIVTLFLVILSY	MMMMMMMMMMMMMMMMMMMM
Q5GAN6	23	2	0.95	220.738	QIFFMLLMLLLGLGMGLGLG	MMMMMMMMMMMMMMMMMMMM	Homo_sapiens			A6NIJ9	4	24	2	0.8	280.211	FLLAVMTLIVTLFLVILSYS	MMMMMMMMMMMMMMMMMMMM
Q5GAN6	23	3	1	223.554	IFFMLLMLLLGLGMGLGLGL	MMMMMMMMMMMMMMMMMMMM	Homo_sapiens			A6NIJ9	4	24	3	0.8	269.558	LLAVMTLIVTLFLVILSYSY	MMMMMMMMMMMMMMMMMMMM
Q5JXA9	24	0	0.9	300.259	LLVVFAPVVLGLKAITLAAL	MMMMMMMMMMMMMMMMMMMM	Homo_sapiens			A6NIJ9	4	24	4	0.8	271.779	LAVMTLIVTLFLVILSYSYI	MMMMMMMMMMMMMMMMMMMM
Q5JXA9	24	1	0.9	283.421	LVVFAPVVLGLKAITLAALL	MMMMMMMMMMMMMMMMMMMM	Homo_sapiens			A6NIJ9	5	20	0	0.7	224.072	CSSHMIVVSITYGSCMFIYI	MMMMMMMMMMMMMMMMMMMM
Q5JXA9	24	2	0.9	272.749	VVFAPVVLGLKAITLAALLL	MMMMMMMMMMMMMMMMMMMM	Homo_sapiens			A6NIJ9	6	20	0	0.7	265.636	GVTVLNTSVAPLLNPFIYTL	MMMMMMMMMMMMMMMMMMMM
Q5JXA9	24	3	0.9	266.509	VFAPVVLGLKAITLAALLLA	MMMMMMMMMMMMMMMMMMMM	Homo_sapiens			A6NIM6	0	21	0	0.75	218	VGICLLLVELCERFTFFEVV	MMMMMMMMMMMMMMMMMMMM
Q5JXA9	24	4	0.9	262.395	FAPVVLGLKAITLAALLLAL	MMMMMMMMMMMMMMMMMMMM	Homo_sapiens			A6NIM6	0	21	1	0.75	203.225	GICLLLVELCERFTFFEVVC	MMMMMMMMMMMMMMMMMMMM
Q5QGT7	22	0	0.8	260.803	LSLRWCLFWASLCLLVVYLQ	MMMMMMMMMMMMMMMMMMMM	Homo_sapiens			A6NIM6	1	22	0	0.75	266.6	AILNLCFIGTSILTPVFVRW	MMMMMMMMMMMMMMMMMMMM
Q5QGT7	22	1	0.8	251.207	SLRWCLFWASLCLLVVYLQF	MMMMMMMMMMMMMMMMMMMM	Homo_sapiens			A6NIM6	1	22	1	0.75	271.323	ILNLCFIGTSILTPVFVRWL	MMMMMMMMMMMMMMMMMMMM
Q5QGT7	22	2	0.8	250.157	LRWCLFWASLCLLVVYLQFS	MMMMMMMMMMMMMMMMMMMM	Homo_sapiens			A6NIM6	1	22	2	0.7	270.952	LNLCFIGTSILTPVFVRWLT	MMMMMMMMMMMMMMMMMMMM
Q5RGS3	19	0	0.8	215.784	LSLLLHLAVFLWIIIAINFS	MMMMMMMMMMMMMMMMMMMO	Homo_sapiens			A6NIM6	2	22	0	0.85	226.069	VYICLFLHFLGTALLSVVAF	MMMMMMMMMMMMMMMMMMMM
Q5SQ64	22	0	0.85	256.213	WILMLLLTMGQGVVILALSI	MMMMMMMMMMMMMMMMMMMM	Homo_sapiens			A6NIM6	2	22	1	0.85	236.007	YICLFLHFLGTALLSVVAFP	MMMMMMMMMMMMMMMMMMMM
Q5SQ64	22	1	0.85	266.293	ILMLLLTMGQGVVILALSIV	MMMMMMMMMMMMMMMMMMMM	Homo_sapiens			A6NIM6	2	22	2	0.85	250.989	ICLFLHFLGTALLSVVAFPL	MMMMMMMMMMMMMMMMMMMM
Q5SQ64	22	2	0.85	266.496	LMLLLTMGQGVVILALSIVL	MMMMMMMMMMMMMMMMMMMM	Homo_sapiens			A6NIM6	3	21	0	0.85	256.872	RLFYVALLTICLGIGGVRAI	MMMMMMMMMMMMMMMMMMMM
Q5SRR4	18	0	0.8	286.633	QALYTVLLIVLVMMSLVFGK	IMMMMMMMMMMMMMMMMMMO	Homo_sapiens			A6NIM6	3	21	1	0.9	241.54	LFYVALLTICLGIGGVRAIV	MMMMMMMMMMMMMMMMMMMM
Q5STR5	26	0	0.85	221.242	AFFIFLALFLTLLMLEAAYK	MMMMMMMMMMMMMMMMMMMM	Homo_sapiens			A6NIM6	4	21	0	0.75	190.265	NWFYWLMNLNATIVFLGISY	MMMMMMMMMMMMMMMMMMMM
Q5STR5	26	1	0.85	219.872	FFIFLALFLTLLMLEAAYKL	MMMMMMMMMMMMMMMMMMMM	Homo_sapiens			A6NIM6	4	21	1	0.8	198.266	WFYWLMNLNATIVFLGISYI	MMMMMMMMMMMMMMMMMMMM
Q5STR5	26	2	0.85	222.569	FIFLALFLTLLMLEAAYKLL	MMMMMMMMMMMMMMMMMMMM	Homo_sapiens			A6NIM6	5	22	0	0.85	243.696	WALVLLIPFMSMLMAVITLH	MMMMMMMMMMMMMMMMMMMM
Q5STR5	26	3	0.85	233.799	IFLALFLTLLMLEAAYKLLW	MMMMMMMMMMMMMMMMMMMM	Homo_sapiens			A6NIM6	5	22	1	0.85	255.463	ALVLLIPFMSMLMAVITLHM	MMMMMMMMMMMMMMMMMMMM
Q5STR5	26	4	0.85	212.844	FLALFLTLLMLEAAYKLLWL	MMMMMMMMMMMMMMMMMMMM	Homo_sapiens			A6NIM6	5	22	2	0.85	266.976	LVLLIPFMSMLMAVITLHMI	MMMMMMMMMMMMMMMMMMMM
Q5STR5	26	5	0.85	219.802	LALFLTLLMLEAAYKLLWLL	MMMMMMMMMMMMMMMMMMMM	Homo_sapiens			A6NIM6	6	21	0	0.85	219.197	FFLTLLPLFIFQLLYRMCIM	MMMMMMMMMMMMMMMMMMMM
Q5STR5	26	6	0.85	204.289	ALFLTLLMLEAAYKLLWLLL	MMMMMMMMMMMMMMMMMMMM	Homo_sapiens			A6NIM6	6	21	1	0.8	213.695	FLTLLPLFIFQLLYRMCIMQ	MMMMMMMMMMMMMMMMMMMM
Q5SY80	22	0	0.85	252.468	LVASFLFVLMLLFFTILVLS	MMMMMMMMMMMMMMMMMMMM	Homo_sapiens			A6NIM6	7	21	0	0.85	288.893	LPIAVMNAISSLPLLILAPF	MMMMMMMMMMMMMMMMMMMM
Q5SY80	22	1	0.85	234.493	VASFLFVLMLLFFTILVLSY	MMMMMMMMMMMMMMMMMMMM	Homo_sapiens			A6NIM6	7	21	1	0.85	287.337	PIAVMNAISSLPLLILAPFL	MMMMMMMMMMMMMMMMMMMM
Q5SY80	22	2	0.85	224.947	ASFLFVLMLLFFTILVLSYF	MMMMMMMMMMMMMMMMMMMM	Homo_sapiens			A6NIM6	8	21	0	0.8	232.695	STCIIAGNLFAALSVMIAGF	MMMMMMMMMMMMMMMMMMMM
Q5T1S8	21	0	0.95	315.253	AIVAAVVVVVIIIFTVVLIL	MMMMMMMMMMMMMMMMMMMM	Homo_sapiens			A6NIM6	8	21	1	0.85	220.822	TCIIAGNLFAALSVMIAGFF	MMMMMMMMMMMMMMMMMMMM
Q5T1S8	21	1	0.95	310.279	IVAAVVVVVIIIFTVVLILL	MMMMMMMMMMMMMMMMMMMM	Homo_sapiens			A6NIM6	9	22	0	0.85	254.373	MPCFYLILQYVLLGVAETLV	MMMMMMMMMMMMMMMMMMMM
Q5T7M9	18	0	0.8	192.93	KYLFFSWLVVFVGSWIIYVQ	IMMMMMMMMMMMMMMMMMMO	Homo_sapiens			A6NIM6	9	22	1	0.8	256.051	PCFYLILQYVLLGVAETLVN	MMMMMMMMMMMMMMMMMMMM
Q5T7R7	23	0	0.9	187.906	LAAGAVTLGIGFFALASALW	MMMMMMMMMMMMMMMMMMMM	Homo_sapiens			A6NIM6	9	22	2	0.8	238.78	CFYLILQYVLLGVAETLVNP	MMMMMMMMMMMMMMMMMMMM
Q5T7R7	23	1	0.9	175.12	AAGAVTLGIGFFALASALWF	MMMMMMMMMMMMMMMMMMMM	Homo_sapiens			A6NIM6	10	21	0	0.75	200.662	NFLTLFNGFGCFTGALLVKL	MMMMMMMMMMMMMMMMMMMM
Q5T7R7	23	2	0.9	173.091	AGAVTLGIGFFALASALWFL	MMMMMMMMMMMMMMMMMMMM	Homo_sapiens			A6NIM6	10	21	1	0.8	223.79	FLTLFNGFGCFTGALLVKLV	MMMMMMMMMMMMMMMMMMMM
Q5T7R7	23	3	0.9	178.69	GAVTLGIGFFALASALWFLI	MMMMMMMMMMMMMMMMMMMM	Homo_sapiens			A6NIM6	11	21	0	0.75	235	SFFFFLASLTLLNVLGFCSV	MMMMMMMMMMMMMMMMMMMM
Q5TGI0	22	0	0.8	190.987	TLYLTGGALLAAAAYLLHEL	MMMMMMMMMMMMMMMMMMMM	Homo_sapiens			A6NIM6	11	21	1	0.75	228.068	FFFFLASLTLLNVLGFCSVS	MMMMMMMMMMMMMMMMMMMM
Q5TGI0	22	1	0.85	197.755	LYLTGGALLAAAAYLLHELL	MMMMMMMMMMMMMMMMMMMM	Homo_sapiens			A6NJY1	0	21	0	0.75	216.932	LLAITGFNTCLSIVFYSGGM	MMMMMMMMMMMMMMMMMMMM
Q5TGI0	22	2	0.85	204.364	YLTGGALLAAAAYLLHELLV	MMMMMMMMMMMMMMMMMMMM	Homo_sapiens			A6NJY1	0	21	1	0.75	202.595	LAITGFNTCLSIVFYSGGMI	MMMMMMMMMMMMMMMMMMMM
Q5VSG8	19	0	0.9	214.134	ACIALFLVLLFAFGTLMGLR	MMMMMMMMMMMMMMMMMMMO	Homo_sapiens			A6NJY1	1	22	0	0.8	272.133	AIASLRNVCISLLAGIVLGF	MMMMMMMMMMMMMMMMMMMM
Q5VT66	19	0	0.95	220.493	GWLGVAALGLTAVALGAVAW	MMMMMMMMMMMMMMMMMMMI	Homo_sapiens			A6NJY1	1	22	1	0.8	258.714	IASLRNVCISLLAGIVLGFF	MMMMMMMMMMMMMMMMMMMM
Q5VT99	25	0	0.8	240.042	CIIIFSGVAVSIAAIISSFF	MMMMMMMMMMMMMMMMMMMM	Homo_sapiens			A6NJY1	1	22	2	0.8	257.167	ASLRNVCISLLAGIVLGFFV	MMMMMMMMMMMMMMMMMMMM
Q5VT99	25	1	0.8	235.476	IIIFSGVAVSIAAIISSFFL	MMMMMMMMMMMMMMMMMMMM	Homo_sapiens			A6NJY1	2	16	0	0.7	264.97	KRGFLVLITFVSAVLGSQPI	IIMMMMMMMMMMMMMMMMOO
Q5VT99	25	2	0.8	231.909	IIFSGVAVSIAAIISSFFLA	MMMMMMMMMMMMMMMMMMMM	Homo_sapiens			A6NJY1	3	19	0	0.65	231.327	GLHGSGGLCTLVLHFIEWTK	MMMMMMMMMMMMMMMMMMMI
Q5VT99	25	3	0.75	237.347	IFSGVAVSIAAIISSFFLAT	MMMMMMMMMMMMMMMMMMMM	Homo_sapiens			A6NJY1	4	19	0	0.75	219.514	IITNVWDIFQPLLFGLVGAE	MMMMMMMMMMMMMMMMMMMO
Q5VT99	25	4	0.75	220.553	FSGVAVSIAAIISSFFLATV	MMMMMMMMMMMMMMMMMMMM	Homo_sapiens			A6NJY1	5	22	0	0.7	312.471	VGISVSTLSLALCVRILNIY	MMMMMMMMMMMMMMMMMMMM
Q5VT99	25	5	0.75	239.216	SGVAVSIAAIISSFFLATVV	MMMMMMMMMMMMMMMMMMMM	Homo_sapiens			A6NJY1	5	22	1	0.7	294.083	GISVSTLSLALCVRILNIYL	MMMMMMMMMMMMMMMMMMMM
Q5VUY0	22	0	0.9	241.318	ALIFLAAACVFSLGVTLWVI	MMMMMMMMMMMMMMMMMMMM	Homo_sapiens			A6NJY1	5	22	2	0.7	292.64	ISVSTLSLALCVRILNIYLL	MMMMMMMMMMMMMMMMMMMM
Q5VUY0	22	1	0.9	233.697	LIFLAAACVFSLGVTLWVIC	MMMMMMMMMMMMMMMMMMMM	Homo_sapiens			A6NJY1	6	22	0	0.85	233.853	IFIALAWMPKATVQAVLGPL	MMMMMMMMMMMMMMMMMMMM
Q5VUY0	22	2	0.85	246.396	IFLAAACVFSLGVTLWVICS	MMMMMMMMMMMMMMMMMMMM	Homo_sapiens			A6NJY1	6	22	1	0.85	224.214	FIALAWMPKATVQAVLGPLA	MMMMMMMMMMMMMMMMMMMM
Q5VUY2	28	0	1	241.878	AVPWLVLLLALPIFFLGVFV	MMMMMMMMMMMMMMMMMMMM	Homo_sapiens			A6NJY1	6	22	2	0.85	247.499	IALAWMPKATVQAVLGPLAL	MMMMMMMMMMMMMMMMMMMM
Q5VUY2	28	1	1	231.12	VPWLVLLLALPIFFLGVFVW	MMMMMMMMMMMMMMMMMMMM	Homo_sapiens			A6NJY1	7	22	0	0.85	254.437	VMTVAFLAIMITAPNGALLM	MMMMMMMMMMMMMMMMMMMM
Q5VUY2	28	2	1	216.804	PWLVLLLALPIFFLGVFVWA	MMMMMMMMMMMMMMMMMMMM	Homo_sapiens			A6NJY1	7	22	1	0.85	227.733	MTVAFLAIMITAPNGALLMG	MMMMMMMMMMMMMMMMMMMM
Q5VUY2	28	3	1	214.877	WLVLLLALPIFFLGVFVWAV	MMMMMMMMMMMMMMMMMMMM	Homo_sapiens			A6NJY1	7	22	2	0.85	236.827	TVAFLAIMITAPNGALLMGI	MMMMMMMMMMMMMMMMMMMM
Q5VUY2	28	4	1	210.268	LVLLLALPIFFLGVFVWAVF	MMMMMMMMMMMMMMMMMMMM	Homo_sapiens			A6NJY4	0	22	0	0.95	270.43	FLILALLLDAVGLVLLLLGI	MMMMMMMMMMMMMMMMMMMM
Q5VUY2	28	5	0.95	208.683	VLLLALPIFFLGVFVWAVFE	MMMMMMMMMMMMMMMMMMMM	Homo_sapiens			A6NJY4	0	22	1	0.95	274.609	LILALLLDAVGLVLLLLGIL	MMMMMMMMMMMMMMMMMMMM
Q5VUY2	28	6	0.9	196.153	LLLALPIFFLGVFVWAVFEH	MMMMMMMMMMMMMMMMMMMM	Homo_sapiens			A6NJY4	0	22	2	0.95	285.047	ILALLLDAVGLVLLLLGILA	MMMMMMMMMMMMMMMMMMMM
Q5VUY2	28	7	0.9	188.611	LLALPIFFLGVFVWAVFEHF	MMMMMMMMMMMMMMMMMMMM	Homo_sapiens			A6NJY4	1	22	0	0.9	228.367	FFIYTGALILALSLLLWIIW	MMMMMMMMMMMMMMMMMMMM
Q5VUY2	28	8	0.9	187.884	LALPIFFLGVFVWAVFEHFL	MMMMMMMMMMMMMMMMMMMM	Homo_sapiens			A6NJY4	1	22	1	0.9	226.323	FIYTGALILALSLLLWIIWY	MMMMMMMMMMMMMMMMMMMM
Q5XG99	21	0	0.95	239.362	WWNAVFIMLLIGIVLPVFYL	MMMMMMMMMMMMMMMMMMMM	Homo_sapiens			A6NJY4	1	22	2	0.85	238.436	IYTGALILALSLLLWIIWYS	MMMMMMMMMMMMMMMMMMMM
Q5XG99	21	1	0.95	258.872	WNAVFIMLLIGIVLPVFYLV	MMMMMMMMMMMMMMMMMMMM	Homo_sapiens			A6NJZ3	0	22	0	0.75	248.196	FMLITYLLSVSGNMIIIMLT	MMMMMMMMMMMMMMMMMMMM
Q629K1	21	0	1	214.245	VGLVLAAILALLLAFYAFFY	MMMMMMMMMMMMMMMMMMMM	Homo_sapiens			A6NJZ3	0	22	1	0.75	262.929	MLITYLLSVSGNMIIIMLTL	MMMMMMMMMMMMMMMMMMMM
Q629K1	21	1	1	207.642	GLVLAAILALLLAFYAFFYL	MMMMMMMMMMMMMMMMMMMM	Homo_sapiens			A6NJZ3	0	22	2	0.7	254.425	LITYLLSVSGNMIIIMLTLS	MMMMMMMMMMMMMMMMMMMM
Q68CQ7	17	0	0.8	265.173	KVNIIILVLAVALFLLVLHH	IMMMMMMMMMMMMMMMMMOO	Homo_sapiens			A6NJZ3	1	27	0	0.65	173.222	YFFLRNFSFLEISFTTVFIP	MMMMMMMMMMMMMMMMMMMM
Q68G75	17	0	0.8	266.33	KLAVLGIFIIVVFVYLTVEN	IMMMMMMMMMMMMMMMMMOO	Homo_sapiens			A6NJZ3	1	27	1	0.6	200.407	FFLRNFSFLEISFTTVFIPR	MMMMMMMMMMMMMMMMMMMM
Q6EIG7	22	0	0.8	253.783	LWSVAGISIALLSACFIVSC	MMMMMMMMMMMMMMMMMMMM	Homo_sapiens			A6NJZ3	1	27	2	0.6	216.424	FLRNFSFLEISFTTVFIPRF	MMMMMMMMMMMMMMMMMMMM
Q6EIG7	22	1	0.8	260.794	WSVAGISIALLSACFIVSCV	MMMMMMMMMMMMMMMMMMMM	Homo_sapiens			A6NJZ3	1	27	3	0.6	214.51	LRNFSFLEISFTTVFIPRFL	MMMMMMMMMMMMMMMMMMMM
Q6EIG7	22	2	0.8	275.385	SVAGISIALLSACFIVSCVV	MMMMMMMMMMMMMMMMMMMM	Homo_sapiens			A6NJZ3	1	27	4	0.6	234.096	RNFSFLEISFTTVFIPRFLI	MMMMMMMMMMMMMMMMMMMM
Q6ICH7	18	0	0.8	247.681	TTAVITVACLLVLFVWYCYH	OMMMMMMMMMMMMMMMMMMI	Homo_sapiens			A6NJZ3	1	27	5	0.6	223.287	NFSFLEISFTTVFIPRFLIN	MMMMMMMMMMMMMMMMMMMM
Q6IEE8	22	0	0.95	179.975	IFLFVCLFRFCLFVCWFVCF	MMMMMMMMMMMMMMMMMMMM	Homo_sapiens			A6NJZ3	1	27	6	0.65	230.359	FSFLEISFTTVFIPRFLINI	MMMMMMMMMMMMMMMMMMMM
Q6IEE8	22	1	0.95	167.524	FLFVCLFRFCLFVCWFVCFF	MMMMMMMMMMMMMMMMMMMM	Homo_sapiens			A6NJZ3	1	27	7	0.65	245.638	SFLEISFTTVFIPRFLINIA	MMMMMMMMMMMMMMMMMMMM
Q6IEE8	22	2	0.95	186.163	LFVCLFRFCLFVCWFVCFFL	MMMMMMMMMMMMMMMMMMMM	Homo_sapiens			A6NJZ3	2	25	0	0.75	197.73	ASMAQVFFLILLGSTEFFLL	MMMMMMMMMMMMMMMMMMMM
Q6NT55	20	0	0.85	235.166	IYAVSTLLLFLLFFLFRLLL	MMMMMMMMMMMMMMMMMMMM	Homo_sapiens			A6NJZ3	2	25	1	0.75	200.111	SMAQVFFLILLGSTEFFLLA	MMMMMMMMMMMMMMMMMMMM
Q6NUS8	22	0	0.85	243.969	VFVFLLGLTLGTMWLCGKLL	MMMMMMMMMMMMMMMMMMMM	Homo_sapiens			A6NJZ3	2	25	2	0.8	200.356	MAQVFFLILLGSTEFFLLAV	MMMMMMMMMMMMMMMMMMMM
Q6NUS8	22	1	0.85	233.051	FVFLLGLTLGTMWLCGKLLG	MMMMMMMMMMMMMMMMMMMM	Homo_sapiens			A6NJZ3	2	25	3	0.8	201.539	AQVFFLILLGSTEFFLLAVM	MMMMMMMMMMMMMMMMMMMM
Q6NUS8	22	2	0.85	249.062	VFLLGLTLGTMWLCGKLLGV	MMMMMMMMMMMMMMMMMMMM	Homo_sapiens			A6NJZ3	2	25	4	0.75	202.614	QVFFLILLGSTEFFLLAVMS	MMMMMMMMMMMMMMMMMMMM
Q6P4F1	21	0	0.75	279.234	LASCLCVTATVFLLVTLQVM	MMMMMMMMMMMMMMMMMMMM	Homo_sapiens			A6NJZ3	2	25	5	0.8	187.44	VFFLILLGSTEFFLLAVMSY	MMMMMMMMMMMMMMMMMMMM
Q6P4F1	21	1	0.75	289.946	ASCLCVTATVFLLVTLQVMV	MMMMMMMMMMMMMMMMMMMM	Homo_sapiens			A6NJZ3	3	17	0	0.85	218.919	CNWLVISSWLAGFLIIFPPV	IMMMMMMMMMMMMMMMMMOO
Q6P4H8	21	0	0.9	235.061	WGFLLTGLVGGTLVAVYAVA	MMMMMMMMMMMMMMMMMMMM	Homo_sapiens			A6NJZ3	4	27	0	0.8	241.524	QFLELMAFLLAVFTLMVTLA	MMMMMMMMMMMMMMMMMMMM
Q6P4H8	21	1	0.85	240.308	GFLLTGLVGGTLVAVYAVAT	MMMMMMMMMMMMMMMMMMMM	Homo_sapiens			A6NJZ3	4	27	1	0.85	247.142	FLELMAFLLAVFTLMVTLAL	MMMMMMMMMMMMMMMMMMMM
Q6P7N7	24	0	0.9	265.346	VASALGIGIAIGVVGGVLVR	MMMMMMMMMMMMMMMMMMMM	Homo_sapiens			A6NJZ3	4	27	2	0.85	268.219	LELMAFLLAVFTLMVTLALV	MMMMMMMMMMMMMMMMMMMM
Q6P7N7	24	1	0.9	278.056	ASALGIGIAIGVVGGVLVRI	MMMMMMMMMMMMMMMMMMMM	Homo_sapiens			A6NJZ3	4	27	3	0.85	263.688	ELMAFLLAVFTLMVTLALVV	MMMMMMMMMMMMMMMMMMMM
Q6P7N7	24	2	0.9	280.771	SALGIGIAIGVVGGVLVRIV	MMMMMMMMMMMMMMMMMMMM	Homo_sapiens			A6NJZ3	4	27	4	0.9	266.836	LMAFLLAVFTLMVTLALVVL	MMMMMMMMMMMMMMMMMMMM
Q6P7N7	24	3	0.95	289.316	ALGIGIAIGVVGGVLVRIVL	MMMMMMMMMMMMMMMMMMMM	Homo_sapiens			A6NJZ3	4	27	5	0.85	266.982	MAFLLAVFTLMVTLALVVLS	MMMMMMMMMMMMMMMMMMMM
Q6P7N7	24	4	0.95	305.058	LGIGIAIGVVGGVLVRIVLC	MMMMMMMMMMMMMMMMMMMM	Homo_sapiens			A6NJZ3	4	27	6	0.85	276.443	AFLLAVFTLMVTLALVVLSY	MMMMMMMMMMMMMMMMMMMM
Q6P9A2	23	0	0.75	274.166	LVSTCVILSGMTNIICLLYV	MMMMMMMMMMMMMMMMMMMM	Homo_sapiens			A6NJZ3	4	27	7	0.8	278.79	FLLAVFTLMVTLALVVLSYT	MMMMMMMMMMMMMMMMMMMM
Q6P9A2	23	1	0.75	258.172	VSTCVILSGMTNIICLLYVG	MMMMMMMMMMMMMMMMMMMM	Homo_sapiens			A6NJZ3	5	17	0	0.7	278.393	MIVVSVSYGSCIFMCVKTSA	IMMMMMMMMMMMMMMMMMOO
Q6P9A2	23	2	0.75	258.813	STCVILSGMTNIICLLYVGW	MMMMMMMMMMMMMMMMMMMM	Homo_sapiens			A6NJZ3	6	21	0	0.7	257.542	KGVAVLNTSVAPMLNPFIYT	MMMMMMMMMMMMMMMMMMMM
Q6P9A2	23	3	0.8	253.369	TCVILSGMTNIICLLYVGWV	MMMMMMMMMMMMMMMMMMMM	Homo_sapiens			A6NJZ3	6	21	1	0.75	250.791	GVAVLNTSVAPMLNPFIYTL	MMMMMMMMMMMMMMMMMMMM
Q6PEX7	22	0	0.85	262.96	VSLYFGILGLCSVITGGCII	MMMMMMMMMMMMMMMMMMMM	Homo_sapiens			A6NK97	0	20	0	0.7	236.869	NHTALLLLPCGLLACHNFLQ	MMMMMMMMMMMMMMMMMMMM
Q6PEX7	22	1	0.85	238.421	SLYFGILGLCSVITGGCIIF	MMMMMMMMMMMMMMMMMMMM	Homo_sapiens			A6NK97	1	21	0	0.85	217.329	LAQSVYMAGVLVGAAVFGSL	MMMMMMMMMMMMMMMMMMMM
Q6PEX7	22	2	0.9	232.621	LYFGILGLCSVITGGCIIFL	MMMMMMMMMMMMMMMMMMMM	Homo_sapiens			A6NK97	1	21	1	0.85	218.467	AQSVYMAGVLVGAAVFGSLA	MMMMMMMMMMMMMMMMMMMM
Q6PHW0	19	0	0.9	292.475	YFLTPILVAILCILVVWIFK	MMMMMMMMMMMMMMMMMMMI	Homo_sapiens			A6NK97	2	21	0	0.75	180.262	PLVWSYLQLAASGAATAYFS	MMMMMMMMMMMMMMMMMMMM
Q6PIU2	17	0	0.9	219.277	SCVLLTALVALAAYYVYIPL	IMMMMMMMMMMMMMMMMMOO	Homo_sapiens			A6NK97	2	21	1	0.7	168.394	LVWSYLQLAASGAATAYFSS	MMMMMMMMMMMMMMMMMMMM
Q6PIZ9	21	0	0.9	259.849	LWGLLALLGLALVISLIFNI	MMMMMMMMMMMMMMMMMMMM	Homo_sapiens			A6NK97	3	22	0	0.7	237.959	VFRFLMGMTFSGIILNSVSL	MMMMMMMMMMMMMMMMMMMM
Q6PIZ9	21	1	0.85	269.836	WGLLALLGLALVISLIFNIS	MMMMMMMMMMMMMMMMMMMM	Homo_sapiens			A6NK97	3	22	1	0.7	235.869	FRFLMGMTFSGIILNSVSLV	MMMMMMMMMMMMMMMMMMMM
Q6Q8B3	16	0	0.7	259.053	VKLSLFVVILVTTGFVFFQR	OOMMMMMMMMMMMMMMMMII	Homo_sapiens			A6NK97	3	22	2	0.7	254.738	RFLMGMTFSGIILNSVSLVV	MMMMMMMMMMMMMMMMMMMM
Q6UVW9	16	0	0.7	259.613	QNWKIGLMCFLSIIITTVCI	IIMMMMMMMMMMMMMMMMOO	Homo_sapiens			A6NK97	4	21	0	0.85	224.862	VAGILLGYSFTLGQLILAGV	MMMMMMMMMMMMMMMMMMMM
Q6UW02	21	0	0.9	243.906	LDFAIFAVTFLLALVGAVLY	MMMMMMMMMMMMMMMMMMMM	Homo_sapiens			A6NK97	4	21	1	0.85	223.526	AGILLGYSFTLGQLILAGVA	MMMMMMMMMMMMMMMMMMMM
Q6UW02	21	1	0.9	225.734	DFAIFAVTFLLALVGAVLYL	MMMMMMMMMMMMMMMMMMMM	Homo_sapiens			A6NK97	5	20	0	0.85	185.995	CLQFAISAPFLIFFLYSWWL	MMMMMMMMMMMMMMMMMMMM
Q6UWF3	22	0	0.95	276.138	IILAVAIIVVSVGLGLILYC	MMMMMMMMMMMMMMMMMMMM	Homo_sapiens			A6NK97	6	20	0	0.8	194.927	VTCCLMVIWFSNSVAYYGLA	MMMMMMMMMMMMMMMMMMMM
Q6UWF3	22	1	0.95	287.153	ILAVAIIVVSVGLGLILYCV	MMMMMMMMMMMMMMMMMMMM	Homo_sapiens			A6NK97	7	21	0	0.8	248.293	YLVQALFGIINTPAMLVATA	MMMMMMMMMMMMMMMMMMMM
Q6UWF3	22	2	0.95	282.162	LAVAIIVVSVGLGLILYCVC	MMMMMMMMMMMMMMMMMMMM	Homo_sapiens			A6NK97	7	21	1	0.75	255.811	LVQALFGIINTPAMLVATAT	MMMMMMMMMMMMMMMMMMMM
Q6UWF7	18	0	0.75	228.535	KSLLALLFILASWIIFTVFQ	IMMMMMMMMMMMMMMMMMMO	Homo_sapiens			A6NK97	8	20	0	0.85	237.65	ATVASFLILAGLMVIANMFV	MMMMMMMMMMMMMMMMMMMM
Q6UWM7	22	0	0.85	310.798	IVVPTVCSLCVLITAVLLML	MMMMMMMMMMMMMMMMMMMM	Homo_sapiens			A6NK97	9	22	0	0.8	212.871	AQAALGKGCLASSFICVYLF	MMMMMMMMMMMMMMMMMMMM
Q6UWM7	22	1	0.85	310.865	VVPTVCSLCVLITAVLLMLL	MMMMMMMMMMMMMMMMMMMM	Homo_sapiens			A6NK97	9	22	1	0.75	225.188	QAALGKGCLASSFICVYLFT	MMMMMMMMMMMMMMMMMMMM
Q6UWM7	22	2	0.85	301.089	VPTVCSLCVLITAVLLMLLL	MMMMMMMMMMMMMMMMMMMM	Homo_sapiens			A6NK97	9	22	2	0.8	213.586	AALGKGCLASSFICVYLFTG	MMMMMMMMMMMMMMMMMMMM
Q6UWM9	22	0	0.85	212.091	VIGFLLACVATAIFLFTKCF	MMMMMMMMMMMMMMMMMMMM	Homo_sapiens			A6NK97	10	21	0	0.75	217.46	GMGFASVHARLGGLTAPLVT	MMMMMMMMMMMMMMMMMMMM
Q6UWM9	22	1	0.85	214.547	IGFLLACVATAIFLFTKCFL	MMMMMMMMMMMMMMMMMMMM	Homo_sapiens			A6NK97	10	21	1	0.7	240.25	MGFASVHARLGGLTAPLVTT	MMMMMMMMMMMMMMMMMMMM
Q6UWM9	22	2	0.85	193.833	GFLLACVATAIFLFTKCFLF	MMMMMMMMMMMMMMMMMMMM	Homo_sapiens			A6NK97	11	21	0	0.9	253.526	ILPPVSFGATAILAGLAVCV	MMMMMMMMMMMMMMMMMMMM
Q6UWT2	22	0	0.95	245.449	LIAIVCNGLVGFLLLLLWVI	MMMMMMMMMMMMMMMMMMMM	Homo_sapiens			A6NK97	11	21	1	0.9	258.23	LPPVSFGATAILAGLAVCVL	MMMMMMMMMMMMMMMMMMMM
Q6UWT2	22	1	0.95	244.463	IAIVCNGLVGFLLLLLWVIL	MMMMMMMMMMMMMMMMMMMM	Homo_sapiens			A6NKF7	0	28	0	0.95	266.077	LLLHLLLPAAAFLLVLLPAA	MMMMMMMMMMMMMMMMMMMM
Q6UWT2	22	2	0.95	260.91	AIVCNGLVGFLLLLLWVILC	MMMMMMMMMMMMMMMMMMMM	Homo_sapiens			A6NKF7	0	28	1	0.95	260.539	LLHLLLPAAAFLLVLLPAAA	MMMMMMMMMMMMMMMMMMMM
Q6UWU4	22	0	0.85	288.345	LIVVYKVLATLGLILLTAYF	MMMMMMMMMMMMMMMMMMMM	Homo_sapiens			A6NKF7	0	28	2	0.95	268.04	LHLLLPAAAFLLVLLPAAAV	MMMMMMMMMMMMMMMMMMMM
Q6UWU4	22	1	0.85	281.373	IVVYKVLATLGLILLTAYFV	MMMMMMMMMMMMMMMMMMMM	Homo_sapiens			A6NKF7	0	28	3	0.95	260.49	HLLLPAAAFLLVLLPAAAVV	MMMMMMMMMMMMMMMMMMMM
Q6UWU4	22	2	0.85	270.032	VVYKVLATLGLILLTAYFVI	MMMMMMMMMMMMMMMMMMMM	Homo_sapiens			A6NKF7	0	28	4	1	265.611	LLLPAAAFLLVLLPAAAVVY	MMMMMMMMMMMMMMMMMMMM
Q6UXD1	23	0	0.9	257.651	VGWITGAAVAVLLLLLLLAT	MMMMMMMMMMMMMMMMMMMM	Homo_sapiens			A6NKF7	0	28	5	1	256.083	LLPAAAFLLVLLPAAAVVYL	MMMMMMMMMMMMMMMMMMMM
Q6UXD1	23	1	0.9	261.532	GWITGAAVAVLLLLLLLATC	MMMMMMMMMMMMMMMMMMMM	Homo_sapiens			A6NKF7	0	28	6	1	253.967	LPAAAFLLVLLPAAAVVYLG	MMMMMMMMMMMMMMMMMMMM
Q6UXD1	23	2	0.9	258.525	WITGAAVAVLLLLLLLATCL	MMMMMMMMMMMMMMMMMMMM	Homo_sapiens			A6NKF7	0	28	7	1	242.486	PAAAFLLVLLPAAAVVYLGF	MMMMMMMMMMMMMMMMMMMM
Q6UXD1	23	3	0.9	265.045	ITGAAVAVLLLLLLLATCLF	MMMMMMMMMMMMMMMMMMMM	Homo_sapiens			A6NKF7	0	28	8	1	232.276	AAAFLLVLLPAAAVVYLGFL	MMMMMMMMMMMMMMMMMMMM
Q6UXE8	24	0	0.95	261.691	LASILLGLLCGALCGVVMGM	MMMMMMMMMMMMMMMMMMMM	Homo_sapiens			A6NKF7	1	21	0	0.9	308.269	AALIVFGLLSLPPLLVLASA	MMMMMMMMMMMMMMMMMMMM
Q6UXE8	24	1	0.95	255.418	ASILLGLLCGALCGVVMGMI	MMMMMMMMMMMMMMMMMMMM	Homo_sapiens			A6NKF7	1	21	1	0.9	298.753	ALIVFGLLSLPPLLVLASAV	MMMMMMMMMMMMMMMMMMMM
Q6UXE8	24	2	0.95	272.397	SILLGLLCGALCGVVMGMII	MMMMMMMMMMMMMMMMMMMM	Homo_sapiens			A6NKK0	0	23	0	0.9	231.651	LFLAFLVIYLITIMGNLGLI	MMMMMMMMMMMMMMMMMMMM
Q6UXE8	24	3	1	268.685	ILLGLLCGALCGVVMGMIIV	MMMMMMMMMMMMMMMMMMMM	Homo_sapiens			A6NKK0	0	23	1	0.9	230.962	FLAFLVIYLITIMGNLGLIA	MMMMMMMMMMMMMMMMMMMM
Q6UXE8	24	4	1	244.54	LLGLLCGALCGVVMGMIIVF	MMMMMMMMMMMMMMMMMMMM	Homo_sapiens			A6NKK0	0	23	2	0.9	238.446	LAFLVIYLITIMGNLGLIAV	MMMMMMMMMMMMMMMMMMMM
Q6UXG8	21	0	0.9	267.366	SAFVATLPLLLVLAALALGV	MMMMMMMMMMMMMMMMMMMM	Homo_sapiens			A6NKK0	0	23	3	0.9	229.33	AFLVIYLITIMGNLGLIAVI	MMMMMMMMMMMMMMMMMMMM
Q6UXG8	21	1	0.95	255.331	AFVATLPLLLVLAALALGVL	MMMMMMMMMMMMMMMMMMMM	Homo_sapiens			A6NKK0	1	22	0	0.75	212.857	IPMYLLLGNLAFVDAWISST	MMMMMMMMMMMMMMMMMMMM
Q6UXL0	20	0	1	266.335	LALFAFVGFMLILVVVPLFV	MMMMMMMMMMMMMMMMMMMM	Homo_sapiens			A6NKK0	1	22	1	0.75	209.888	PMYLLLGNLAFVDAWISSTV	MMMMMMMMMMMMMMMMMMMM
Q6UXN7	20	0	1	164.44	LLAAAAACGAFAFLGYCIYL	MMMMMMMMMMMMMMMMMMMM	Homo_sapiens			A6NKK0	1	22	2	0.7	206.8	MYLLLGNLAFVDAWISSTVT	MMMMMMMMMMMMMMMMMMMM
Q6UXN8	22	0	0.85	265.212	CCLVMVISCVFCMGLLTASI	MMMMMMMMMMMMMMMMMMMM	Homo_sapiens			A6NKK0	2	22	0	0.65	225.594	IQFFSFAISVTTECFLLATM	MMMMMMMMMMMMMMMMMMMM
Q6UXN8	22	1	0.85	267.577	CLVMVISCVFCMGLLTASIF	MMMMMMMMMMMMMMMMMMMM	Homo_sapiens			A6NKK0	2	22	1	0.65	217.964	QFFSFAISVTTECFLLATMA	MMMMMMMMMMMMMMMMMMMM
Q6UXN8	22	2	0.85	250.846	LVMVISCVFCMGLLTASIFL	MMMMMMMMMMMMMMMMMMMM	Homo_sapiens			A6NKK0	2	22	2	0.7	211.259	FFSFAISVTTECFLLATMAY	MMMMMMMMMMMMMMMMMMMM
Q6UXU6	23	0	0.9	280.862	IFVIIFLVILSVFCICGLAK	MMMMMMMMMMMMMMMMMMMM	Homo_sapiens			A6NKK0	3	22	0	0.8	244.205	LCIRLLILSYVGGILHALIH	MMMMMMMMMMMMMMMMMMMM
Q6UXU6	23	1	0.9	258.273	FVIIFLVILSVFCICGLAKC	MMMMMMMMMMMMMMMMMMMM	Homo_sapiens			A6NKK0	3	22	1	0.75	242.633	CIRLLILSYVGGILHALIHE	MMMMMMMMMMMMMMMMMMMM
Q6UXU6	23	2	0.9	254.975	VIIFLVILSVFCICGLAKCF	MMMMMMMMMMMMMMMMMMMM	Homo_sapiens			A6NKK0	3	22	2	0.75	236.277	IRLLILSYVGGILHALIHEG	MMMMMMMMMMMMMMMMMMMM
Q6UXU6	23	3	0.9	253.117	IIFLVILSVFCICGLAKCFC	MMMMMMMMMMMMMMMMMMMM	Homo_sapiens			A6NKK0	4	25	0	0.7	255.441	VFIFSGSIQVFSIVTILVSY	MMMMMMMMMMMMMMMMMMMM
Q6UXV1	25	0	0.9	266.875	ALLGILISVSLAVFVFVVIV	MMMMMMMMMMMMMMMMMMMM	Homo_sapiens			A6NKK0	4	25	1	0.65	245.014	FIFSGSIQVFSIVTILVSYT	MMMMMMMMMMMMMMMMMMMM
Q6UXV1	25	1	0.9	278.277	LLGILISVSLAVFVFVVIVV	MMMMMMMMMMMMMMMMMMMM	Homo_sapiens			A6NKK0	4	25	2	0.65	248.135	IFSGSIQVFSIVTILVSYTF	MMMMMMMMMMMMMMMMMMMM
Q6UXV1	25	2	0.85	281.326	LGILISVSLAVFVFVVIVVS	MMMMMMMMMMMMMMMMMMMM	Homo_sapiens			A6NKK0	4	25	3	0.65	241.157	FSGSIQVFSIVTILVSYTFV	MMMMMMMMMMMMMMMMMMMM
Q6UXV1	25	3	0.85	295.86	GILISVSLAVFVFVVIVVSA	MMMMMMMMMMMMMMMMMMMM	Homo_sapiens			A6NKK0	4	25	4	0.65	267.474	SGSIQVFSIVTILVSYTFVL	MMMMMMMMMMMMMMMMMMMM
Q6UXV1	25	4	0.85	297.418	ILISVSLAVFVFVVIVVSAC	MMMMMMMMMMMMMMMMMMMM	Homo_sapiens			A6NKK0	4	25	5	0.7	247.124	GSIQVFSIVTILVSYTFVLF	MMMMMMMMMMMMMMMMMMMM
Q6UXV1	25	5	0.8	295.905	LISVSLAVFVFVVIVVSACT	MMMMMMMMMMMMMMMMMMMM	Homo_sapiens			A6NKK0	5	22	0	0.75	188.846	FSTCGAHLFSVSLYYGPLLF	MMMMMMMMMMMMMMMMMMMM
Q6UXZ0	18	0	0.9	260.702	PIIAACVVIFLTLCFGLIAR	OMMMMMMMMMMMMMMMMMMI	Homo_sapiens			A6NKK0	5	22	1	0.75	196.995	STCGAHLFSVSLYYGPLLFI	MMMMMMMMMMMMMMMMMMMM
Q6V0L0	22	0	0.85	250.061	VLGAAGTALLCAGLLLSLAQ	MMMMMMMMMMMMMMMMMMMM	Homo_sapiens			A6NKK0	5	22	2	0.8	189.064	TCGAHLFSVSLYYGPLLFIY	MMMMMMMMMMMMMMMMMMMM
Q6V0L0	22	1	0.8	247.528	LGAAGTALLCAGLLLSLAQH	MMMMMMMMMMMMMMMMMMMM	Homo_sapiens			A6NKK0	6	20	0	0.8	289.981	VEPLFYTVIIPLLNPIIYSL	MMMMMMMMMMMMMMMMMMMM
Q6V0L0	22	2	0.8	240.539	GAAGTALLCAGLLLSLAQHL	MMMMMMMMMMMMMMMMMMMM	Homo_sapiens			A6NKX4	0	19	0	0.75	309.179	LLASASWVPCIVLGLVLSSE	MMMMMMMMMMMMMMMMMMMO
Q6VVX0	21	0	0.9	219.178	GAAALGGALFLLLFALGVRQ	MMMMMMMMMMMMMMMMMMMM	Homo_sapiens			A6NKX4	1	21	0	0.8	257.429	LEQVSHLLGWLLGCVILGAG	MMMMMMMMMMMMMMMMMMMM
Q6VVX0	21	1	0.9	221.619	AAALGGALFLLLFALGVRQL	MMMMMMMMMMMMMMMMMMMM	Homo_sapiens			A6NKX4	1	21	1	0.8	254.609	EQVSHLLGWLLGCVILGAGC	MMMMMMMMMMMMMMMMMMMM
Q6ZMC9	20	0	0.95	247.745	VALLLGALGFKALLLLGVLA	MMMMMMMMMMMMMMMMMMMM	Homo_sapiens			A6NKX4	2	20	0	0.75	237.984	VFVASLVLTTGLGASEALAA	MMMMMMMMMMMMMMMMMMMM
Q6ZMI3	24	0	0.8	250.836	GLRGALAAVALLSALNAAGT	MMMMMMMMMMMMMMMMMMMM	Homo_sapiens			A6NKX4	3	21	0	0.85	222.393	LVLRLLHGGTLAGALLALYL	MMMMMMMMMMMMMMMMMMMM
Q6ZMI3	24	1	0.8	244.621	LRGALAAVALLSALNAAGTV	MMMMMMMMMMMMMMMMMMMM	Homo_sapiens			A6NKX4	3	21	1	0.85	217.738	VLRLLHGGTLAGALLALYLA	MMMMMMMMMMMMMMMMMMMM
Q6ZMI3	24	2	0.8	223.91	RGALAAVALLSALNAAGTVF	MMMMMMMMMMMMMMMMMMMM	Homo_sapiens			A6NKX4	4	22	0	0.85	240.118	LAFSMGAGLFSVVGTLLLPG	MMMMMMMMMMMMMMMMMMMM
Q6ZMI3	24	3	0.85	219.957	GALAAVALLSALNAAGTVFA	MMMMMMMMMMMMMMMMMMMM	Homo_sapiens			A6NKX4	4	22	1	0.85	238.016	AFSMGAGLFSVVGTLLLPGL	MMMMMMMMMMMMMMMMMMMM
Q6ZMI3	24	4	0.85	218.671	ALAAVALLSALNAAGTVFAL	MMMMMMMMMMMMMMMMMMMM	Homo_sapiens			A6NKX4	4	22	2	0.85	254.229	FSMGAGLFSVVGTLLLPGLA	MMMMMMMMMMMMMMMMMMMM
Q6ZMR5	23	0	0.85	314.328	IAVLIVLSLTVVAVTIGLLV	MMMMMMMMMMMMMMMMMMMM	Homo_sapiens			A6NKX4	5	22	0	0.9	213.16	LLQGLGALMSGLLLLFWGFP	MMMMMMMMMMMMMMMMMMMM
Q6ZMR5	23	1	0.8	297.781	AVLIVLSLTVVAVTIGLLVH	MMMMMMMMMMMMMMMMMMMM	Homo_sapiens			A6NKX4	5	22	1	0.9	209.376	LQGLGALMSGLLLLFWGFPA	MMMMMMMMMMMMMMMMMMMM
Q6ZMR5	23	2	0.8	279.955	VLIVLSLTVVAVTIGLLVHF	MMMMMMMMMMMMMMMMMMMM	Homo_sapiens			A6NKX4	5	22	2	0.9	205.584	QGLGALMSGLLLLFWGFPAL	MMMMMMMMMMMMMMMMMMMM
Q6ZMR5	23	3	0.8	287.45	LIVLSLTVVAVTIGLLVHFL	MMMMMMMMMMMMMMMMMMMM	Homo_sapiens			A6NKX4	6	20	0	0.7	232.265	NGLILGFSSLVGGGIRASFR	MMMMMMMMMMMMMMMMMMMM
Q6ZNB6	19	0	0.85	237.602	YYLISVCGVVVVVFAWYITH	MMMMMMMMMMMMMMMMMMMO	Homo_sapiens			A6NKX4	7	22	0	0.9	171.11	FYLPYFLEAGLEAAALVFLL	MMMMMMMMMMMMMMMMMMMM
Q6ZS82	22	0	1	241.389	ALAAILFGAVLLAAVALAVC	MMMMMMMMMMMMMMMMMMMM	Homo_sapiens			A6NKX4	7	22	1	0.9	196.632	YLPYFLEAGLEAAALVFLLL	MMMMMMMMMMMMMMMMMMMM
Q6ZS82	22	1	1	253.288	LAAILFGAVLLAAVALAVCV	MMMMMMMMMMMMMMMMMMMM	Homo_sapiens			A6NKX4	7	22	2	0.85	219.016	LPYFLEAGLEAAALVFLLLT	MMMMMMMMMMMMMMMMMMMM
Q6ZS82	22	2	1	246.355	AAILFGAVLLAAVALAVCVA	MMMMMMMMMMMMMMMMMMMM	Homo_sapiens			A6NKX4	8	21	0	0.85	256.03	VLLLGTMVTGLASLLLLAGA	MMMMMMMMMMMMMMMMMMMM
Q6ZSA7	23	0	0.8	226.655	LFIAFVGFVVSIASVATNFL	MMMMMMMMMMMMMMMMMMMM	Homo_sapiens			A6NKX4	8	21	1	0.8	248.469	LLLGTMVTGLASLLLLAGAQ	MMMMMMMMMMMMMMMMMMMM
Q6ZSA7	23	1	0.8	228.259	FIAFVGFVVSIASVATNFLL	MMMMMMMMMMMMMMMMMMMM	Homo_sapiens			A6NKX4	9	21	0	0.7	259.507	LFLSVLGLLASRAVSALSSL	MMMMMMMMMMMMMMMMMMMM
Q6ZSA7	23	2	0.8	220.845	IAFVGFVVSIASVATNFLLG	MMMMMMMMMMMMMMMMMMMM	Homo_sapiens			A6NKX4	9	21	1	0.7	242.998	FLSVLGLLASRAVSALSSLF	MMMMMMMMMMMMMMMMMMMM
Q6ZSA7	23	3	0.8	233.238	AFVGFVVSIASVATNFLLGI	MMMMMMMMMMMMMMMMMMMM	Homo_sapiens			A6NKX4	10	21	0	0.9	204.92	AGLGLVLGAGFLGQAAGPLD	MMMMMMMMMMMMMMMMMMMM
Q6ZWK4	22	0	0.8	218.244	LVIAVVSLFLQACFLTAINY	MMMMMMMMMMMMMMMMMMMM	Homo_sapiens			A6NKX4	10	21	1	0.85	203.801	GLGLVLGAGFLGQAAGPLDT	MMMMMMMMMMMMMMMMMMMM
Q6ZWK4	22	1	0.8	217.135	VIAVVSLFLQACFLTAINYL	MMMMMMMMMMMMMMMMMMMM	Homo_sapiens			A6NKX4	11	21	0	0.85	257.832	FLQQVVFASLAVLALLCVLL	MMMMMMMMMMMMMMMMMMMM
Q6ZWK4	22	2	0.8	214.58	IAVVSLFLQACFLTAINYLL	MMMMMMMMMMMMMMMMMMMM	Homo_sapiens			A6NKX4	11	21	1	0.85	280.628	LQQVVFASLAVLALLCVLLL	MMMMMMMMMMMMMMMMMMMM
Q6ZWK6	24	0	0.9	255.34	LALFTLAIVAIIGIAIGIVT	MMMMMMMMMMMMMMMMMMMM	Homo_sapiens			A6NL08	0	22	0	0.8	255.418	VLFIFLLVTYMLSVTGNLII	MMMMMMMMMMMMMMMMMMMM
Q6ZWK6	24	1	0.85	246.434	ALFTLAIVAIIGIAIGIVTH	MMMMMMMMMMMMMMMMMMMM	Homo_sapiens			A6NL08	0	22	1	0.8	242.875	LFIFLLVTYMLSVTGNLIII	MMMMMMMMMMMMMMMMMMMM
Q6ZWK6	24	2	0.85	243.704	LFTLAIVAIIGIAIGIVTHF	MMMMMMMMMMMMMMMMMMMM	Homo_sapiens			A6NL08	0	22	2	0.75	249.442	FIFLLVTYMLSVTGNLIIIT	MMMMMMMMMMMMMMMMMMMM
Q6ZWK6	24	3	0.85	237.418	FTLAIVAIIGIAIGIVTHFV	MMMMMMMMMMMMMMMMMMMM	Homo_sapiens			A6NL08	1	22	0	0.6	221.781	FFLRNFSFLEISFTSVCIPR	MMMMMMMMMMMMMMMMMMMM
Q6ZWK6	24	4	0.85	252.642	TLAIVAIIGIAIGIVTHFVV	MMMMMMMMMMMMMMMMMMMM	Homo_sapiens			A6NL08	1	22	1	0.6	237.167	FLRNFSFLEISFTSVCIPRF	MMMMMMMMMMMMMMMMMMMM
Q6ZWL3	22	0	0.8	247.787	LWGAASALSLAGASLVLSLL	MMMMMMMMMMMMMMMMMMMM	Homo_sapiens			A6NL08	1	22	2	0.6	235.025	LRNFSFLEISFTSVCIPRFL	MMMMMMMMMMMMMMMMMMMM
Q6ZWL3	22	1	0.75	256.675	WGAASALSLAGASLVLSLLQ	MMMMMMMMMMMMMMMMMMMM	Homo_sapiens			A6NL08	2	22	0	0.85	176.481	VAQLFFFIFLGVTEFYLLAA	MMMMMMMMMMMMMMMMMMMM
Q6ZWL3	22	2	0.7	272.457	GAASALSLAGASLVLSLLQR	MMMMMMMMMMMMMMMMMMMM	Homo_sapiens			A6NL08	2	22	1	0.85	171.897	AQLFFFIFLGVTEFYLLAAM	MMMMMMMMMMMMMMMMMMMM
Q7LGC8	17	0	0.75	270.828	RSKYALFLVFVVIVFVFIEK	IMMMMMMMMMMMMMMMMMOO	Homo_sapiens			A6NL08	2	22	2	0.8	177.538	QLFFFIFLGVTEFYLLAAMS	MMMMMMMMMMMMMMMMMMMM
Q7Z3B0	21	0	0.75	263.785	FLTTVILALTPLFLASAVLS	MMMMMMMMMMMMMMMMMMMM	Homo_sapiens			A6NL08	3	22	0	0.85	231.326	CTLLVFSSWLAGFLIIFPPV	MMMMMMMMMMMMMMMMMMMM
Q7Z3B0	21	1	0.75	261.332	LTTVILALTPLFLASAVLSW	MMMMMMMMMMMMMMMMMMMM	Homo_sapiens			A6NL08	3	22	1	0.85	248.036	TLLVFSSWLAGFLIIFPPVM	MMMMMMMMMMMMMMMMMMMM
Q7Z4L0	20	0	0.85	223.408	MAVGLVVFFTTFLTPAAYVL	MMMMMMMMMMMMMMMMMMMM	Homo_sapiens			A6NL08	3	22	2	0.9	252.416	LLVFSSWLAGFLIIFPPVML	MMMMMMMMMMMMMMMMMMMM
Q7Z4T8	21	0	0.8	177.937	LFYGSLTFGIWTALLFIYLH	MMMMMMMMMMMMMMMMMMMM	Homo_sapiens			A6NL08	4	22	0	0.8	287.546	MAFFLAVVTLMVTLTLVILS	MMMMMMMMMMMMMMMMMMMM
Q7Z4T8	21	1	0.75	178.549	FYGSLTFGIWTALLFIYLHH	MMMMMMMMMMMMMMMMMMMM	Homo_sapiens			A6NL08	4	22	1	0.8	279.353	AFFLAVVTLMVTLTLVILSY	MMMMMMMMMMMMMMMMMMMM
Q7Z5A7	21	0	0.8	219.146	TFWAFMILASLLIAYCSQLA	MMMMMMMMMMMMMMMMMMMM	Homo_sapiens			A6NL08	4	22	2	0.75	293.774	FFLAVVTLMVTLTLVILSYT	MMMMMMMMMMMMMMMMMMMM
Q7Z5A7	21	1	0.85	217.262	FWAFMILASLLIAYCSQLAA	MMMMMMMMMMMMMMMMMMMM	Homo_sapiens			A6NL08	5	22	0	0.55	253.052	STCSSHMIVVSISYSSCIFM	MMMMMMMMMMMMMMMMMMMM
Q7Z7H5	20	0	0.75	222.848	VLWWSIAQTVILILTGIWQM	MMMMMMMMMMMMMMMMMMMM	Homo_sapiens			A6NL08	5	22	1	0.6	250.307	TCSSHMIVVSISYSSCIFMY	MMMMMMMMMMMMMMMMMMMM
Q86SR1	20	0	0.95	272.299	AVALVLAALVLLPNVGLWAL	MMMMMMMMMMMMMMMMMMMM	Homo_sapiens			A6NL08	5	22	2	0.65	242.827	CSSHMIVVSISYSSCIFMYI	MMMMMMMMMMMMMMMMMMMM
Q86T20	21	0	0.95	288.48	VLGPFFLITLVGVVVAVVMY	MMMMMMMMMMMMMMMMMMMM	Homo_sapiens			A6NL08	6	20	0	0.75	263.848	GVAVLNTSVAPLLNPFIYTL	MMMMMMMMMMMMMMMMMMMM
Q86T20	21	1	0.95	286.515	LGPFFLITLVGVVVAVVMYV	MMMMMMMMMMMMMMMMMMMM	Homo_sapiens			A6NL26	0	24	0	0.9	223.057	PLLLAFLFIYLITLLGNGGM	MMMMMMMMMMMMMMMMMMMM
Q86T26	25	0	0.85	245.151	TTIFIFLGVAAILGVTIGLL	MMMMMMMMMMMMMMMMMMMM	Homo_sapiens			A6NL26	0	24	1	0.9	212.034	LLLAFLFIYLITLLGNGGMM	MMMMMMMMMMMMMMMMMMMM
Q86T26	25	1	0.9	245.861	TIFIFLGVAAILGVTIGLLV	MMMMMMMMMMMMMMMMMMMM	Homo_sapiens			A6NL26	0	24	2	0.9	211.887	LLAFLFIYLITLLGNGGMMV	MMMMMMMMMMMMMMMMMMMM
Q86T26	25	2	0.9	242.563	IFIFLGVAAILGVTIGLLVH	MMMMMMMMMMMMMMMMMMMM	Homo_sapiens			A6NL26	0	24	3	0.9	210.217	LAFLFIYLITLLGNGGMMVI	MMMMMMMMMMMMMMMMMMMM
Q86T26	25	3	0.9	225.379	FIFLGVAAILGVTIGLLVHF	MMMMMMMMMMMMMMMMMMMM	Homo_sapiens			A6NL26	0	24	4	0.9	212.277	AFLFIYLITLLGNGGMMVII	MMMMMMMMMMMMMMMMMMMM
Q86T26	25	4	0.9	250.561	IFLGVAAILGVTIGLLVHFL	MMMMMMMMMMMMMMMMMMMM	Homo_sapiens			A6NL26	1	20	0	0.7	211.443	MYFFLSNLSLVDLGYSSAVA	MMMMMMMMMMMMMMMMMMMM
Q86T26	25	5	0.9	239.438	FLGVAAILGVTIGLLVHFLA	MMMMMMMMMMMMMMMMMMMM	Homo_sapiens			A6NL26	2	23	0	0.8	188.162	AAQFFFFVGFATVECYLLAS	MMMMMMMMMMMMMMMMMMMM
Q86W10	20	0	0.85	283.82	PFLLLILLCMSLLLFQVIRL	MMMMMMMMMMMMMMMMMMMM	Homo_sapiens			A6NL26	2	23	1	0.8	183.85	AQFFFFVGFATVECYLLASM	MMMMMMMMMMMMMMMMMMMM
Q86W74	22	0	0.9	258.679	LGFWRVLLLIFVIALLSLGI	MMMMMMMMMMMMMMMMMMMM	Homo_sapiens			A6NL26	2	23	2	0.8	187.633	QFFFFVGFATVECYLLASMA	MMMMMMMMMMMMMMMMMMMM
Q86W74	22	1	0.9	263.496	GFWRVLLLIFVIALLSLGIA	MMMMMMMMMMMMMMMMMMMM	Homo_sapiens			A6NL26	2	23	3	0.85	178.851	FFFFVGFATVECYLLASMAY	MMMMMMMMMMMMMMMMMMMM
Q86W74	22	2	0.9	246.251	FWRVLLLIFVIALLSLGIAY	MMMMMMMMMMMMMMMMMMMM	Homo_sapiens			A6NL26	3	22	0	0.7	222.593	VCALLATGSYVSGFLNASIH	MMMMMMMMMMMMMMMMMMMM
Q86YC3	25	0	0.85	314.87	LLYLVLILPSCLTLLVACTV	MMMMMMMMMMMMMMMMMMMM	Homo_sapiens			A6NL26	3	22	1	0.7	195	CALLATGSYVSGFLNASIHA	MMMMMMMMMMMMMMMMMMMM
Q86YC3	25	1	0.85	305.244	LYLVLILPSCLTLLVACTVI	MMMMMMMMMMMMMMMMMMMM	Homo_sapiens			A6NL26	3	22	2	0.7	191.627	ALLATGSYVSGFLNASIHAA	MMMMMMMMMMMMMMMMMMMM
Q86YC3	25	2	0.85	317.845	YLVLILPSCLTLLVACTVIV	MMMMMMMMMMMMMMMMMMMM	Homo_sapiens			A6NL26	4	25	0	0.85	234.851	VVFVAGFNVFFTLLVILISY	MMMMMMMMMMMMMMMMMMMM
Q86YC3	25	3	0.85	314.923	LVLILPSCLTLLVACTVIVL	MMMMMMMMMMMMMMMMMMMM	Homo_sapiens			A6NL26	4	25	1	0.85	227.477	VFVAGFNVFFTLLVILISYF	MMMMMMMMMMMMMMMMMMMM
Q86YC3	25	4	0.8	319.822	VLILPSCLTLLVACTVIVLT	MMMMMMMMMMMMMMMMMMMM	Homo_sapiens			A6NL26	4	25	2	0.85	213.232	FVAGFNVFFTLLVILISYFF	MMMMMMMMMMMMMMMMMMMM
Q86YC3	25	5	0.8	307.331	LILPSCLTLLVACTVIVLTF	MMMMMMMMMMMMMMMMMMMM	Homo_sapiens			A6NL26	4	25	3	0.85	228.629	VAGFNVFFTLLVILISYFFI	MMMMMMMMMMMMMMMMMMMM
Q86Z14	21	0	0.85	244.758	LIFLGCCFFSTLVLLLSIAI	MMMMMMMMMMMMMMMMMMMM	Homo_sapiens			A6NL26	4	25	4	0.85	218.958	AGFNVFFTLLVILISYFFIC	MMMMMMMMMMMMMMMMMMMM
Q86Z14	21	1	0.85	242.057	IFLGCCFFSTLVLLLSIAIF	MMMMMMMMMMMMMMMMMMMM	Homo_sapiens			A6NL26	4	25	5	0.85	230.002	GFNVFFTLLVILISYFFICI	MMMMMMMMMMMMMMMMMMMM
Q8IUC8	19	0	0.85	245.713	VVLATSLMWVLVDVFLLLYF	MMMMMMMMMMMMMMMMMMMO	Homo_sapiens			A6NL26	5	22	0	0.65	207.827	VFSTCASHLTALSIFYGTII	MMMMMMMMMMMMMMMMMMMM
Q8IV01	22	0	0.95	238.324	VGVYAAGALALLGIAAVSLW	MMMMMMMMMMMMMMMMMMMM	Homo_sapiens			A6NL26	5	22	1	0.65	194.086	FSTCASHLTALSIFYGTIIF	MMMMMMMMMMMMMMMMMMMM
Q8IV01	22	1	0.9	231.462	GVYAAGALALLGIAAVSLWK	MMMMMMMMMMMMMMMMMMMM	Homo_sapiens			A6NL26	5	22	2	0.65	207.804	STCASHLTALSIFYGTIIFM	MMMMMMMMMMMMMMMMMMMM
Q8IV01	22	2	0.9	241.461	VYAAGALALLGIAAVSLWKL	MMMMMMMMMMMMMMMMMMMM	Homo_sapiens			A6NL26	6	20	0	0.8	277.302	IASVFYTVVIPMLNPLIYSL	MMMMMMMMMMMMMMMMMMMM
Q8IVY1	20	0	0.95	279.432	VLVGFVLGAVVLSLLIALAA	MMMMMMMMMMMMMMMMMMMM	Homo_sapiens			A6NLX4	0	16	0	0.85	241.034	PLGLTYLSLLLIPAAAGTYC	IIMMMMMMMMMMMMMMMMOO
Q8IXB1	16	0	0.8	277.297	LKRIILCFLIVYMAILVGTD	IIMMMMMMMMMMMMMMMMOO	Homo_sapiens			A6NLX4	1	27	0	0.9	270.318	LIALLVVLAGISASCFCALV	MMMMMMMMMMMMMMMMMMMM
Q8IZT8	20	0	0.85	274.841	LLVLGSLAVGSLLYLVARVG	MMMMMMMMMMMMMMMMMMMM	Homo_sapiens			A6NLX4	1	27	1	0.9	254.672	IALLVVLAGISASCFCALVI	MMMMMMMMMMMMMMMMMMMM
Q8N0V5	19	0	0.7	240.798	HCLFSASLISALIFVFVYNT	MMMMMMMMMMMMMMMMMMMI	Homo_sapiens			A6NLX4	1	27	2	0.9	261.534	ALLVVLAGISASCFCALVIV	MMMMMMMMMMMMMMMMMMMM
Q8N118	22	0	0.9	235.853	PFYLAFVFCLALGLLQAIKL	MMMMMMMMMMMMMMMMMMMM	Homo_sapiens			A6NLX4	1	27	3	0.9	267.998	LLVVLAGISASCFCALVIVA	MMMMMMMMMMMMMMMMMMMM
Q8N118	22	1	0.9	228.668	FYLAFVFCLALGLLQAIKLY	MMMMMMMMMMMMMMMMMMMM	Homo_sapiens			A6NLX4	1	27	4	0.9	273.619	LVVLAGISASCFCALVIVAI	MMMMMMMMMMMMMMMMMMMM
Q8N118	22	2	0.9	239.893	YLAFVFCLALGLLQAIKLYL	MMMMMMMMMMMMMMMMMMMM	Homo_sapiens			A6NLX4	1	27	5	0.9	275.905	VVLAGISASCFCALVIVAIG	MMMMMMMMMMMMMMMMMMMM
Q8N1L4	20	0	0.85	266.732	FLLLILLCMSLLLFQVIRLY	MMMMMMMMMMMMMMMMMMMM	Homo_sapiens			A6NLX4	1	27	6	0.9	275.116	VLAGISASCFCALVIVAIGV	MMMMMMMMMMMMMMMMMMMM
Q8N292	22	0	0.9	292.95	AAISVGISLLLLLVVCGIGC	MMMMMMMMMMMMMMMMMMMM	Homo_sapiens			A6NLX4	1	27	7	0.9	262.213	LAGISASCFCALVIVAIGVL	MMMMMMMMMMMMMMMMMMMM
Q8N292	22	1	0.9	295.866	AISVGISLLLLLVVCGIGCV	MMMMMMMMMMMMMMMMMMMM	Homo_sapiens			A6NM03	0	23	0	0.75	222.178	LLYATFTILYMLALTSNGLL	MMMMMMMMMMMMMMMMMMMM
Q8N292	22	2	0.9	301.441	ISVGISLLLLLVVCGIGCVW	MMMMMMMMMMMMMMMMMMMM	Homo_sapiens			A6NM03	0	23	1	0.75	220.105	LYATFTILYMLALTSNGLLL	MMMMMMMMMMMMMMMMMMMM
Q8N2A8	20	0	0.9	235.202	VAAAAAVGLALTLEALPWVL	MMMMMMMMMMMMMMMMMMMM	Homo_sapiens			A6NM03	0	23	2	0.75	213.533	YATFTILYMLALTSNGLLLL	MMMMMMMMMMMMMMMMMMMM
Q8N323	18	0	0.7	253.03	TLLILISFSVVTWMIFIISQ	IMMMMMMMMMMMMMMMMMMO	Homo_sapiens			A6NM03	0	23	3	0.75	218.295	ATFTILYMLALTSNGLLLLA	MMMMMMMMMMMMMMMMMMMM
Q8N4A0	18	0	0.8	247.684	SCLLLAFLTVAYIFVELLVS	IMMMMMMMMMMMMMMMMMMO	Homo_sapiens			A6NM03	1	20	0	0.7	240.471	MYLLLGQLSLMDLLFTSVVT	MMMMMMMMMMMMMMMMMMMM
Q8N4H5	16	0	0.7	265.202	IRNFLIYVALLRVTPFILKK	IIMMMMMMMMMMMMMMMMOO	Homo_sapiens			A6NM03	2	22	0	0.75	216.655	ALQMFLALTMGSAEDLLLAF	MMMMMMMMMMMMMMMMMMMM
Q8N4K4	24	0	0.9	258.456	IAVLCVLSLTVVFGVFFLGC	MMMMMMMMMMMMMMMMMMMM	Homo_sapiens			A6NM03	2	22	1	0.75	207.092	LQMFLALTMGSAEDLLLAFM	MMMMMMMMMMMMMMMMMMMM
Q8N4K4	24	1	0.85	250.457	AVLCVLSLTVVFGVFFLGCN	MMMMMMMMMMMMMMMMMMMM	Homo_sapiens			A6NM03	2	22	2	0.75	201.874	QMFLALTMGSAEDLLLAFMA	MMMMMMMMMMMMMMMMMMMM
Q8N4K4	24	2	0.85	244.39	VLCVLSLTVVFGVFFLGCNL	MMMMMMMMMMMMMMMMMMMM	Homo_sapiens			A6NM03	3	22	0	0.75	228.153	CWIMVATSWILASLIAIGHT	MMMMMMMMMMMMMMMMMMMM
Q8N4K4	24	3	0.85	236.021	LCVLSLTVVFGVFFLGCNLL	MMMMMMMMMMMMMMMMMMMM	Homo_sapiens			A6NM03	3	22	1	0.75	222.486	WIMVATSWILASLIAIGHTM	MMMMMMMMMMMMMMMMMMMM
Q8N4K4	24	4	0.85	234.065	CVLSLTVVFGVFFLGCNLLI	MMMMMMMMMMMMMMMMMMMM	Homo_sapiens			A6NM03	3	22	2	0.75	231.366	IMVATSWILASLIAIGHTMY	MMMMMMMMMMMMMMMMMMMM
Q8N5G0	21	0	0.9	196.922	TALIFGGFISLIGAAFYPIY	MMMMMMMMMMMMMMMMMMMM	Homo_sapiens			A6NM03	4	28	0	0.8	285.882	IIYVTGVTFLLLPISAIVAS	MMMMMMMMMMMMMMMMMMMM
Q8N5G0	21	1	0.95	166.991	ALIFGGFISLIGAAFYPIYF	MMMMMMMMMMMMMMMMMMMM	Homo_sapiens			A6NM03	4	28	1	0.8	283.421	IYVTGVTFLLLPISAIVASY	MMMMMMMMMMMMMMMMMMMM
Q8N5K1	16	0	0.85	239.684	SEWLRLLPFLGVLALLGYLA	OOMMMMMMMMMMMMMMMMII	Homo_sapiens			A6NM03	4	28	2	0.75	280.122	YVTGVTFLLLPISAIVASYT	MMMMMMMMMMMMMMMMMMMM
Q8N5W8	21	0	1	299.016	IAGGILAALLLLIVVVLCLY	MMMMMMMMMMMMMMMMMMMM	Homo_sapiens			A6NM03	4	28	3	0.75	284.651	VTGVTFLLLPISAIVASYTL	MMMMMMMMMMMMMMMMMMMM
Q8N5W8	21	1	1	297.963	AGGILAALLLLIVVVLCLYF	MMMMMMMMMMMMMMMMMMMM	Homo_sapiens			A6NM03	4	28	4	0.75	284.606	TGVTFLLLPISAIVASYTLV	MMMMMMMMMMMMMMMMMMMM
Q8N5Y8	19	0	0.8	276.127	WFTVMISLYLLLLLIVSVIN	MMMMMMMMMMMMMMMMMMMO	Homo_sapiens			A6NM03	4	28	5	0.8	281.417	GVTFLLLPISAIVASYTLVL	MMMMMMMMMMMMMMMMMMMM
Q8N6G5	19	0	0.9	246.456	WLLLGLALLCSLVLFMYLLE	MMMMMMMMMMMMMMMMMMMO	Homo_sapiens			A6NM03	4	28	6	0.8	270.566	VTFLLLPISAIVASYTLVLF	MMMMMMMMMMMMMMMMMMMM
Q8N6R1	21	0	0.9	217.627	GPWLLALFVFVVCGSAIFQI	MMMMMMMMMMMMMMMMMMMM	Homo_sapiens			A6NM03	4	28	7	0.75	268.665	TFLLLPISAIVASYTLVLFT	MMMMMMMMMMMMMMMMMMMM
Q8N6R1	21	1	0.9	229.095	PWLLALFVFVVCGSAIFQII	MMMMMMMMMMMMMMMMMMMM	Homo_sapiens			A6NM03	4	28	8	0.8	264.04	FLLLPISAIVASYTLVLFTV	MMMMMMMMMMMMMMMMMMMM
Q8N766	17	0	0.7	252.738	YVLISSVLFGLVFATMITKR	OMMMMMMMMMMMMMMMMMII	Homo_sapiens			A6NM03	5	22	0	0.75	208.765	VTCSSHLIVVGMFYGAATFM	MMMMMMMMMMMMMMMMMMMM
Q8N7C0	28	0	0.95	191.762	YIFLLLIGFCIFAAGTVAAW	MMMMMMMMMMMMMMMMMMMM	Homo_sapiens			A6NM03	5	22	1	0.75	195.314	TCSSHLIVVGMFYGAATFMY	MMMMMMMMMMMMMMMMMMMM
Q8N7C0	28	1	0.95	205.051	IFLLLIGFCIFAAGTVAAWL	MMMMMMMMMMMMMMMMMMMM	Homo_sapiens			A6NM03	5	22	2	0.8	193.478	CSSHLIVVGMFYGAATFMYV	MMMMMMMMMMMMMMMMMMMM
Q8N7C0	28	2	0.9	206.138	FLLLIGFCIFAAGTVAAWLT	MMMMMMMMMMMMMMMMMMMM	Homo_sapiens			A6NM03	6	20	0	0.75	264.948	IISVFYTIVTPALNPLIYSL	MMMMMMMMMMMMMMMMMMMM
Q8N7C0	28	3	0.9	200.421	LLLIGFCIFAAGTVAAWLTG	MMMMMMMMMMMMMMMMMMMM	Homo_sapiens			A6NM45	0	23	0	0.75	262.659	SVGLLLSLLGWILSIITTYL	MMMMMMMMMMMMMMMMMMMM
Q8N7C0	28	4	0.9	209.794	LLIGFCIFAAGTVAAWLTGV	MMMMMMMMMMMMMMMMMMMM	Homo_sapiens			A6NM45	0	23	1	0.8	256.099	VGLLLSLLGWILSIITTYLP	MMMMMMMMMMMMMMMMMMMM
Q8N7C0	28	5	0.9	209.628	LIGFCIFAAGTVAAWLTGVC	MMMMMMMMMMMMMMMMMMMM	Homo_sapiens			A6NM45	0	23	2	0.75	246.389	GLLLSLLGWILSIITTYLPH	MMMMMMMMMMMMMMMMMMMM
Q8N7C0	28	6	0.9	212.54	IGFCIFAAGTVAAWLTGVCA	MMMMMMMMMMMMMMMMMMMM	Homo_sapiens			A6NM45	0	23	3	0.75	232.067	LLLSLLGWILSIITTYLPHW	MMMMMMMMMMMMMMMMMMMM
Q8N7C0	28	7	0.9	209.706	GFCIFAAGTVAAWLTGVCAV	MMMMMMMMMMMMMMMMMMMM	Homo_sapiens			A6NM45	1	23	0	0.75	220.61	SRILMFLSNGLGFLGLLVSG	MMMMMMMMMMMMMMMMMMMM
Q8N7C0	28	8	0.9	212.749	FCIFAAGTVAAWLTGVCAVL	MMMMMMMMMMMMMMMMMMMM	Homo_sapiens			A6NM45	1	23	1	0.8	220.68	RILMFLSNGLGFLGLLVSGF	MMMMMMMMMMMMMMMMMMMM
Q8N7S2	24	0	0.9	253.311	LVILCTLLTCCCFCCCCCFC	MMMMMMMMMMMMMMMMMMMM	Homo_sapiens			A6NM45	1	23	2	0.85	218.442	ILMFLSNGLGFLGLLVSGFG	MMMMMMMMMMMMMMMMMMMM
Q8N7S2	24	1	0.9	247.634	VILCTLLTCCCFCCCCCFCC	MMMMMMMMMMMMMMMMMMMM	Homo_sapiens			A6NM45	1	23	3	0.85	223.161	LMFLSNGLGFLGLLVSGFGL	MMMMMMMMMMMMMMMMMMMM
Q8N7S2	24	2	0.9	240.591	ILCTLLTCCCFCCCCCFCCG	MMMMMMMMMMMMMMMMMMMM	Homo_sapiens			A6NM45	2	23	0	0.8	266.412	LILGGILSWASGITALVPVS	MMMMMMMMMMMMMMMMMMMM
Q8N7S2	24	3	0.9	230.349	LCTLLTCCCFCCCCCFCCGA	MMMMMMMMMMMMMMMMMMMM	Homo_sapiens			A6NM45	2	23	1	0.8	254.228	ILGGILSWASGITALVPVSW	MMMMMMMMMMMMMMMMMMMM
Q8N7S2	24	4	0.9	225.742	CTLLTCCCFCCCCCFCCGAL	MMMMMMMMMMMMMMMMMMMM	Homo_sapiens			A6NM45	2	23	2	0.8	278.066	LGGILSWASGITALVPVSWV	MMMMMMMMMMMMMMMMMMMM
Q8N7X8	21	0	1	262.695	GAIYAGIVIALLFLCLLPLI	MMMMMMMMMMMMMMMMMMMM	Homo_sapiens			A6NM45	2	23	3	0.8	267.04	GGILSWASGITALVPVSWVA	MMMMMMMMMMMMMMMMMMMM
Q8N7X8	21	1	1	270.298	AIYAGIVIALLFLCLLPLIV	MMMMMMMMMMMMMMMMMMMM	Homo_sapiens			A6NM45	3	24	0	0.9	221.655	EALFLGWFAGLSLLLGGCLL	MMMMMMMMMMMMMMMMMMMM
Q8N8F7	25	0	0.95	261.626	LFFVGLLIVLIVSLALVFFV	MMMMMMMMMMMMMMMMMMMM	Homo_sapiens			A6NM45	3	24	1	0.9	222.44	ALFLGWFAGLSLLLGGCLLN	MMMMMMMMMMMMMMMMMMMM
Q8N8F7	25	1	0.95	266.869	FFVGLLIVLIVSLALVFFVI	MMMMMMMMMMMMMMMMMMMM	Homo_sapiens			A6NM45	3	24	2	0.9	233.319	LFLGWFAGLSLLLGGCLLNC	MMMMMMMMMMMMMMMMMMMM
Q8N8F7	25	2	0.95	277.429	FVGLLIVLIVSLALVFFVIF	MMMMMMMMMMMMMMMMMMMM	Homo_sapiens			A6NM45	3	24	3	0.9	232.631	FLGWFAGLSLLLGGCLLNCA	MMMMMMMMMMMMMMMMMMMM
Q8N8F7	25	3	0.95	265.237	VGLLIVLIVSLALVFFVIFL	MMMMMMMMMMMMMMMMMMMM	Homo_sapiens			A6NM45	3	24	4	0.9	248.679	LGWFAGLSLLLGGCLLNCAA	MMMMMMMMMMMMMMMMMMMM
Q8N8F7	25	4	0.95	273.643	GLLIVLIVSLALVFFVIFLI	MMMMMMMMMMMMMMMMMMMM	Homo_sapiens			A6NM76	0	25	0	0.7	250.953	VVIFSFLFLTYVLSVTGNLT	MMMMMMMMMMMMMMMMMMMM
Q8N8F7	25	5	0.95	276.28	LLIVLIVSLALVFFVIFLIV	MMMMMMMMMMMMMMMMMMMM	Homo_sapiens			A6NM76	0	25	1	0.7	240.727	VIFSFLFLTYVLSVTGNLTI	MMMMMMMMMMMMMMMMMMMM
Q8N8J7	28	0	0.95	188.68	IVIFFWVMLWFLGLQALGLV	MMMMMMMMMMMMMMMMMMMM	Homo_sapiens			A6NM76	0	25	2	0.7	236.462	IFSFLFLTYVLSVTGNLTII	MMMMMMMMMMMMMMMMMMMM
Q8N8J7	28	1	0.95	188.224	VIFFWVMLWFLGLQALGLVA	MMMMMMMMMMMMMMMMMMMM	Homo_sapiens			A6NM76	0	25	3	0.65	233.125	FSFLFLTYVLSVTGNLTIIS	MMMMMMMMMMMMMMMMMMMM
Q8N8J7	28	2	0.95	185.843	IFFWVMLWFLGLQALGLVAV	MMMMMMMMMMMMMMMMMMMM	Homo_sapiens			A6NM76	0	25	4	0.65	251.271	SFLFLTYVLSVTGNLTIISL	MMMMMMMMMMMMMMMMMMMM
Q8N8J7	28	3	0.95	191.172	FFWVMLWFLGLQALGLVAVL	MMMMMMMMMMMMMMMMMMMM	Homo_sapiens			A6NM76	0	25	5	0.65	253.778	FLFLTYVLSVTGNLTIISLT	MMMMMMMMMMMMMMMMMMMM
Q8N8J7	28	4	0.95	218.391	FWVMLWFLGLQALGLVAVLC	MMMMMMMMMMMMMMMMMMMM	Homo_sapiens			A6NM76	1	22	0	0.55	224.373	FFLRNFSLEISFTSVCNPRF	MMMMMMMMMMMMMMMMMMMM
Q8N8J7	28	5	0.95	232.096	WVMLWFLGLQALGLVAVLCL	MMMMMMMMMMMMMMMMMMMM	Homo_sapiens			A6NM76	1	22	1	0.55	235.22	FLRNFSLEISFTSVCNPRFL	MMMMMMMMMMMMMMMMMMMM
Q8N8J7	28	6	0.95	257.553	VMLWFLGLQALGLVAVLCLV	MMMMMMMMMMMMMMMMMMMM	Homo_sapiens			A6NM76	1	22	2	0.55	257.759	LRNFSLEISFTSVCNPRFLI	MMMMMMMMMMMMMMMMMMMM
Q8N8J7	28	7	0.95	254.34	MLWFLGLQALGLVAVLCLVI	MMMMMMMMMMMMMMMMMMMM	Homo_sapiens			A6NM76	2	23	0	0.75	165.034	AAQLFFFIFLGSTEFFLLAS	MMMMMMMMMMMMMMMMMMMM
Q8N8J7	28	8	0.95	258.424	LWFLGLQALGLVAVLCLVII	MMMMMMMMMMMMMMMMMMMM	Homo_sapiens			A6NM76	2	23	1	0.75	167.993	AQLFFFIFLGSTEFFLLASM	MMMMMMMMMMMMMMMMMMMM
Q8NA58	19	0	0.9	214.57	CLLQVCGIVTAWALLAFILG	MMMMMMMMMMMMMMMMMMMO	Homo_sapiens			A6NM76	2	23	2	0.7	171.576	QLFFFIFLGSTEFFLLASMS	MMMMMMMMMMMMMMMMMMMM
Q8NAU1	19	0	0.95	236.03	VLIIVVVLFMWAGVIALFCR	MMMMMMMMMMMMMMMMMMMI	Homo_sapiens			A6NM76	2	23	3	0.75	157.223	LFFFIFLGSTEFFLLASMSY	MMMMMMMMMMMMMMMMMMMM
Q8NBI6	19	0	0.95	183.637	YCALLLAAALAVCAFYYLGS	MMMMMMMMMMMMMMMMMMMO	Homo_sapiens			A6NM76	3	23	0	0.85	229.877	ICYQLIISSWLAGFLVIFPP	MMMMMMMMMMMMMMMMMMMM
Q8NBJ4	21	0	0.95	254.464	PLVLAALVACIIVLGFNYWI	MMMMMMMMMMMMMMMMMMMM	Homo_sapiens			A6NM76	3	23	1	0.85	228.278	CYQLIISSWLAGFLVIFPPL	MMMMMMMMMMMMMMMMMMMM
Q8NBJ4	21	1	0.95	237.343	LVLAALVACIIVLGFNYWIA	MMMMMMMMMMMMMMMMMMMM	Homo_sapiens			A6NM76	3	23	2	0.85	247.656	YQLIISSWLAGFLVIFPPLA	MMMMMMMMMMMMMMMMMMMM
Q8NBU5	22	0	0.75	228.662	VVGLIFRLTIFGAVTYFTIK	MMMMMMMMMMMMMMMMMMMM	Homo_sapiens			A6NM76	3	23	3	0.85	250.015	QLIISSWLAGFLVIFPPLAM	MMMMMMMMMMMMMMMMMMMM
Q8NBU5	22	1	0.75	212.005	VGLIFRLTIFGAVTYFTIKW	MMMMMMMMMMMMMMMMMMMM	Homo_sapiens			A6NM76	4	23	0	0.75	282.236	SFILALFTLISTLILVILSY	MMMMMMMMMMMMMMMMMMMM
Q8NBU5	22	2	0.75	200.185	GLIFRLTIFGAVTYFTIKWM	MMMMMMMMMMMMMMMMMMMM	Homo_sapiens			A6NM76	4	23	1	0.75	290.785	FILALFTLISTLILVILSYT	MMMMMMMMMMMMMMMMMMMM
Q8NBZ7	19	0	0.85	215.219	LLLGIALLAYVASVWGNFVN	MMMMMMMMMMMMMMMMMMMI	Homo_sapiens			A6NM76	4	23	2	0.75	278.523	ILALFTLISTLILVILSYTY	MMMMMMMMMMMMMMMMMMMM
Q8NCG5	20	0	0.8	197.861	LLLFLVSQMAILALFFHMYS	MMMMMMMMMMMMMMMMMMMM	Homo_sapiens			A6NM76	4	23	3	0.75	274.641	LALFTLISTLILVILSYTYI	MMMMMMMMMMMMMMMMMMMM
Q8NCU8	17	0	0.7	242.987	QLSVLVAFASGVLLGWQANR	OMMMMMMMMMMMMMMMMMII	Homo_sapiens			A6NM76	5	20	0	0.7	240.359	CSSHVIVVSISYGSCIFMYV	MMMMMMMMMMMMMMMMMMMM
Q8ND94	23	0	0.85	232.618	AAVGVGTALALLSCAALVWH	MMMMMMMMMMMMMMMMMMMM	Homo_sapiens			A6NM76	6	20	0	0.75	249.909	GVAILNTSVAPMLNPFIYTL	MMMMMMMMMMMMMMMMMMMM
Q8ND94	23	1	0.85	229.291	AVGVGTALALLSCAALVWHF	MMMMMMMMMMMMMMMMMMMM	Homo_sapiens			A6NML5	0	21	0	0.85	266.281	ILVTLGILSVCSGVIAFFPV	MMMMMMMMMMMMMMMMMMMM
Q8ND94	23	2	0.85	234.181	VGVGTALALLSCAALVWHFC	MMMMMMMMMMMMMMMMMMMM	Homo_sapiens			A6NML5	0	21	1	0.85	254.963	LVTLGILSVCSGVIAFFPVF	MMMMMMMMMMMMMMMMMMMM
Q8ND94	23	3	0.85	229.378	GVGTALALLSCAALVWHFCL	MMMMMMMMMMMMMMMMMMMM	Homo_sapiens			A6NML5	1	21	0	0.85	234.682	IACPIWNGALAITTGVLLLL	MMMMMMMMMMMMMMMMMMMM
Q8NDV1	19	0	0.85	277.972	VIAVSFIAAFLFLLVVRLVN	MMMMMMMMMMMMMMMMMMMO	Homo_sapiens			A6NML5	1	21	1	0.85	254.111	ACPIWNGALAITTGVLLLLA	MMMMMMMMMMMMMMMMMMMM
Q8NES3	19	0	0.9	282.269	LLLALAGALLACLLVLTADP	MMMMMMMMMMMMMMMMMMMO	Homo_sapiens			A6NML5	2	21	0	0.8	235.381	ATFTFVILSIMGCPLHFAIA	MMMMMMMMMMMMMMMMMMMM
Q8NFL0	16	0	0.7	286.884	YRSLCLALALLVAVTVFQRS	IIMMMMMMMMMMMMMMMMOO	Homo_sapiens			A6NML5	2	21	1	0.8	223.365	TFTFVILSIMGCPLHFAIAL	MMMMMMMMMMMMMMMMMMMM
Q8NI32	18	0	0.8	251.327	MLLLCHALAIAVVQIVIFSE	IMMMMMMMMMMMMMMMMMMO	Homo_sapiens			A6NML5	3	21	0	0.65	276.698	LQALDLCLSFTLLCTSLTVF	MMMMMMMMMMMMMMMMMMMM
Q8TBF5	24	0	0.65	323.637	TSLVCSVTLLITILCSTLIL	MMMMMMMMMMMMMMMMMMMM	Homo_sapiens			A6NML5	3	21	1	0.65	270.756	QALDLCLSFTLLCTSLTVFI	MMMMMMMMMMMMMMMMMMMM
Q8TBF5	24	1	0.7	334.462	SLVCSVTLLITILCSTLILV	MMMMMMMMMMMMMMMMMMMM	Homo_sapiens			A6NMS3	0	24	0	0.85	253.864	LLFVVFSAIYLVTMVGNLGL	MMMMMMMMMMMMMMMMMMMM
Q8TBF5	24	2	0.75	321.713	LVCSVTLLITILCSTLILVA	MMMMMMMMMMMMMMMMMMMM	Homo_sapiens			A6NMS3	0	24	1	0.85	249.3	LFVVFSAIYLVTMVGNLGLV	MMMMMMMMMMMMMMMMMMMM
Q8TBF5	24	3	0.75	324.573	VCSVTLLITILCSTLILVAV	MMMMMMMMMMMMMMMMMMMM	Homo_sapiens			A6NMS3	0	24	2	0.85	254.804	FVVFSAIYLVTMVGNLGLVA	MMMMMMMMMMMMMMMMMMMM
Q8TBF5	24	4	0.75	311.233	CSVTLLITILCSTLILVAVF	MMMMMMMMMMMMMMMMMMMM	Homo_sapiens			A6NMS3	0	24	3	0.85	258.282	VVFSAIYLVTMVGNLGLVAL	MMMMMMMMMMMMMMMMMMMM
Q8TE99	20	0	0.85	234.934	FLLLLALAALLAFVSLSLQF	MMMMMMMMMMMMMMMMMMMM	Homo_sapiens			A6NMS3	0	24	4	0.85	255.252	VFSAIYLVTMVGNLGLVALI	MMMMMMMMMMMMMMMMMMMM
Q8TED1	20	0	0.8	279.614	VFAVLLSIVLCTVTLFLLQL	MMMMMMMMMMMMMMMMMMMM	Homo_sapiens			A6NMS3	1	20	0	0.75	219.302	MYIFLGNLALMDSCCSCAVT	MMMMMMMMMMMMMMMMMMMM
Q8TEF2	21	0	0.9	253.746	LIALACIFLLLATCLLFMTL	MMMMMMMMMMMMMMMMMMMM	Homo_sapiens			A6NMS3	2	20	0	0.75	187.7	FYFLCLAETTDCFLLATMAY	MMMMMMMMMMMMMMMMMMMM
Q8TEF2	21	1	0.9	268.026	IALACIFLLLATCLLFMTLC	MMMMMMMMMMMMMMMMMMMM	Homo_sapiens			A6NMS3	3	21	0	0.6	221.27	LCIRMTTGAFKAGNLHSMIH	MMMMMMMMMMMMMMMMMMMM
Q8WTT0	22	0	0.7	277.255	VWSMAVVSILLLSVCFTVSS	MMMMMMMMMMMMMMMMMMMM	Homo_sapiens			A6NMS3	3	21	1	0.6	210.155	CIRMTTGAFKAGNLHSMIHV	MMMMMMMMMMMMMMMMMMMM
Q8WTT0	22	1	0.7	274.143	WSMAVVSILLLSVCFTVSSV	MMMMMMMMMMMMMMMMMMMM	Homo_sapiens			A6NMS3	4	28	0	0.75	236.016	MIYIFSIPIQIFTIATVLIS	MMMMMMMMMMMMMMMMMMMM
Q8WTT0	22	2	0.7	286.638	SMAVVSILLLSVCFTVSSVV	MMMMMMMMMMMMMMMMMMMM	Homo_sapiens			A6NMS3	4	28	1	0.75	239.4	IYIFSIPIQIFTIATVLISY	MMMMMMMMMMMMMMMMMMMM
Q8WU67	22	0	0.85	224.235	VGFFGSGVGLSLILGFSVAY	MMMMMMMMMMMMMMMMMMMM	Homo_sapiens			A6NMS3	4	28	2	0.75	240.295	YIFSIPIQIFTIATVLISYL	MMMMMMMMMMMMMMMMMMMM
Q8WU67	22	1	0.85	220.469	GFFGSGVGLSLILGFSVAYA	MMMMMMMMMMMMMMMMMMMM	Homo_sapiens			A6NMS3	4	28	3	0.75	245.748	IFSIPIQIFTIATVLISYLC	MMMMMMMMMMMMMMMMMMMM
Q8WU67	22	2	0.85	214.482	FFGSGVGLSLILGFSVAYAF	MMMMMMMMMMMMMMMMMMMM	Homo_sapiens			A6NMS3	4	28	4	0.75	246.663	FSIPIQIFTIATVLISYLCI	MMMMMMMMMMMMMMMMMMMM
Q8WUY1	22	0	0.95	244.504	LLVALLALGLAVFALLDVWY	MMMMMMMMMMMMMMMMMMMM	Homo_sapiens			A6NMS3	4	28	5	0.75	256.463	SIPIQIFTIATVLISYLCIL	MMMMMMMMMMMMMMMMMMMM
Q8WUY1	22	1	0.95	239.45	LVALLALGLAVFALLDVWYL	MMMMMMMMMMMMMMMMMMMM	Homo_sapiens			A6NMS3	4	28	6	0.8	265.622	IPIQIFTIATVLISYLCILL	MMMMMMMMMMMMMMMMMMMM
Q8WUY1	22	2	0.95	234.225	VALLALGLAVFALLDVWYLV	MMMMMMMMMMMMMMMMMMMM	Homo_sapiens			A6NMS3	4	28	7	0.75	272.086	PIQIFTIATVLISYLCILLT	MMMMMMMMMMMMMMMMMMMM
Q8WVC6	20	0	0.8	222.086	GVLTGLAAIASLLYLLTHYL	MMMMMMMMMMMMMMMMMMMM	Homo_sapiens			A6NMS3	4	28	8	0.75	271.797	IQIFTIATVLISYLCILLTV	MMMMMMMMMMMMMMMMMMMM
Q8WVX3	21	0	0.9	204.859	WLDLWLFILFDVVVFLFVYF	MMMMMMMMMMMMMMMMMMMM	Homo_sapiens			A6NMS3	5	22	0	0.7	214.779	FSTCASHFLSVSIFYICLLM	MMMMMMMMMMMMMMMMMMMM
Q8WVX3	21	1	0.9	208.942	LDLWLFILFDVVVFLFVYFL	MMMMMMMMMMMMMMMMMMMM	Homo_sapiens			A6NMS3	5	22	1	0.7	227.986	STCASHFLSVSIFYICLLMY	MMMMMMMMMMMMMMMMMMMM
Q8WW52	20	0	0.9	287.361	VFAGITCVSVVVIAAIVLAI	MMMMMMMMMMMMMMMMMMMM	Homo_sapiens			A6NMS3	5	22	2	0.75	219.031	TCASHFLSVSIFYICLLMYI	MMMMMMMMMMMMMMMMMMMM
Q8WW62	21	0	0.7	232.267	WWSTAQSLVIILSGILQLYF	MMMMMMMMMMMMMMMMMMMM	Homo_sapiens			A6NMS3	6	20	0	0.9	260.784	PVAIFYAIVIPLLNPFIYSL	MMMMMMMMMMMMMMMMMMMM
Q8WW62	21	1	0.7	228.417	WSTAQSLVIILSGILQLYFL	MMMMMMMMMMMMMMMMMMMM	Homo_sapiens			A6NN92	0	21	0	0.8	174.489	FHTLFFGSIRIFFLGVLGFA	MMMMMMMMMMMMMMMMMMMM
Q8WWG1	21	0	0.9	230.561	EAFVALAVLVTLIIGAFYFL	MMMMMMMMMMMMMMMMMMMM	Homo_sapiens			A6NN92	0	21	1	0.8	177.245	HTLFFGSIRIFFLGVLGFAV	MMMMMMMMMMMMMMMMMMMM
Q8WWG1	21	1	0.95	236.104	AFVALAVLVTLIIGAFYFLC	MMMMMMMMMMMMMMMMMMMM	Homo_sapiens			A6NN92	1	21	0	0.85	250.376	FSALQLVIVLVPGALFHLYA	MMMMMMMMMMMMMMMMMMMM
Q8WWP7	20	0	0.9	225.985	SWRLGLALLLGGALLFWVLL	MMMMMMMMMMMMMMMMMMMM	Homo_sapiens			A6NN92	1	21	1	0.85	238.174	SALQLVIVLVPGALFHLYAA	MMMMMMMMMMMMMMMMMMMM
Q8WXH4	24	0	0.8	197.605	IFITMFATFFFFKLLIKVFL	MMMMMMMMMMMMMMMMMMMM	Homo_sapiens			A6NN92	2	21	0	0.8	220.826	ILSVLLRISLAAIAFWLQIY	MMMMMMMMMMMMMMMMMMMM
Q8WXH4	24	1	0.8	211.097	FITMFATFFFFKLLIKVFLA	MMMMMMMMMMMMMMMMMMMM	Homo_sapiens			A6NN92	2	21	1	0.8	221.549	LSVLLRISLAAIAFWLQIYL	MMMMMMMMMMMMMMMMMMMM
Q8WXH4	24	2	0.8	214.114	ITMFATFFFFKLLIKVFLAL	MMMMMMMMMMMMMMMMMMMM	Homo_sapiens			A6NN92	3	21	0	0.7	254.189	FLIAINTFTTITILLFVAEI	MMMMMMMMMMMMMMMMMMMM
Q8WXH4	24	3	0.8	231.265	TMFATFFFFKLLIKVFLALL	MMMMMMMMMMMMMMMMMMMM	Homo_sapiens			A6NN92	3	21	1	0.7	251.065	LIAINTFTTITILLFVAEIF	MMMMMMMMMMMMMMMMMMMM
Q8WXH4	24	4	0.8	217.962	MFATFFFFKLLIKVFLALLT	MMMMMMMMMMMMMMMMMMMM	Homo_sapiens			A6NND4	0	22	0	0.95	200.835	VFFIFLLFYLLILMGNALIL	MMMMMMMMMMMMMMMMMMMM
Q8WXI8	22	0	0.85	283.056	PSVIAVVFILLLSVCFIASC	MMMMMMMMMMMMMMMMMMMM	Homo_sapiens			A6NND4	0	22	1	0.95	208.651	FFIFLLFYLLILMGNALILV	MMMMMMMMMMMMMMMMMMMM
Q8WXI8	22	1	0.85	269.928	SVIAVVFILLLSVCFIASCL	MMMMMMMMMMMMMMMMMMMM	Homo_sapiens			A6NND4	0	22	2	0.95	221.62	FIFLLFYLLILMGNALILVA	MMMMMMMMMMMMMMMMMMMM
Q8WXI8	22	2	0.9	270.516	VIAVVFILLLSVCFIASCLV	MMMMMMMMMMMMMMMMMMMM	Homo_sapiens			A6NND4	1	21	0	0.6	228.639	MYFFLINLSTLDILFTTTTV	MMMMMMMMMMMMMMMMMMMM
Q8WZ04	16	0	0.85	315.372	MSPAIALAFLPLVVTLLVRY	OOMMMMMMMMMMMMMMMMII	Homo_sapiens			A6NND4	1	21	1	0.6	235.479	YFFLINLSTLDILFTTTTVP	MMMMMMMMMMMMMMMMMMMM
Q8WZA8	19	0	0.7	200.991	LAVSKHFFSLSWFCGLLLLE	MMMMMMMMMMMMMMMMMMMI	Homo_sapiens			A6NND4	2	20	0	0.75	209.918	MYLFQSFTCSEAFILVVMAY	MMMMMMMMMMMMMMMMMMMM
Q92185	19	0	0.95	250.093	LPMGASALCVVVLCWLYIFP	MMMMMMMMMMMMMMMMMMMO	Homo_sapiens			A6NND4	3	22	0	0.8	263.449	NATLAASAWLTALLLPIPAV	MMMMMMMMMMMMMMMMMMMM
Q92478	20	0	0.75	294.307	CFIIVGVLITTNIITLIVKL	MMMMMMMMMMMMMMMMMMMM	Homo_sapiens			A6NND4	3	22	1	0.85	288.979	ATLAASAWLTALLLPIPAVV	MMMMMMMMMMMMMMMMMMMM
Q92520	18	0	0.8	246.45	KLVVAVAVFLLTFYVISQVF	IMMMMMMMMMMMMMMMMMMO	Homo_sapiens			A6NND4	3	22	2	0.8	301.098	TLAASAWLTALLLPIPAVVR	MMMMMMMMMMMMMMMMMMMM
Q92643	21	0	0.9	201.711	GGFILGLWALIIMVFFKTYG	MMMMMMMMMMMMMMMMMMMM	Homo_sapiens			A6NND4	4	22	0	0.9	284.459	MGFCIAMVVSFLPLLLVLLS	MMMMMMMMMMMMMMMMMMMM
Q92643	21	1	0.9	213.172	GFILGLWALIIMVFFKTYGI	MMMMMMMMMMMMMMMMMMMM	Homo_sapiens			A6NND4	4	22	1	0.9	279.437	GFCIAMVVSFLPLLLVLLSY	MMMMMMMMMMMMMMMMMMMM
Q92896	20	0	0.85	273.049	ILSVISGSICILFLIGLMCG	MMMMMMMMMMMMMMMMMMMM	Homo_sapiens			A6NND4	4	22	2	0.9	279.87	FCIAMVVSFLPLLLVLLSYV	MMMMMMMMMMMMMMMMMMMM
Q92935	21	0	0.85	235.103	LWLALSASWLLLVLLGGFSL	MMMMMMMMMMMMMMMMMMMM	Homo_sapiens			A6NND4	5	21	0	0.65	228.991	TCSSHLLVVGTYYSSIAIAY	MMMMMMMMMMMMMMMMMMMM
Q92935	21	1	0.85	224.59	WLALSASWLLLVLLGGFSLL	MMMMMMMMMMMMMMMMMMMM	Homo_sapiens			A6NND4	5	21	1	0.7	216.093	CSSHLLVVGTYYSSIAIAYV	MMMMMMMMMMMMMMMMMMMM
Q93086	19	0	0.8	255.503	LLQASILAYLVVWVFLIKKG	MMMMMMMMMMMMMMMMMMMO	Homo_sapiens			A6NND4	6	21	0	0.8	280.207	IMGNVVYAILTPILNPLIYT	MMMMMMMMMMMMMMMMMMMM
Q969F0	19	0	0.75	247.081	TLIIAVLVSASIANLWLWMN	MMMMMMMMMMMMMMMMMMMO	Homo_sapiens			A6NND4	6	21	1	0.8	278.398	MGNVVYAILTPILNPLIYTL	MMMMMMMMMMMMMMMMMMMM
Q969P0	23	0	0.75	255.488	LLVGTGVALVTGATVLGTIT	MMMMMMMMMMMMMMMMMMMM	Homo_sapiens			A6NNN8	0	21	0	0.85	217.76	MGAVFILMKSALGAGLLNFP	MMMMMMMMMMMMMMMMMMMM
Q969P0	23	1	0.75	274.192	LVGTGVALVTGATVLGTITC	MMMMMMMMMMMMMMMMMMMM	Homo_sapiens			A6NNN8	0	21	1	0.85	212.823	GAVFILMKSALGAGLLNFPW	MMMMMMMMMMMMMMMMMMMM
Q969P0	23	2	0.75	263.723	VGTGVALVTGATVLGTITCC	MMMMMMMMMMMMMMMMMMMM	Homo_sapiens			A6NNN8	1	22	0	0.85	280.107	VVPAFLVELVSLVFLISGLV	MMMMMMMMMMMMMMMMMMMM
Q969P0	23	3	0.75	254.615	GTGVALVTGATVLGTITCCF	MMMMMMMMMMMMMMMMMMMM	Homo_sapiens			A6NNN8	1	22	1	0.85	287.848	VPAFLVELVSLVFLISGLVI	MMMMMMMMMMMMMMMMMMMM
Q969X2	17	0	0.75	266.315	RSAVFVILFALITILILYSS	IMMMMMMMMMMMMMMMMMOO	Homo_sapiens			A6NNN8	1	22	2	0.85	264.055	PAFLVELVSLVFLISGLVIL	MMMMMMMMMMMMMMMMMMMM
Q969Y0	18	0	0.85	307.333	RLFCCLLAVLMVVVLVINVT	IMMMMMMMMMMMMMMMMMMO	Homo_sapiens			A6NNN8	2	21	0	0.8	261.306	LCEACFLLNLLMISVAFLRV	MMMMMMMMMMMMMMMMMMMM
Q969Z3	19	0	0.9	232.018	RWLGVAALGLAAVALGTVAW	MMMMMMMMMMMMMMMMMMMI	Homo_sapiens			A6NNN8	2	21	1	0.8	265.096	CEACFLLNLLMISVAFLRVI	MMMMMMMMMMMMMMMMMMMM
Q96A11	19	0	0.7	261.969	ILLLVLGCSTVSLLIHQGAQ	MMMMMMMMMMMMMMMMMMMO	Homo_sapiens			A6NNN8	3	21	0	0.7	315.437	YADQRFTLPLLSVLVILPLS	MMMMMMMMMMMMMMMMMMMM
Q96A28	22	0	0.95	270.447	LLAKGLLIFLLLVILAMGLW	MMMMMMMMMMMMMMMMMMMM	Homo_sapiens			A6NNN8	3	21	1	0.7	332.138	ADQRFTLPLLSVLVILPLSA	MMMMMMMMMMMMMMMMMMMM
Q96A28	22	1	0.95	259.254	LAKGLLIFLLLVILAMGLWV	MMMMMMMMMMMMMMMMMMMM	Homo_sapiens			A6NNN8	4	21	0	0.75	253.449	TSILGTLAACYLALVITVQY	MMMMMMMMMMMMMMMMMMMM
Q96A28	22	2	0.95	264.235	AKGLLIFLLLVILAMGLWVI	MMMMMMMMMMMMMMMMMMMM	Homo_sapiens			A6NNN8	4	21	1	0.8	246.084	SILGTLAACYLALVITVQYY	MMMMMMMMMMMMMMMMMMMM
Q96AJ9	22	0	0.9	290.895	ILLVILGIIVVITILMAITF	MMMMMMMMMMMMMMMMMMMM	Homo_sapiens			A6NNN8	5	21	0	0.7	174.781	VFSVFPTICFGFQCHEAAVS	MMMMMMMMMMMMMMMMMMMM
Q96AJ9	22	1	0.85	279.653	LLVILGIIVVITILMAITFS	MMMMMMMMMMMMMMMMMMMM	Homo_sapiens			A6NNN8	5	21	1	0.7	166.526	FSVFPTICFGFQCHEAAVSI	MMMMMMMMMMMMMMMMMMMM
Q96AJ9	22	2	0.85	284.53	LVILGIIVVITILMAITFSV	MMMMMMMMMMMMMMMMMMMM	Homo_sapiens			A6NNN8	6	22	0	0.8	266.442	VSVLSLLACCLIYSLTGVYG	MMMMMMMMMMMMMMMMMMMM
Q96AW1	22	0	1	176.409	LWYFWFLLMMGVLFCCGAGF	MMMMMMMMMMMMMMMMMMMM	Homo_sapiens			A6NNN8	6	22	1	0.8	236.32	SVLSLLACCLIYSLTGVYGF	MMMMMMMMMMMMMMMMMMMM
Q96AW1	22	1	1	167.186	WYFWFLLMMGVLFCCGAGFF	MMMMMMMMMMMMMMMMMMMM	Homo_sapiens			A6NNN8	6	22	2	0.85	234.589	VLSLLACCLIYSLTGVYGFL	MMMMMMMMMMMMMMMMMMMM
Q96AW1	22	2	1	158.199	YFWFLLMMGVLFCCGAGFFI	MMMMMMMMMMMMMMMMMMMM	Homo_sapiens			A6NNN8	7	23	0	0.85	305.275	IIVARVLFAVSIVTVYPIVL	MMMMMMMMMMMMMMMMMMMM
Q96BQ1	19	0	0.8	246.49	GVLRLLALIFAIVTTWMFIR	MMMMMMMMMMMMMMMMMMMO	Homo_sapiens			A6NNN8	7	23	1	0.85	284.005	IVARVLFAVSIVTVYPIVLF	MMMMMMMMMMMMMMMMMMMM
Q96D59	22	0	0.85	266.011	IFAYLMAVILSVTLLLIFSI	MMMMMMMMMMMMMMMMMMMM	Homo_sapiens			A6NNN8	7	23	2	0.85	278.004	VARVLFAVSIVTVYPIVLFL	MMMMMMMMMMMMMMMMMMMM
Q96D59	22	1	0.85	256.06	FAYLMAVILSVTLLLIFSIF	MMMMMMMMMMMMMMMMMMMM	Homo_sapiens			A6NNN8	7	23	3	0.85	271.657	ARVLFAVSIVTVYPIVLFLG	MMMMMMMMMMMMMMMMMMMM
Q96D59	22	2	0.85	268.843	AYLMAVILSVTLLLIFSIFW	MMMMMMMMMMMMMMMMMMMM	Homo_sapiens			A6NNN8	8	21	0	0.8	263.039	MPLTILWVTVTLAMALFMPD	MMMMMMMMMMMMMMMMMMMM
Q96DA6	20	0	0.85	197.148	TVVAVGLTIAAAGFAGRYVL	MMMMMMMMMMMMMMMMMMMM	Homo_sapiens			A6NNN8	8	21	1	0.8	259.647	PLTILWVTVTLAMALFMPDL	MMMMMMMMMMMMMMMMMMMM
Q96DL1	17	0	0.8	229.814	KLLLMLTFILIFWIIYLASK	IMMMMMMMMMMMMMMMMMOO	Homo_sapiens			A6NNN8	9	21	0	0.85	201.382	IVSIIGGISSFFIFIFPGLC	MMMMMMMMMMMMMMMMMMMM
Q96DX8	19	0	0.85	297.67	PLNICVFILLLVFIVVKCFT	MMMMMMMMMMMMMMMMMMMO	Homo_sapiens			A6NNN8	9	21	1	0.85	201.015	VSIIGGISSFFIFIFPGLCL	MMMMMMMMMMMMMMMMMMMM
Q96E16	19	0	0.8	244.87	ATNVYLIVILVSFGLFMYAK	MMMMMMMMMMMMMMMMMMMI	Homo_sapiens			A6NNN8	10	22	0	0.7	259.335	LEVWGVVSVLVGTFIFGQST	MMMMMMMMMMMMMMMMMMMM
Q96EU7	19	0	0.8	235.087	FLKGVMLGSIFCALITMLGH	MMMMMMMMMMMMMMMMMMMO	Homo_sapiens			A6NNN8	10	22	1	0.7	235.894	EVWGVVSVLVGTFIFGQSTA	MMMMMMMMMMMMMMMMMMMM
Q96F15	25	0	0.85	230.386	LLHYEIFVFLLLCSILFFII	MMMMMMMMMMMMMMMMMMMM	Homo_sapiens			A6NNN8	10	22	2	0.75	224.143	VWGVVSVLVGTFIFGQSTAA	MMMMMMMMMMMMMMMMMMMM
Q96F15	25	1	0.85	231.729	LHYEIFVFLLLCSILFFIIF	MMMMMMMMMMMMMMMMMMMM	Homo_sapiens			A6PVL3	0	22	0	0.9	244.395	GLQLACVALGLVAGSIIIGI	MMMMMMMMMMMMMMMMMMMM
Q96F15	25	2	0.85	225.003	HYEIFVFLLLCSILFFIIFL	MMMMMMMMMMMMMMMMMMMM	Homo_sapiens			A6PVL3	0	22	1	0.85	271.265	LQLACVALGLVAGSIIIGIS	MMMMMMMMMMMMMMMMMMMM
Q96F15	25	3	0.9	223.144	YEIFVFLLLCSILFFIIFLF	MMMMMMMMMMMMMMMMMMMM	Homo_sapiens			A6PVL3	0	22	2	0.85	270.224	QLACVALGLVAGSIIIGISV	MMMMMMMMMMMMMMMMMMMM
Q96F15	25	4	0.9	223.749	EIFVFLLLCSILFFIIFLFI	MMMMMMMMMMMMMMMMMMMM	Homo_sapiens			A6PVL3	1	22	0	1	226.565	AAMGGVFIGAAVLGLLILAY	MMMMMMMMMMMMMMMMMMMM
Q96F15	25	5	0.95	208.947	IFVFLLLCSILFFIIFLFIF	MMMMMMMMMMMMMMMMMMMM	Homo_sapiens			A6PVL3	1	22	1	1	235.913	AMGGVFIGAAVLGLLILAYP	MMMMMMMMMMMMMMMMMMMM
Q96FL9	19	0	0.9	247.971	LVLPVFGVLWITVLLFFWVT	MMMMMMMMMMMMMMMMMMMO	Homo_sapiens			A6PVL3	1	22	2	1	234.019	MGGVFIGAAVLGLLILAYPF	MMMMMMMMMMMMMMMMMMMM
Q96I36	18	0	0.65	226.613	TFSTSMMLLTVYGGYLCSVR	OMMMMMMMMMMMMMMMMMMI	Homo_sapiens			A8MWK0	0	22	0	0.85	237.03	GFFFLHFVQILILEVLAWLI	MMMMMMMMMMMMMMMMMMMM
Q96IX5	21	0	0.75	228.936	TGRMNCVLATYGSIALIVLY	MMMMMMMMMMMMMMMMMMMM	Homo_sapiens			A8MWK0	0	22	1	0.85	224.431	FFFLHFVQILILEVLAWLIV	MMMMMMMMMMMMMMMMMMMM
Q96IX5	21	1	0.8	237.888	GRMNCVLATYGSIALIVLYF	MMMMMMMMMMMMMMMMMMMM	Homo_sapiens			A8MWK0	0	22	2	0.85	223.079	FFLHFVQILILEVLAWLIVY	MMMMMMMMMMMMMMMMMMMM
Q96JJ7	21	0	0.95	246.673	LMGCFLFGLPLGVISIMCYG	MMMMMMMMMMMMMMMMMMMM	Homo_sapiens			A8MWK0	1	21	0	0.6	208.041	WPVTMFISFLLTISQASSSF	MMMMMMMMMMMMMMMMMMMM
Q96JJ7	21	1	0.95	248.232	MGCFLFGLPLGVISIMCYGI	MMMMMMMMMMMMMMMMMMMM	Homo_sapiens			A8MWK0	1	21	1	0.6	234.332	PVTMFISFLLTISQASSSFL	MMMMMMMMMMMMMMMMMMMM
Q96KF7	19	0	0.85	235.427	VMAFGLVTLSLCVAYIGYLH	MMMMMMMMMMMMMMMMMMMO	Homo_sapiens			A8MWK0	2	21	0	0.85	269.868	LYFYKVWLPLFMPVYLKLPS	MMMMMMMMMMMMMMMMMMMM
Q96LD1	24	0	0.85	287.518	CLYFFVLLLLVTMIVNLAMT	MMMMMMMMMMMMMMMMMMMM	Homo_sapiens			A8MWK0	2	21	1	0.85	268.304	YFYKVWLPLFMPVYLKLPSM	MMMMMMMMMMMMMMMMMMMM
Q96LD1	24	1	0.85	279.573	LYFFVLLLLVTMIVNLAMTI	MMMMMMMMMMMMMMMMMMMM	Homo_sapiens			A8MWK0	3	20	0	0.8	159.605	ITWVSSFYIYFITFGLYYGI	MMMMMMMMMMMMMMMMMMMM
Q96LD1	24	2	0.85	257.437	YFFVLLLLVTMIVNLAMTIW	MMMMMMMMMMMMMMMMMMMM	Homo_sapiens			A8MWK0	4	21	0	0.75	229.941	TMLLIYLVKFLESPWIVYVT	MMMMMMMMMMMMMMMMMMMM
Q96LD1	24	3	0.85	262.702	FFVLLLLVTMIVNLAMTIWI	MMMMMMMMMMMMMMMMMMMM	Homo_sapiens			A8MWK0	4	21	1	0.75	230.821	MLLIYLVKFLESPWIVYVTQ	MMMMMMMMMMMMMMMMMMMM
Q96LD1	24	4	0.85	258.432	FVLLLLVTMIVNLAMTIWIL	MMMMMMMMMMMMMMMMMMMM	Homo_sapiens			A8MWL6	0	20	0	0.9	254.9	VVARALCLVFALIVFSCIYG	MMMMMMMMMMMMMMMMMMMM
Q96LL9	17	0	0.8	225.445	RDTAAIFLIFSIFIIIGFYI	IIMMMMMMMMMMMMMMMMMO	Homo_sapiens			A8MWL6	1	20	0	0.85	225.122	CRYGSAIGVLAFLASAFLVV	MMMMMMMMMMMMMMMMMMMM
Q96MH6	28	0	0.9	250.658	LLWVFTPLILLILPYFTIFL	MMMMMMMMMMMMMMMMMMMM	Homo_sapiens			A8MWL6	2	23	0	0.85	186.974	LVIGDLLFSALWTFLWFVGF	MMMMMMMMMMMMMMMMMMMM
Q96MH6	28	1	0.9	242.802	LWVFTPLILLILPYFTIFLL	MMMMMMMMMMMMMMMMMMMM	Homo_sapiens			A8MWL6	2	23	1	0.85	195.411	VIGDLLFSALWTFLWFVGFC	MMMMMMMMMMMMMMMMMMMM
Q96MH6	28	2	0.9	237.635	WVFTPLILLILPYFTIFLLY	MMMMMMMMMMMMMMMMMMMM	Homo_sapiens			A8MWL6	2	23	2	0.85	172.319	IGDLLFSALWTFLWFVGFCF	MMMMMMMMMMMMMMMMMMMM
Q96MH6	28	3	0.9	236.916	VFTPLILLILPYFTIFLLYL	MMMMMMMMMMMMMMMMMMMM	Homo_sapiens			A8MWL6	2	23	3	0.85	170.247	GDLLFSALWTFLWFVGFCFL	MMMMMMMMMMMMMMMMMMMM
Q96MH6	28	4	0.85	224.577	FTPLILLILPYFTIFLLYLT	MMMMMMMMMMMMMMMMMMMM	Homo_sapiens			A8MWL6	3	20	0	0.7	190.31	AAITFSFFSIFSWGVLASLT	MMMMMMMMMMMMMMMMMMMM
Q96MH6	28	5	0.85	239.555	TPLILLILPYFTIFLLYLTI	MMMMMMMMMMMMMMMMMMMM	Homo_sapiens			B2RN74	0	24	0	0.65	196.74	FLFSLFTTTYALTITGNGAI	MMMMMMMMMMMMMMMMMMMM
Q96MH6	28	6	0.9	230.989	PLILLILPYFTIFLLYLTII	MMMMMMMMMMMMMMMMMMMM	Homo_sapiens			B2RN74	0	24	1	0.65	192.178	LFSLFTTTYALTITGNGAIA	MMMMMMMMMMMMMMMMMMMM
Q96MH6	28	7	0.9	220.825	LILLILPYFTIFLLYLTIIF	MMMMMMMMMMMMMMMMMMMM	Homo_sapiens			B2RN74	0	24	2	0.65	178.52	FSLFTTTYALTITGNGAIAF	MMMMMMMMMMMMMMMMMMMM
Q96MH6	28	8	0.9	225.756	ILLILPYFTIFLLYLTIIFL	MMMMMMMMMMMMMMMMMMMM	Homo_sapiens			B2RN74	0	24	3	0.65	176.206	SLFTTTYALTITGNGAIAFV	MMMMMMMMMMMMMMMMMMMM
Q96NA8	19	0	0.85	282.839	CCFLSAGVTALLVIIIIIAT	MMMMMMMMMMMMMMMMMMMO	Homo_sapiens			B2RN74	0	24	4	0.7	199.722	LFTTTYALTITGNGAIAFVL	MMMMMMMMMMMMMMMMMMMM
Q96PB8	22	0	0.85	197.198	YAMLVTMFGWFTMVISYVVY	MMMMMMMMMMMMMMMMMMMM	Homo_sapiens			B2RN74	1	20	0	0.7	168.268	MYMFLGNFSFLEIWYVSSTV	MMMMMMMMMMMMMMMMMMMM
Q96PB8	22	1	0.85	216.22	AMLVTMFGWFTMVISYVVYY	MMMMMMMMMMMMMMMMMMMM	Homo_sapiens			B2RN74	2	22	0	0.7	219.329	LQFYFFFSLGTSECLLLTVM	MMMMMMMMMMMMMMMMMMMM
Q96PB8	22	2	0.85	222.437	MLVTMFGWFTMVISYVVYYV	MMMMMMMMMMMMMMMMMMMM	Homo_sapiens			B2RN74	2	22	1	0.7	237.609	QFYFFFSLGTSECLLLTVMA	MMMMMMMMMMMMMMMMMMMM
[truncated: 111,559 more rows]

## Sheet: Fig. S8
0.05	1
0.1	1
0.15	1
0.2	1
0.25	0.647
0.3	0.5
0.35	0.607
0.4	0.622
0.45	0.747
0.5	0.691
[truncated: 319 more rows]

[truncated: 10 more sheets: Fig. S9, Fig. S10, Fig. S13, Fig. S14, Fig. S18, Fig. S21, Fig. S22, Fig. S23, Fig. S25, Fig. S26]
